# Supplementary material for: Comparative analysis of gene family evolution demonstrates expansion of digestive, immunity and olfactory functions in the black soldier fly (Hermetia illucens) lineage
Source: Heredity (Edinb). 2025 Oct 23;135(3):187–98. doi: 10.1038/s41437-025-00805-6 (PMC13031285; doi:10.1038/s41437-025-00805-6)
Supplement: Supplementary file 2 — Supplementary Table 1 [file 41437_2025_805_MOESM2_ESM.xlsx]

## Sheet: Sheet1
Model	Number of Gamma	Number of Lambda	Replicate number	Final -lnL	Lambda_Stratiomyidae	Lambda_Asilidae	Lambda_outgroup	Alpha
BASE	/	1	1	118032	/
			2	118032
			3	118032
		3	1	118886
			2	117908
			3	116059
		28	1	123943
			2	119187
			3	124314
GAMMA	1	3	1	113825	/
			2	114503
			3	113840
	2		1	109002
			2	109510
			3	108908
	3		1	108945
			2	113353
			3	108399
	4		1	108302
			2	107561
			3	107726
	5		1	107572	0.00416946	0.00188158	5.92507e-05	0.481212
			2	108884	0.00606061	0.00308156	0.000770537	0.436958
			3	107450	0.00459928	0.00224948	4.21723e-08	0.539921
			4	109370	0.00138258	0.00185126	3.24084e-08	0.585043
			5	108464	0.00180776	0.00132325	5.28611e-06	0.577687
			6	107769	0.0035993	0.00130649	3.42362e-08	0.575177
			7	107508	0.00491045	0.00276467	7.71267e-08	0.460806
			8	112628	0.00293033	0.00256721	0.00252163	1.09255
			9	107626	0.00342477	0.00165183	2.23349e-08	0.662161
			10	107491	0.00523009	0.00232857	4.35215e-08	0.535276
Model highlighted with green:			Best likelihood in test run
Model highlighted with orange:			Excluded in final caculation due to high failure rate (if any gene family has failure rates >20% of the time during the run)
