# Supplementary material for: Comparative analysis of gene family evolution demonstrates expansion of digestive, immunity and olfactory functions in the black soldier fly (Hermetia illucens) lineage
Source: Heredity (Edinb). 2025 Oct 23;135(3):187–98. doi: 10.1038/s41437-025-00805-6 (PMC13031285; doi:10.1038/s41437-025-00805-6)
Supplement: Supplementary file 3 — Supplementary Table 2 [file 41437_2025_805_MOESM3_ESM.csv]

genome1	genome2	chr1	chr2	blkID	startBp1	endBp1	startOrd1	endOrd1	firstGene1	lastGene1	nHits1	minBp2	maxBp2	minOrd2	maxOrd2	minGene2	maxGene2	nHits2	orient	startBp2	endBp2	startOrd2	endOrd2	firstGene2	lastGene2
Beris_chalybata	Beris_chalybata	1	1	Beris_chalybata Beris_chalybata selfBlk 1	2578	148220309	355	4705	0_1079	0_2539	4346	2578	148220309	355	4705	0_1079	0_2539	4346	+	2578	148220309	355	4705	0_1079	0_2539
Beris_chalybata	Beris_chalybata	2	2	Beris_chalybata Beris_chalybata selfBlk 2	35937	142414634	4706	9384	0_6004	0_7438	4678	35937	142414634	4706	9384	0_6004	0_7438	4678	+	35937	142414634	4706	9384	0_6004	0_7438
Beris_chalybata	Beris_chalybata	3	3	Beris_chalybata Beris_chalybata selfBlk 3	2926	120794307	9385	14104	0_11134	0_10772	4718	2926	120794307	9385	14104	0_11134	0_10772	4718	+	2926	120794307	9385	14104	0_11134	0_10772
Beris_chalybata	Beris_chalybata	4	4	Beris_chalybata Beris_chalybata selfBlk 4	6012	114413475	14105	17501	0_14608	0_15283	3396	6012	114413475	14105	17501	0_14608	0_15283	3396	+	6012	114413475	14105	17501	0_14608	0_15283
Beris_chalybata	Beris_chalybata	CASBRN010000001.1	CASBRN010000001.1	Beris_chalybata Beris_chalybata selfBlk CASBRN010000001.1	25870	499038	17502	17509	0_17503	0_17502	8	25870	499038	17502	17509	0_17503	0_17502	8	+	25870	499038	17502	17509	0_17503	0_17502
Beris_chalybata	Beris_chalybata	X	X	Beris_chalybata Beris_chalybata selfBlk X	428570	13543437	1	350	0_17415	0_17398	350	428570	13543437	1	350	0_17415	0_17398	350	+	428570	13543437	1	350	0_17415	0_17398
Beris_chalybata	Dioctria_linearis	1	1	Beris_chalybata_vs_Dioctria_linearis: 109	52141123	55314503	2469	2517	0_3103	0_404	6	347613190	349360377	2579	2596	3_758	3_2216	6	+	347613190	349360377	2579	2596	3_758	3_2216
Beris_chalybata	Dioctria_linearis	1	1	Beris_chalybata_vs_Dioctria_linearis: 69	3177607	3676209	617	658	0_2886	0_2743	11	273030520	275115791	1741	1766	3_1061	3_373	11	+	273030520	275115791	1741	1766	3_1061	3_373
Beris_chalybata	Dioctria_linearis	1	1	Beris_chalybata_vs_Dioctria_linearis: 94	5230807	5730060	770	794	0_1771	0_4206	19	321026627	322990882	2203	2226	3_693	3_690	19	+	321026627	322990882	2203	2226	3_693	3_690
Beris_chalybata	Dioctria_linearis	1	2	Beris_chalybata_vs_Dioctria_linearis: 115	9775807	10756422	1041	1087	0_2032	0_1570	12	24826944	25427028	2971	2985	3_2899	3_5183	12	+	24826944	25427028	2971	2985	3_2899	3_5183
Beris_chalybata	Dioctria_linearis	1	2	Beris_chalybata_vs_Dioctria_linearis: 117	19816069	20522201	1533	1559	0_2136	0_803	10	26696632	27693400	3003	3016	3_4539	3_5505	10	+	26696632	27693400	3003	3016	3_4539	3_5505
Beris_chalybata	Dioctria_linearis	1	2	Beris_chalybata_vs_Dioctria_linearis: 118	23213717	23718574	1657	1666	0_481	0_238	7	27785167	28416557	3023	3029	3_5419	3_3489	7	+	27785167	28416557	3023	3029	3_5419	3_3489
Beris_chalybata	Dioctria_linearis	1	2	Beris_chalybata_vs_Dioctria_linearis: 120	15964560	16143977	1363	1373	0_1166	0_3999	7	29485822	29631506	3059	3066	3_3597	3_2833	7	+	29485822	29631506	3059	3066	3_3597	3_2833
Beris_chalybata	Dioctria_linearis	1	2	Beris_chalybata_vs_Dioctria_linearis: 121	12249191	13060667	1181	1210	0_1904	0_2444	13	30485015	32446835	3072	3088	3_4294	3_4292	13	+	30485015	32446835	3072	3088	3_4294	3_4292
Beris_chalybata	Dioctria_linearis	1	2	Beris_chalybata_vs_Dioctria_linearis: 123	26357505	26648951	1769	1778	0_1003	0_197	6	34420260	34886597	3147	3153	3_4892	3_2884	6	+	34420260	34886597	3147	3153	3_4892	3_2884
Beris_chalybata	Dioctria_linearis	1	2	Beris_chalybata_vs_Dioctria_linearis: 125	14017896	14302808	1253	1262	0_1550	0_3079	9	40034817	40606204	3199	3208	3_5106	3_4701	9	+	40034817	40606204	3199	3208	3_5106	3_4701
Beris_chalybata	Dioctria_linearis	1	2	Beris_chalybata_vs_Dioctria_linearis: 128	15463050	15808804	1333	1347	0_196	0_576	9	42090150	42387356	3243	3252	3_5594	3_4437	9	+	42090150	42387356	3243	3252	3_5594	3_4437
Beris_chalybata	Dioctria_linearis	1	2	Beris_chalybata_vs_Dioctria_linearis: 129	22476730	22967004	1634	1651	0_1788	0_1987	13	42417301	43117830	3253	3267	3_5726	3_3630	13	+	42417301	43117830	3253	3267	3_5726	3_3630
Beris_chalybata	Dioctria_linearis	1	2	Beris_chalybata_vs_Dioctria_linearis: 133	36189113	36762871	2167	2188	0_1310	0_2066	11	45056026	46417030	3279	3294	3_3573	3_3758	11	+	45056026	46417030	3279	3294	3_3573	3_3758
Beris_chalybata	Dioctria_linearis	1	2	Beris_chalybata_vs_Dioctria_linearis: 135	35175201	35979054	2123	2159	0_3826	0_2451	18	47561159	48503742	3328	3347	3_5607	3_5738	18	+	47561159	48503742	3328	3347	3_5607	3_5738
Beris_chalybata	Dioctria_linearis	1	2	Beris_chalybata_vs_Dioctria_linearis: 136	2659151	2823386	571	584	0_343	0_711	11	49269887	49909196	3375	3389	3_3228	3_3801	11	+	49269887	49909196	3375	3389	3_3228	3_3801
Beris_chalybata	Dioctria_linearis	1	2	Beris_chalybata_vs_Dioctria_linearis: 139	17557595	18020555	1426	1443	0_271	0_4212	10	58031306	59136982	3492	3509	3_3649	3_5634	10	+	58031306	59136982	3492	3509	3_3649	3_5634
Beris_chalybata	Dioctria_linearis	1	2	Beris_chalybata_vs_Dioctria_linearis: 141	21311025	22337100	1591	1619	0_3993	0_2728	22	61591246	64039292	3539	3569	3_2777	3_3138	22	+	61591246	64039292	3539	3569	3_2777	3_3138
Beris_chalybata	Dioctria_linearis	1	2	Beris_chalybata_vs_Dioctria_linearis: 142	353039	656982	372	390	0_2547	0_1300	12	64649892	68616677	3590	3613	3_4264	3_4330	12	+	64649892	68616677	3590	3613	3_4264	3_4330
Beris_chalybata	Dioctria_linearis	1	2	Beris_chalybata_vs_Dioctria_linearis: 143	7086321	7356934	898	905	0_2731	0_1383	8	68651029	69556811	3614	3621	3_5080	3_4604	8	+	68651029	69556811	3614	3621	3_5080	3_4604
Beris_chalybata	Dioctria_linearis	1	2	Beris_chalybata_vs_Dioctria_linearis: 147	32028849	33034494	2010	2034	0_1500	0_2821	10	74571654	76246400	3710	3729	3_5090	3_4721	10	+	74571654	76246400	3710	3729	3_5090	3_4721
Beris_chalybata	Dioctria_linearis	1	2	Beris_chalybata_vs_Dioctria_linearis: 149	6798016	7083569	876	897	0_175	0_2732	7	78436857	79077465	3752	3763	3_3144	3_3761	7	+	78436857	79077465	3752	3763	3_3144	3_3761
Beris_chalybata	Dioctria_linearis	1	2	Beris_chalybata_vs_Dioctria_linearis: 150	27617966	27978959	1846	1860	0_138	0_4028	8	81374728	82203980	3774	3783	3_4972	3_4985	8	+	81374728	82203980	3774	3783	3_4972	3_4985
Beris_chalybata	Dioctria_linearis	1	2	Beris_chalybata_vs_Dioctria_linearis: 151	18227603	18269569	1454	1460	0_2534	0_1031	7	87444320	87706775	3799	3805	3_5454	3_5620	7	+	87444320	87706775	3799	3805	3_5454	3_5620
Beris_chalybata	Dioctria_linearis	1	2	Beris_chalybata_vs_Dioctria_linearis: 152	1645088	1742077	478	487	0_2598	0_1712	7	87944034	89064947	3806	3818	3_3190	3_4069	7	+	87944034	89064947	3806	3818	3_3190	3_4069
Beris_chalybata	Dioctria_linearis	1	2	Beris_chalybata_vs_Dioctria_linearis: 161	34542932	34803992	2093	2111	0_2574	0_1847	8	135904490	141518728	4012	4032	3_3299	3_3264	8	+	135904490	141518728	4012	4032	3_3299	3_3264
Beris_chalybata	Dioctria_linearis	1	2	Beris_chalybata_vs_Dioctria_linearis: 163	95914107	101660828	3126	3222	0_3111	0_179	7	173285438	177593943	4151	4168	3_5711	3_5244	7	+	173285438	177593943	4151	4168	3_5711	3_5244
Beris_chalybata	Dioctria_linearis	1	2	Beris_chalybata_vs_Dioctria_linearis: 164	139870091	141231551	4311	4323	0_1332	0_2151	7	178342308	182857336	4171	4183	3_3820	3_4441	7	+	178342308	182857336	4171	4183	3_3820	3_4441
Beris_chalybata	Dioctria_linearis	1	2	Beris_chalybata_vs_Dioctria_linearis: 167	117071674	117261004	3497	3502	0_392	0_3436	6	198972414	199571969	4253	4258	3_3251	3_4811	6	+	198972414	199571969	4253	4258	3_3251	3_4811
Beris_chalybata	Dioctria_linearis	1	2	Beris_chalybata_vs_Dioctria_linearis: 168	147064805	147654880	4646	4672	0_3470	0_1775	14	199881653	203049247	4262	4290	3_4099	3_5663	14	+	199881653	203049247	4262	4290	3_4099	3_5663
Beris_chalybata	Dioctria_linearis	1	2	Beris_chalybata_vs_Dioctria_linearis: 170	111707730	114407222	3383	3432	0_1297	0_888	10	204683821	205964571	4309	4325	3_3624	3_2857	10	+	204683821	205964571	4309	4325	3_3624	3_2857
Beris_chalybata	Dioctria_linearis	1	2	Beris_chalybata_vs_Dioctria_linearis: 171	2831143	2887753	586	596	0_2520	0_2650	6	209513211	210743825	4354	4373	3_2728	3_3316	6	+	209513211	210743825	4354	4373	3_2728	3_3316
Beris_chalybata	Dioctria_linearis	1	2	Beris_chalybata_vs_Dioctria_linearis: 174	42706154	43869425	2299	2321	0_1525	0_2431	11	211629216	213199451	4392	4407	3_3306	3_4865	11	+	211629216	213199451	4392	4407	3_3306	3_4865
Beris_chalybata	Dioctria_linearis	1	2	Beris_chalybata_vs_Dioctria_linearis: 183	142684765	142852114	4400	4410	0_712	0_1208	10	229220875	229637403	4573	4583	3_5824	3_5457	10	+	229220875	229637403	4573	4583	3_5824	3_5457
Beris_chalybata	Dioctria_linearis	1	2	Beris_chalybata_vs_Dioctria_linearis: 185	127818330	129203564	3800	3836	0_2646	0_2240	17	234453064	238972316	4649	4677	3_5148	3_3039	17	+	234453064	238972316	4649	4677	3_5148	3_3039
Beris_chalybata	Dioctria_linearis	1	2	Beris_chalybata_vs_Dioctria_linearis: 189	129353940	129422667	3844	3854	0_887	0_2125	6	255157641	255377810	4846	4855	3_4210	3_5759	6	+	255157641	255377810	4846	4855	3_4210	3_5759
Beris_chalybata	Dioctria_linearis	1	2	Beris_chalybata_vs_Dioctria_linearis: 190	145691297	145738075	4565	4571	0_3805	0_3156	6	256098823	256482531	4856	4861	3_3949	3_5787	6	+	256098823	256482531	4856	4861	3_3949	3_5787
Beris_chalybata	Dioctria_linearis	1	2	Beris_chalybata_vs_Dioctria_linearis: 191	132083824	132607848	3950	3971	0_230	0_2861	13	257445974	258487029	4866	4879	3_3639	3_3619	13	+	257445974	258487029	4866	4879	3_3639	3_3619
Beris_chalybata	Dioctria_linearis	1	2	Beris_chalybata_vs_Dioctria_linearis: 196	119653471	123569957	3583	3664	0_1891	0_2792	38	272655812	278431064	5057	5116	3_4585	3_4559	38	+	272655812	278431064	5057	5116	3_4585	3_4559
Beris_chalybata	Dioctria_linearis	1	2	Beris_chalybata_vs_Dioctria_linearis: 197	143269625	143380424	4437	4442	0_3753	0_47	6	278677468	279295370	5117	5124	3_4609	3_5165	6	+	278677468	279295370	5117	5124	3_4609	3_5165
Beris_chalybata	Dioctria_linearis	1	2	Beris_chalybata_vs_Dioctria_linearis: 204	135171013	135576247	4102	4122	0_2655	0_3478	9	294145023	294956206	5287	5298	3_5665	3_4983	9	+	294145023	294956206	5287	5298	3_5665	3_4983
Beris_chalybata	Dioctria_linearis	1	2	Beris_chalybata_vs_Dioctria_linearis: 206	133461073	133512245	3997	4006	0_477	0_1232	6	297518462	297578569	5342	5348	3_5785	3_2767	6	+	297518462	297578569	5342	5348	3_5785	3_2767
Beris_chalybata	Dioctria_linearis	1	2	Beris_chalybata_vs_Dioctria_linearis: 207	138205256	138789755	4226	4242	0_3960	0_3303	9	297627185	299125866	5349	5361	3_4877	3_2851	9	+	297627185	299125866	5349	5361	3_4877	3_2851
Beris_chalybata	Dioctria_linearis	1	2	Beris_chalybata_vs_Dioctria_linearis: 212	26727663	26996279	1784	1795	0_3034	0_1531	8	306387846	306947435	5499	5507	3_5420	3_2794	8	+	306387846	306947435	5499	5507	3_5420	3_2794
Beris_chalybata	Dioctria_linearis	1	2	Beris_chalybata_vs_Dioctria_linearis: 213	8019484	8087511	933	940	0_2210	0_602	7	307140649	307285791	5509	5518	3_3605	3_4048	7	+	307140649	307285791	5509	5518	3_3605	3_4048
Beris_chalybata	Dioctria_linearis	1	2	Beris_chalybata_vs_Dioctria_linearis: 214	139157175	139732110	4269	4297	0_3631	0_2622	10	307875825	309541280	5537	5556	3_2726	3_4914	10	+	307875825	309541280	5537	5556	3_2726	3_4914
Beris_chalybata	Dioctria_linearis	1	2	Beris_chalybata_vs_Dioctria_linearis: 222	145988496	146599123	4596	4626	0_4082	0_3122	20	320742403	323419503	5675	5701	3_2932	3_5433	20	+	320742403	323419503	5675	5701	3_2932	3_5433
Beris_chalybata	Dioctria_linearis	1	2	Beris_chalybata_vs_Dioctria_linearis: 229	118703695	119359543	3551	3563	0_3818	0_4169	7	333850176	334393295	5842	5849	3_5580	3_2717	7	+	333850176	334393295	5842	5849	3_5580	3_2717
Beris_chalybata	Dioctria_linearis	2	1	Beris_chalybata_vs_Dioctria_linearis: 100	362908	552143	4724	4731	0_8845	0_4983	6	330448875	331139449	2379	2384	3_2615	3_1012	6	+	330448875	331139449	2379	2384	3_2615	3_1012
Beris_chalybata	Dioctria_linearis	2	1	Beris_chalybata_vs_Dioctria_linearis: 106	4899329	5531496	5095	5122	0_7516	0_4890	15	341480344	344057726	2500	2532	3_92	3_2507	15	+	341480344	344057726	2500	2532	3_92	3_2507
Beris_chalybata	Dioctria_linearis	2	1	Beris_chalybata_vs_Dioctria_linearis: 107	26657629	27235451	5930	5947	0_8034	0_6439	11	344253967	344903148	2537	2548	3_791	3_1628	11	+	344253967	344903148	2537	2548	3_791	3_1628
Beris_chalybata	Dioctria_linearis	2	1	Beris_chalybata_vs_Dioctria_linearis: 108	12102567	12365783	5415	5428	0_8923	0_4857	9	346195601	346918856	2563	2572	3_2452	3_320	9	+	346195601	346918856	2563	2572	3_2452	3_320
Beris_chalybata	Dioctria_linearis	2	1	Beris_chalybata_vs_Dioctria_linearis: 111	20743194	22452881	5721	5773	0_8637	0_5697	20	350228245	352631047	2621	2646	3_2362	3_232	20	+	350228245	352631047	2621	2646	3_2362	3_232
Beris_chalybata	Dioctria_linearis	2	1	Beris_chalybata_vs_Dioctria_linearis: 50	24567791	24952732	5874	5888	0_6232	0_6944	7	156629408	171907793	1197	1240	3_1223	3_1453	7	+	156629408	171907793	1197	1240	3_1223	3_1453
Beris_chalybata	Dioctria_linearis	2	1	Beris_chalybata_vs_Dioctria_linearis: 56	5583625	5842348	5129	5143	0_5773	0_6515	10	222482716	224273960	1408	1423	3_99	3_919	10	+	222482716	224273960	1408	1423	3_99	3_919
Beris_chalybata	Dioctria_linearis	2	1	Beris_chalybata_vs_Dioctria_linearis: 59	3593506	3650603	4974	4984	0_5967	0_6666	8	229831878	230785118	1460	1470	3_1001	3_1318	8	+	229831878	230785118	1460	1470	3_1001	3_1318
Beris_chalybata	Dioctria_linearis	2	1	Beris_chalybata_vs_Dioctria_linearis: 64	18881226	19937430	5695	5711	0_8507	0_8512	9	238236327	242390030	1538	1551	3_982	3_1130	9	+	238236327	242390030	1538	1551	3_982	3_1130
Beris_chalybata	Dioctria_linearis	2	1	Beris_chalybata_vs_Dioctria_linearis: 66	5843614	6557467	5144	5168	0_5230	0_7100	17	256988972	259792042	1596	1622	3_924	3_1025	17	+	256988972	259792042	1596	1622	3_924	3_1025
Beris_chalybata	Dioctria_linearis	2	1	Beris_chalybata_vs_Dioctria_linearis: 70	27426341	27763987	5960	5976	0_8665	0_5376	11	278360676	278889266	1786	1799	3_2411	3_2302	11	+	278360676	278889266	1786	1799	3_2411	3_2302
Beris_chalybata	Dioctria_linearis	2	1	Beris_chalybata_vs_Dioctria_linearis: 71	13504609	13746422	5497	5507	0_5747	0_7312	9	278898761	279510738	1800	1809	3_2281	3_1177	9	+	278898761	279510738	1800	1809	3_2281	3_1177
Beris_chalybata	Dioctria_linearis	2	1	Beris_chalybata_vs_Dioctria_linearis: 77	11518979	12078621	5397	5413	0_5159	0_6179	9	294547676	296613688	1905	1918	3_1721	3_1996	9	+	294547676	296613688	1905	1918	3_1721	3_1996
Beris_chalybata	Dioctria_linearis	2	1	Beris_chalybata_vs_Dioctria_linearis: 82	31729429	31963654	6060	6077	0_5501	0_8922	9	299559839	299908881	1964	1975	3_1642	3_1404	9	+	299559839	299908881	1964	1975	3_1642	3_1404
Beris_chalybata	Dioctria_linearis	2	1	Beris_chalybata_vs_Dioctria_linearis: 84	34164553	34321252	6175	6182	0_6077	0_5008	6	305557187	305813393	2015	2021	3_759	3_405	6	+	305557187	305813393	2015	2021	3_759	3_405
Beris_chalybata	Dioctria_linearis	2	1	Beris_chalybata_vs_Dioctria_linearis: 85	32900413	33121892	6124	6132	0_7720	0_5913	6	306709325	306968902	2033	2038	3_9	3_639	6	+	306709325	306968902	2033	2038	3_9	3_639
Beris_chalybata	Dioctria_linearis	2	1	Beris_chalybata_vs_Dioctria_linearis: 87	17315537	17625581	5640	5647	0_6234	0_7442	6	308989377	309726430	2061	2066	3_2267	3_2050	6	+	308989377	309726430	2061	2066	3_2267	3_2050
Beris_chalybata	Dioctria_linearis	2	1	Beris_chalybata_vs_Dioctria_linearis: 90	690440	724410	4748	4754	0_8483	0_6449	7	314288409	314573791	2126	2133	3_1372	3_2092	7	+	314288409	314573791	2126	2133	3_1372	3_2092
Beris_chalybata	Dioctria_linearis	2	1	Beris_chalybata_vs_Dioctria_linearis: 96	3788896	4263890	5010	5050	0_5972	0_8782	27	324866566	326968080	2266	2305	3_504	3_1440	27	+	324866566	326968080	2266	2305	3_504	3_1440
Beris_chalybata	Dioctria_linearis	2	1	Beris_chalybata_vs_Dioctria_linearis: 98	6831173	6880100	5195	5201	0_6373	0_6941	6	327491297	327555852	2313	2319	3_397	3_1468	6	+	327491297	327555852	2313	2319	3_397	3_1468
Beris_chalybata	Dioctria_linearis	2	2	Beris_chalybata_vs_Dioctria_linearis: 169	67354156	72803866	6778	6867	0_4859	0_8243	6	203927436	208730131	4299	4341	3_2939	3_4851	6	+	203927436	208730131	4299	4341	3_2939	3_4851
Beris_chalybata	Dioctria_linearis	2	2	Beris_chalybata_vs_Dioctria_linearis: 200	36905966	37824054	6240	6263	0_7573	0_5674	9	283182929	284420138	5163	5178	3_4583	3_5317	9	+	283182929	284420138	5163	5178	3_4583	3_5317
Beris_chalybata	Dioctria_linearis	2	2	Beris_chalybata_vs_Dioctria_linearis: 208	23837964	24372535	5841	5859	0_8412	0_5507	7	302762350	303696988	5409	5417	3_3485	3_3693	7	+	302762350	303696988	5409	5417	3_3485	3_3693
Beris_chalybata	Dioctria_linearis	2	3	Beris_chalybata_vs_Dioctria_linearis: 284	8467728	8644693	5292	5306	0_6844	0_6023	6	118232437	124590992	7037	7063	3_7236	3_6761	6	+	118232437	124590992	7037	7063	3_7236	3_6761
Beris_chalybata	Dioctria_linearis	2	4	Beris_chalybata_vs_Dioctria_linearis: 327	95566298	97840768	7152	7194	0_5057	0_5866	24	4174769	6618799	8110	8137	3_9768	3_9116	24	+	4174769	6618799	8110	8137	3_9768	3_9116
Beris_chalybata	Dioctria_linearis	2	4	Beris_chalybata_vs_Dioctria_linearis: 329	104187422	104291850	7465	7473	0_5284	0_5729	7	9477750	9721965	8169	8175	3_9140	3_9625	7	+	9477750	9721965	8169	8175	3_9140	3_9625
Beris_chalybata	Dioctria_linearis	2	4	Beris_chalybata_vs_Dioctria_linearis: 331	102719249	103445532	7396	7432	0_6983	0_8154	14	18608524	20719802	8252	8297	3_9305	3_9742	14	+	18608524	20719802	8252	8297	3_9305	3_9742
Beris_chalybata	Dioctria_linearis	2	4	Beris_chalybata_vs_Dioctria_linearis: 334	81228014	83752953	6971	7007	0_6582	0_4479	6	41049168	43561526	8353	8364	3_8634	3_9466	6	+	41049168	43561526	8353	8364	3_8634	3_9466
Beris_chalybata	Dioctria_linearis	2	4	Beris_chalybata_vs_Dioctria_linearis: 342	101817222	101961790	7362	7368	0_6887	0_6458	6	103109829	103696400	8635	8640	3_9441	3_8867	6	+	103109829	103696400	8635	8640	3_9441	3_8867
Beris_chalybata	Dioctria_linearis	2	4	Beris_chalybata_vs_Dioctria_linearis: 343	117662446	117942458	8012	8028	0_6853	0_6239	15	105706895	106387793	8657	8673	3_9665	3_9898	15	+	105706895	106387793	8657	8673	3_9665	3_9898
Beris_chalybata	Dioctria_linearis	2	4	Beris_chalybata_vs_Dioctria_linearis: 344	137918456	138091061	9180	9199	0_5360	0_6928	12	108716078	109341823	8676	8688	3_10017	3_9662	12	+	108716078	109341823	8676	8688	3_10017	3_9662
Beris_chalybata	Dioctria_linearis	2	4	Beris_chalybata_vs_Dioctria_linearis: 346	129643810	129677227	8608	8613	0_7963	0_5041	5	109828212	109948966	8703	8707	3_9739	3_8471	5	+	109828212	109948966	8703	8707	3_9739	3_8471
Beris_chalybata	Dioctria_linearis	2	4	Beris_chalybata_vs_Dioctria_linearis: 349	140900364	141247281	9343	9352	0_5362	0_7645	7	110031169	111548608	8712	8718	3_9313	3_8676	7	+	110031169	111548608	8712	8718	3_9313	3_8676
Beris_chalybata	Dioctria_linearis	2	4	Beris_chalybata_vs_Dioctria_linearis: 351	125685899	125844315	8411	8422	0_6884	0_6491	6	115215266	115492781	8762	8767	3_9061	3_8184	6	+	115215266	115492781	8762	8767	3_9061	3_8184
Beris_chalybata	Dioctria_linearis	2	4	Beris_chalybata_vs_Dioctria_linearis: 356	137438280	137877811	9127	9172	0_5366	0_6495	22	129512821	131903326	8930	8962	3_9276	3_8548	22	+	129512821	131903326	8930	8962	3_9276	3_8548
Beris_chalybata	Dioctria_linearis	2	4	Beris_chalybata_vs_Dioctria_linearis: 357	135747761	136052133	9029	9044	0_8601	0_5632	12	132212332	133475056	8971	8983	3_8439	3_9992	12	+	132212332	133475056	8971	8983	3_8439	3_9992
Beris_chalybata	Dioctria_linearis	2	4	Beris_chalybata_vs_Dioctria_linearis: 358	138146063	138998132	9201	9229	0_5285	0_7568	13	133983526	137303983	8988	9004	3_9262	3_9496	13	+	133983526	137303983	8988	9004	3_9262	3_9496
Beris_chalybata	Dioctria_linearis	2	4	Beris_chalybata_vs_Dioctria_linearis: 359	100239846	100468557	7285	7304	0_7152	0_7276	11	142269036	142683115	9032	9046	3_8311	3_8438	11	+	142269036	142683115	9032	9046	3_8311	3_8438
Beris_chalybata	Dioctria_linearis	2	4	Beris_chalybata_vs_Dioctria_linearis: 361	117386223	117641996	7994	8009	0_8809	0_7101	13	143019444	143516409	9060	9073	3_9288	3_9950	13	+	143019444	143516409	9060	9073	3_9288	3_9950
Beris_chalybata	Dioctria_linearis	2	4	Beris_chalybata_vs_Dioctria_linearis: 362	139294640	140093510	9257	9281	0_5546	0_9018	12	144626408	147627886	9080	9107	3_9569	3_9178	12	+	144626408	147627886	9080	9107	3_9569	3_9178
Beris_chalybata	Dioctria_linearis	2	4	Beris_chalybata_vs_Dioctria_linearis: 365	107314011	109033418	7599	7695	0_6696	0_4361	23	150370271	153592339	9155	9191	3_8487	3_8068	23	+	150370271	153592339	9155	9191	3_8487	3_8068
Beris_chalybata	Dioctria_linearis	2	4	Beris_chalybata_vs_Dioctria_linearis: 366	133303388	133717042	8880	8913	0_7473	0_8454	10	153793891	155433102	9193	9210	3_8938	3_8730	10	+	153793891	155433102	9193	9210	3_8938	3_8730
Beris_chalybata	Dioctria_linearis	2	4	Beris_chalybata_vs_Dioctria_linearis: 369	114929789	115834834	7895	7929	0_8326	0_4878	17	162122770	164441542	9291	9316	3_8723	3_8822	17	+	162122770	164441542	9291	9316	3_8723	3_8822
Beris_chalybata	Dioctria_linearis	2	4	Beris_chalybata_vs_Dioctria_linearis: 370	133009662	133048295	8847	8859	0_6208	0_6976	6	164784832	164848704	9328	9337	3_9554	3_9626	6	+	164784832	164848704	9328	9337	3_9554	3_9626
Beris_chalybata	Dioctria_linearis	2	4	Beris_chalybata_vs_Dioctria_linearis: 377	110260284	111118663	7732	7749	0_7551	0_5094	9	173352592	174522104	9486	9496	3_8092	3_10047	9	+	173352592	174522104	9486	9496	3_8092	3_10047
Beris_chalybata	Dioctria_linearis	2	4	Beris_chalybata_vs_Dioctria_linearis: 378	135042968	135635505	8999	9020	0_5652	0_5908	12	175075032	176816663	9503	9517	3_8987	3_8421	12	+	175075032	176816663	9503	9517	3_8987	3_8421
Beris_chalybata	Dioctria_linearis	2	4	Beris_chalybata_vs_Dioctria_linearis: 379	122056635	122501241	8220	8243	0_8379	0_8908	15	176820542	178096167	9518	9535	3_9411	3_9488	15	+	176820542	178096167	9518	9535	3_9411	3_9488
Beris_chalybata	Dioctria_linearis	2	4	Beris_chalybata_vs_Dioctria_linearis: 384	120974847	121147141	8166	8172	0_7822	0_6785	6	184597351	184901581	9602	9609	3_9175	3_8976	6	+	184597351	184901581	9602	9609	3_9175	3_8976
Beris_chalybata	Dioctria_linearis	2	4	Beris_chalybata_vs_Dioctria_linearis: 386	124431724	124641745	8335	8350	0_4969	0_6916	11	186316240	186869273	9621	9633	3_9007	3_9316	11	+	186316240	186869273	9621	9633	3_9007	3_9316
Beris_chalybata	Dioctria_linearis	2	4	Beris_chalybata_vs_Dioctria_linearis: 387	140661850	140894005	9322	9341	0_4783	0_8798	13	186997617	187884370	9635	9651	3_9131	3_9844	13	+	186997617	187884370	9635	9651	3_9131	3_9844
Beris_chalybata	Dioctria_linearis	2	4	Beris_chalybata_vs_Dioctria_linearis: 389	129722798	129830605	8620	8626	0_8227	0_7723	6	187903317	188225527	9653	9659	3_9598	3_9082	6	+	187903317	188225527	9653	9659	3_9598	3_9082
Beris_chalybata	Dioctria_linearis	2	4	Beris_chalybata_vs_Dioctria_linearis: 391	109297123	109975412	7704	7726	0_6566	0_5481	8	189722407	191195820	9677	9688	3_8191	3_9951	8	+	189722407	191195820	9677	9688	3_8191	3_9951
Beris_chalybata	Dioctria_linearis	2	4	Beris_chalybata_vs_Dioctria_linearis: 397	121325570	121581378	8189	8196	0_4487	0_4524	6	194103755	194697204	9749	9755	3_8331	3_8133	6	+	194103755	194697204	9749	9755	3_8331	3_8133
Beris_chalybata	Dioctria_linearis	2	4	Beris_chalybata_vs_Dioctria_linearis: 398	112032444	112691817	7770	7787	0_7975	0_6034	9	196137895	197874188	9780	9790	3_8523	3_8411	9	+	196137895	197874188	9780	9790	3_8523	3_8411
Beris_chalybata	Dioctria_linearis	2	4	Beris_chalybata_vs_Dioctria_linearis: 402	126005038	126188398	8427	8435	0_4719	0_5422	6	200420595	200761470	9826	9831	3_9527	3_8565	6	+	200420595	200761470	9826	9831	3_9527	3_8565
Beris_chalybata	Dioctria_linearis	2	4	Beris_chalybata_vs_Dioctria_linearis: 403	106338728	106871309	7554	7569	0_4800	0_7617	9	200791683	201749012	9833	9845	3_8992	3_9712	9	+	200791683	201749012	9833	9845	3_8992	3_9712
Beris_chalybata	Dioctria_linearis	2	4	Beris_chalybata_vs_Dioctria_linearis: 406	123485053	124161236	8299	8319	0_5735	0_6056	10	204925342	206545772	9910	9921	3_9772	3_9443	10	+	204925342	206545772	9910	9921	3_9772	3_9443
Beris_chalybata	Dioctria_linearis	2	4	Beris_chalybata_vs_Dioctria_linearis: 407	130660048	130712824	8703	8709	0_8668	0_7748	6	206570473	206657516	9922	9927	3_8759	3_8939	6	+	206570473	206657516	9922	9927	3_8759	3_8939
Beris_chalybata	Dioctria_linearis	2	4	Beris_chalybata_vs_Dioctria_linearis: 409	120841069	120970061	8159	8165	0_6303	0_8597	6	206996174	207212221	9947	9952	3_8694	3_9875	6	+	206996174	207212221	9947	9952	3_8694	3_9875
Beris_chalybata	Dioctria_linearis	2	4	Beris_chalybata_vs_Dioctria_linearis: 412	124646326	124868189	8352	8358	0_7934	0_5899	6	211941278	212652998	10005	10015	3_8823	3_9586	6	+	211941278	212652998	10005	10015	3_8823	3_9586
Beris_chalybata	Dioctria_linearis	2	4	Beris_chalybata_vs_Dioctria_linearis: 413	124939311	125008116	8369	8378	0_8907	0_5534	7	212685675	212785347	10019	10025	3_9822	3_9888	7	+	212685675	212785347	10019	10025	3_9822	3_9888
Beris_chalybata	Dioctria_linearis	2	4	Beris_chalybata_vs_Dioctria_linearis: 416	139052769	139280195	9236	9256	0_8854	0_8888	12	214535554	214972404	10052	10064	3_8839	3_8214	12	+	214535554	214972404	10052	10064	3_8839	3_8214
Beris_chalybata	Dioctria_linearis	3	1	Beris_chalybata_vs_Dioctria_linearis: 49	40779498	41372511	11405	11421	0_13657	0_12807	11	113974850	121557630	1110	1131	3_49	3_1786	11	+	113974850	121557630	1110	1131	3_49	3_1786
Beris_chalybata	Dioctria_linearis	3	2	Beris_chalybata_vs_Dioctria_linearis: 175	84294148	84886306	12425	12441	0_11749	0_12323	6	213246926	214755330	4408	4417	3_4227	3_4092	6	+	213246926	214755330	4408	4417	3_4227	3_4092
Beris_chalybata	Dioctria_linearis	3	2	Beris_chalybata_vs_Dioctria_linearis: 178	115560437	115855372	13744	13762	0_12233	0_12490	8	221564316	222104631	4454	4464	3_4204	3_2978	8	+	221564316	222104631	4454	4464	3_4204	3_2978
Beris_chalybata	Dioctria_linearis	3	2	Beris_chalybata_vs_Dioctria_linearis: 192	116045210	116378708	13775	13801	0_9172	0_9303	15	260488796	261979992	4902	4920	3_5859	3_4750	15	+	260488796	261979992	4902	4920	3_5859	3_4750
Beris_chalybata	Dioctria_linearis	3	2	Beris_chalybata_vs_Dioctria_linearis: 223	113977308	114722064	13673	13699	0_12053	0_9103	17	323681209	326142802	5707	5728	3_3121	3_5273	17	+	323681209	326142802	5707	5728	3_3121	3_5273
Beris_chalybata	Dioctria_linearis	3	2	Beris_chalybata_vs_Dioctria_linearis: 226	95937217	97605716	12842	12869	0_10732	0_11581	16	327746514	330756829	5778	5800	3_3491	3_5173	16	+	327746514	330756829	5778	5800	3_3491	3_5173
Beris_chalybata	Dioctria_linearis	3	3	Beris_chalybata_vs_Dioctria_linearis: 235	111168297	111276472	13500	13507	0_12816	0_11422	6	4126814	4491194	5950	5956	3_7400	3_7077	6	+	4126814	4491194	5950	5956	3_7400	3_7077
Beris_chalybata	Dioctria_linearis	3	3	Beris_chalybata_vs_Dioctria_linearis: 236	94695057	95359857	12801	12822	0_11688	0_9669	11	4504366	5627151	5958	5972	3_6164	3_6888	11	+	4504366	5627151	5958	5972	3_6164	3_6888
Beris_chalybata	Dioctria_linearis	3	3	Beris_chalybata_vs_Dioctria_linearis: 237	87686440	89073550	12566	12604	0_13177	0_10640	21	6543676	8884991	5975	6004	3_6477	3_7851	21	+	6543676	8884991	5975	6004	3_6477	3_7851
Beris_chalybata	Dioctria_linearis	3	3	Beris_chalybata_vs_Dioctria_linearis: 238	111836523	111875213	13539	13545	0_10893	0_12961	6	9342676	9414838	6013	6019	3_7903	3_7104	6	+	9342676	9414838	6013	6019	3_7903	3_7104
Beris_chalybata	Dioctria_linearis	3	3	Beris_chalybata_vs_Dioctria_linearis: 239	106446428	107512733	13292	13332	0_9102	0_11721	11	11874988	13940259	6047	6059	3_7405	3_6528	11	+	11874988	13940259	6047	6059	3_7405	3_6528
Beris_chalybata	Dioctria_linearis	3	3	Beris_chalybata_vs_Dioctria_linearis: 241	110001563	110229246	13440	13451	0_12011	0_12798	9	16730027	17551826	6101	6111	3_6446	3_6303	9	+	16730027	17551826	6101	6111	3_6446	3_6303
Beris_chalybata	Dioctria_linearis	3	3	Beris_chalybata_vs_Dioctria_linearis: 248	90480052	90725193	12655	12666	0_13640	0_13389	8	21534749	21910717	6218	6227	3_7389	3_7602	8	+	21534749	21910717	6218	6227	3_7389	3_7602
Beris_chalybata	Dioctria_linearis	3	3	Beris_chalybata_vs_Dioctria_linearis: 249	108004670	108381237	13358	13366	0_12870	0_11590	7	21969500	23053460	6228	6236	3_7246	3_7216	7	+	21969500	23053460	6228	6236	3_7246	3_7216
Beris_chalybata	Dioctria_linearis	3	3	Beris_chalybata_vs_Dioctria_linearis: 250	117005007	117075770	13859	13866	0_12806	0_12109	7	25152318	25408705	6252	6258	3_6092	3_7166	7	+	25152318	25408705	6252	6258	3_6092	3_7166
Beris_chalybata	Dioctria_linearis	3	3	Beris_chalybata_vs_Dioctria_linearis: 251	107821824	107980806	13342	13356	0_13645	0_10280	11	27115792	27699170	6286	6299	3_7515	3_6055	11	+	27115792	27699170	6286	6299	3_7515	3_6055
Beris_chalybata	Dioctria_linearis	3	3	Beris_chalybata_vs_Dioctria_linearis: 257	113531073	113729301	13648	13659	0_12537	0_11950	7	41686334	42710409	6462	6468	3_7872	3_7083	7	+	41686334	42710409	6462	6468	3_7872	3_7083
Beris_chalybata	Dioctria_linearis	3	3	Beris_chalybata_vs_Dioctria_linearis: 258	99276617	99414518	12931	12937	0_9580	0_13213	7	44344215	44584842	6469	6476	3_6040	3_6804	7	+	44344215	44584842	6469	6476	3_6040	3_6804
Beris_chalybata	Dioctria_linearis	3	3	Beris_chalybata_vs_Dioctria_linearis: 259	105418594	105584474	13215	13228	0_9640	0_13568	12	45205442	45856733	6477	6489	3_7616	3_6444	12	+	45205442	45856733	6477	6489	3_7616	3_6444
Beris_chalybata	Dioctria_linearis	3	3	Beris_chalybata_vs_Dioctria_linearis: 261	94240118	94637912	12788	12797	0_11867	0_11061	6	49391981	50432539	6532	6539	3_6250	3_6264	6	+	49391981	50432539	6532	6539	3_6250	3_6264
Beris_chalybata	Dioctria_linearis	3	3	Beris_chalybata_vs_Dioctria_linearis: 262	103459935	104307752	13135	13162	0_11383	0_11315	16	50455887	53325875	6540	6562	3_7579	3_6468	16	+	50455887	53325875	6540	6562	3_7579	3_6468
Beris_chalybata	Dioctria_linearis	3	3	Beris_chalybata_vs_Dioctria_linearis: 264	117141063	117340887	13872	13882	0_12802	0_10793	7	57832636	58894361	6605	6614	3_7062	3_7157	7	+	57832636	58894361	6605	6614	3_7062	3_7157
Beris_chalybata	Dioctria_linearis	3	3	Beris_chalybata_vs_Dioctria_linearis: 265	118421123	118452454	13951	13957	0_11955	0_11004	6	59182609	59331222	6622	6627	3_7513	3_6947	6	+	59182609	59331222	6622	6627	3_7513	3_6947
Beris_chalybata	Dioctria_linearis	3	3	Beris_chalybata_vs_Dioctria_linearis: 268	104505298	105059238	13172	13206	0_12540	0_13454	20	62804211	64046371	6673	6697	3_6822	3_7630	20	+	62804211	64046371	6673	6697	3_6822	3_7630
Beris_chalybata	Dioctria_linearis	3	3	Beris_chalybata_vs_Dioctria_linearis: 269	83530241	83849353	12389	12405	0_11991	0_9236	7	64468193	64664693	6707	6713	3_7877	3_6058	7	+	64468193	64664693	6707	6713	3_7877	3_6058
Beris_chalybata	Dioctria_linearis	3	3	Beris_chalybata_vs_Dioctria_linearis: 270	85879769	86077024	12483	12491	0_11824	0_12275	9	67939398	68228517	6723	6732	3_7537	3_6894	9	+	67939398	68228517	6723	6732	3_7537	3_6894
Beris_chalybata	Dioctria_linearis	3	3	Beris_chalybata_vs_Dioctria_linearis: 273	102916156	103282895	13108	13123	0_11259	0_13061	9	75555923	77634452	6812	6831	3_6458	3_7846	9	+	75555923	77634452	6812	6831	3_6458	3_7846
Beris_chalybata	Dioctria_linearis	3	3	Beris_chalybata_vs_Dioctria_linearis: 276	102187677	102588484	13050	13085	0_9860	0_9982	13	79114918	80361255	6859	6876	3_7726	3_7300	13	+	79114918	80361255	6859	6876	3_7726	3_7300
Beris_chalybata	Dioctria_linearis	3	3	Beris_chalybata_vs_Dioctria_linearis: 287	26249189	26964519	10765	10793	0_12160	0_9424	15	138033226	143905833	7116	7134	3_7963	3_6753	15	+	138033226	143905833	7116	7134	3_7963	3_6753
Beris_chalybata	Dioctria_linearis	3	3	Beris_chalybata_vs_Dioctria_linearis: 290	24644765	25484423	10711	10735	0_10292	0_11810	10	191441917	207038401	7245	7283	3_6900	3_7544	10	+	191441917	207038401	7245	7283	3_6900	3_7544
Beris_chalybata	Dioctria_linearis	3	3	Beris_chalybata_vs_Dioctria_linearis: 291	45897004	46729666	11597	11614	0_13583	0_12932	10	209184251	223859622	7290	7323	3_6826	3_6917	10	+	209184251	223859622	7290	7323	3_6826	3_6917
Beris_chalybata	Dioctria_linearis	3	3	Beris_chalybata_vs_Dioctria_linearis: 294	53754876	54693786	11777	11799	0_11603	0_12664	9	225181877	225786744	7328	7337	3_6503	3_6919	9	+	225181877	225786744	7328	7337	3_6503	3_6919
Beris_chalybata	Dioctria_linearis	3	3	Beris_chalybata_vs_Dioctria_linearis: 295	44927528	45259057	11551	11570	0_10526	0_9228	6	227734052	228350371	7343	7348	3_7790	3_6478	6	+	227734052	228350371	7343	7348	3_7790	3_6478
Beris_chalybata	Dioctria_linearis	3	3	Beris_chalybata_vs_Dioctria_linearis: 297	29163480	31114230	10884	10964	0_11205	0_12923	25	229172050	233975247	7359	7391	3_6028	3_6234	25	+	229172050	233975247	7359	7391	3_6028	3_6234
Beris_chalybata	Dioctria_linearis	3	3	Beris_chalybata_vs_Dioctria_linearis: 300	28246395	28515313	10833	10848	0_11175	0_13216	9	236938484	237142040	7424	7436	3_6345	3_6573	9	+	236938484	237142040	7424	7436	3_6345	3_6573
Beris_chalybata	Dioctria_linearis	3	3	Beris_chalybata_vs_Dioctria_linearis: 301	27121020	27458920	10800	10809	0_13677	0_12739	6	237158109	237654168	7437	7448	3_6683	3_7196	6	+	237158109	237654168	7437	7448	3_6683	3_7196
Beris_chalybata	Dioctria_linearis	3	3	Beris_chalybata_vs_Dioctria_linearis: 303	25507171	26063007	10736	10759	0_13109	0_9507	12	238524277	239845592	7483	7506	3_7382	3_7240	12	+	238524277	239845592	7483	7506	3_7382	3_7240
Beris_chalybata	Dioctria_linearis	3	3	Beris_chalybata_vs_Dioctria_linearis: 307	33223363	33499728	11043	11050	0_9212	0_13095	6	246044629	246598264	7591	7601	3_7706	3_6356	6	+	246044629	246598264	7591	7601	3_7706	3_6356
Beris_chalybata	Dioctria_linearis	3	3	Beris_chalybata_vs_Dioctria_linearis: 309	43438780	44751222	11512	11548	0_11907	0_11474	10	246999766	249715828	7624	7651	3_6916	3_6723	10	+	246999766	249715828	7624	7651	3_6916	3_6723
Beris_chalybata	Dioctria_linearis	3	3	Beris_chalybata_vs_Dioctria_linearis: 315	41483469	41714678	11430	11439	0_10051	0_9049	6	255275631	255532530	7779	7785	3_6914	3_7785	6	+	255275631	255532530	7779	7785	3_6914	3_7785
Beris_chalybata	Dioctria_linearis	3	3	Beris_chalybata_vs_Dioctria_linearis: 321	47986027	51709741	11687	11747	0_9615	0_10947	24	259897092	262201470	7899	7961	3_7758	3_7442	24	+	259897092	262201470	7899	7961	3_7758	3_7442
Beris_chalybata	Dioctria_linearis	3	4	Beris_chalybata_vs_Dioctria_linearis: 325	69014371	70933942	11996	12031	0_11979	0_11308	11	519397	1042781	8022	8036	3_8500	3_8996	11	+	519397	1042781	8022	8036	3_8500	3_8996
Beris_chalybata	Dioctria_linearis	3	4	Beris_chalybata_vs_Dioctria_linearis: 326	74223622	74674626	12108	12126	0_11933	0_12425	6	2487943	3657098	8056	8093	3_9743	3_8202	6	+	2487943	3657098	8056	8093	3_9743	3_8202
Beris_chalybata	Dioctria_linearis	3	4	Beris_chalybata_vs_Dioctria_linearis: 336	72214680	74205356	12061	12107	0_9217	0_13739	11	54190431	67036393	8405	8444	3_8015	3_9584	11	+	54190431	67036393	8405	8444	3_8015	3_9584
Beris_chalybata	Dioctria_linearis	3	4	Beris_chalybata_vs_Dioctria_linearis: 341	75336776	76676983	12151	12190	0_10177	0_9170	12	96469354	100183316	8579	8610	3_9230	3_9278	12	+	96469354	100183316	8579	8610	3_9230	3_9278
Beris_chalybata	Dioctria_linearis	3	5	Beris_chalybata_vs_Dioctria_linearis: 418	17487569	17699853	10393	10406	0_13107	0_12980	7	224901	785698	10094	10121	3_11474	3_11402	7	+	224901	785698	10094	10121	3_11474	3_11402
Beris_chalybata	Dioctria_linearis	3	5	Beris_chalybata_vs_Dioctria_linearis: 419	6984185	7023124	9792	9799	0_11949	0_12364	6	909369	1017922	10126	10131	3_10103	3_11631	6	+	909369	1017922	10126	10131	3_10103	3_11631
Beris_chalybata	Dioctria_linearis	3	5	Beris_chalybata_vs_Dioctria_linearis: 420	22269907	23043802	10614	10635	0_10195	0_12020	12	1107037	1778674	10140	10155	3_10116	3_11713	12	+	1107037	1778674	10140	10155	3_10116	3_11713
Beris_chalybata	Dioctria_linearis	3	5	Beris_chalybata_vs_Dioctria_linearis: 424	5816972	6227241	9730	9752	0_10058	0_12175	17	3425976	3916905	10220	10237	3_11720	3_11071	17	+	3425976	3916905	10220	10237	3_11720	3_11071
Beris_chalybata	Dioctria_linearis	3	5	Beris_chalybata_vs_Dioctria_linearis: 426	19679170	19867905	10511	10516	0_11309	0_11472	6	3981812	4210128	10247	10254	3_11101	3_11445	6	+	3981812	4210128	10247	10254	3_11101	3_11445
Beris_chalybata	Dioctria_linearis	3	5	Beris_chalybata_vs_Dioctria_linearis: 428	12888979	13071536	10161	10171	0_13732	0_10920	8	4765274	4950087	10280	10287	3_10748	3_10290	8	+	4765274	4950087	10280	10287	3_10748	3_10290
Beris_chalybata	Dioctria_linearis	3	5	Beris_chalybata_vs_Dioctria_linearis: 429	18283278	18764175	10442	10453	0_13404	0_9031	6	4960526	5482242	10288	10294	3_10389	3_11703	6	+	4960526	5482242	10288	10294	3_10389	3_11703
Beris_chalybata	Dioctria_linearis	3	5	Beris_chalybata_vs_Dioctria_linearis: 430	19869210	20567049	10517	10537	0_12821	0_9613	11	5565053	6469587	10295	10309	3_11787	3_11598	11	+	5565053	6469587	10295	10309	3_11787	3_11598
Beris_chalybata	Dioctria_linearis	3	5	Beris_chalybata_vs_Dioctria_linearis: 435	556559	860168	9411	9425	0_10366	0_9822	8	9418621	9771523	10365	10378	3_10957	3_10790	8	+	9418621	9771523	10365	10378	3_10957	3_10790
Beris_chalybata	Dioctria_linearis	3	5	Beris_chalybata_vs_Dioctria_linearis: 438	20592904	21861060	10544	10589	0_10032	0_12750	26	10550057	11740726	10414	10452	3_11026	3_11329	26	+	10550057	11740726	10414	10452	3_11026	3_11329
Beris_chalybata	Dioctria_linearis	3	5	Beris_chalybata_vs_Dioctria_linearis: 441	7972186	8872622	9874	9932	0_11371	0_12353	12	12275562	13440306	10471	10491	3_10173	3_11226	12	+	12275562	13440306	10471	10491	3_10173	3_11226
Beris_chalybata	Dioctria_linearis	3	5	Beris_chalybata_vs_Dioctria_linearis: 442	19017651	19435466	10477	10488	0_9294	0_13501	7	13877401	14391704	10498	10510	3_11203	3_11104	7	+	13877401	14391704	10498	10510	3_11203	3_11104
Beris_chalybata	Dioctria_linearis	3	5	Beris_chalybata_vs_Dioctria_linearis: 443	11094744	11288785	10046	10064	0_10420	0_9325	9	14439506	14564782	10514	10526	3_11440	3_11485	9	+	14439506	14564782	10514	10526	3_11440	3_11485
Beris_chalybata	Dioctria_linearis	3	5	Beris_chalybata_vs_Dioctria_linearis: 446	11307427	11418135	10065	10071	0_12710	0_13171	6	15829832	16021371	10585	10593	3_10275	3_10464	6	+	15829832	16021371	10585	10593	3_10275	3_10464
Beris_chalybata	Dioctria_linearis	3	5	Beris_chalybata_vs_Dioctria_linearis: 449	2129984	2519550	9480	9507	0_9645	0_10482	16	16796218	17578702	10638	10665	3_11224	3_11980	16	+	16796218	17578702	10638	10665	3_11224	3_11980
Beris_chalybata	Dioctria_linearis	3	5	Beris_chalybata_vs_Dioctria_linearis: 450	15313596	16455216	10316	10348	0_12772	0_11635	19	17603853	19433227	10666	10684	3_11951	3_10202	19	+	17603853	19433227	10666	10684	3_11951	3_10202
Beris_chalybata	Dioctria_linearis	3	5	Beris_chalybata_vs_Dioctria_linearis: 451	9131938	9365019	9954	9967	0_10472	0_9504	9	19820087	20364801	10690	10699	3_10588	3_11674	9	+	19820087	20364801	10690	10699	3_10588	3_11674
Beris_chalybata	Dioctria_linearis	3	5	Beris_chalybata_vs_Dioctria_linearis: 453	9973908	10346867	10009	10023	0_9673	0_13053	10	23861296	24767029	10745	10757	3_10358	3_11644	10	+	23861296	24767029	10745	10757	3_10358	3_11644
Beris_chalybata	Dioctria_linearis	3	5	Beris_chalybata_vs_Dioctria_linearis: 458	298012	544138	9400	9407	0_13153	0_9706	6	29225896	29826182	10846	10852	3_10994	3_11939	6	+	29225896	29826182	10846	10852	3_10994	3_11939
Beris_chalybata	Dioctria_linearis	3	5	Beris_chalybata_vs_Dioctria_linearis: 461	3941962	4285823	9626	9640	0_10133	0_12464	7	30578315	31816224	10869	10876	3_10764	3_11515	7	+	30578315	31816224	10869	10876	3_10764	3_11515
Beris_chalybata	Dioctria_linearis	3	5	Beris_chalybata_vs_Dioctria_linearis: 464	11871053	11998219	10093	10101	0_13694	0_10242	7	35020808	35730839	10931	10938	3_10420	3_10751	7	+	35020808	35730839	10931	10938	3_10420	3_10751
Beris_chalybata	Dioctria_linearis	3	5	Beris_chalybata_vs_Dioctria_linearis: 465	9417831	9561855	9972	9981	0_9701	0_9466	7	35813348	36322298	10939	10946	3_10481	3_11820	7	+	35813348	36322298	10939	10946	3_10481	3_11820
Beris_chalybata	Dioctria_linearis	3	5	Beris_chalybata_vs_Dioctria_linearis: 466	7424677	7797632	9824	9848	0_12162	0_12831	12	37926018	43636019	10947	10966	3_10246	3_11011	12	+	37926018	43636019	10947	10966	3_10246	3_11011
Beris_chalybata	Dioctria_linearis	3	5	Beris_chalybata_vs_Dioctria_linearis: 468	37982175	38836813	11258	11308	0_11404	0_11024	7	86209492	90787763	11069	11090	3_10396	3_11144	7	+	86209492	90787763	11069	11090	3_10396	3_11144
Beris_chalybata	Dioctria_linearis	3	5	Beris_chalybata_vs_Dioctria_linearis: 475	36812305	37018260	11215	11228	0_10633	0_11873	12	127835394	128636313	11252	11265	3_11956	3_11124	12	+	127835394	128636313	11252	11265	3_11956	3_11124
Beris_chalybata	Dioctria_linearis	3	5	Beris_chalybata_vs_Dioctria_linearis: 482	37354460	37617305	11232	11244	0_11148	0_10988	6	166615234	166872275	11438	11447	3_10895	3_11139	6	+	166615234	166872275	11438	11447	3_10895	3_11139
Beris_chalybata	Dioctria_linearis	4	1	Beris_chalybata_vs_Dioctria_linearis: 1	3652686	4117075	14278	14296	0_15234	0_17041	10	153952	868889	2	12	3_1659	3_702	10	+	153952	868889	2	12	3_1659	3_702
Beris_chalybata	Dioctria_linearis	4	1	Beris_chalybata_vs_Dioctria_linearis: 13	4722274	5343938	14358	14385	0_13935	0_14359	15	9187142	10641408	191	210	3_139	3_1853	15	+	9187142	10641408	191	210	3_139	3_1853
Beris_chalybata	Dioctria_linearis	4	1	Beris_chalybata_vs_Dioctria_linearis: 14	4391630	4715903	14333	14355	0_16356	0_16599	14	10820031	12359973	221	255	3_1714	3_2631	14	+	10820031	12359973	221	255	3_1714	3_2631
Beris_chalybata	Dioctria_linearis	4	1	Beris_chalybata_vs_Dioctria_linearis: 15	27560337	27776031	15375	15385	0_15054	0_15380	8	13386341	13524687	286	293	3_54	3_1558	8	+	13386341	13524687	286	293	3_54	3_1558
Beris_chalybata	Dioctria_linearis	4	1	Beris_chalybata_vs_Dioctria_linearis: 16	12119787	12727640	14747	14777	0_14537	0_16076	15	14852110	16006498	302	323	3_1811	3_753	15	+	14852110	16006498	302	323	3_1811	3_753
Beris_chalybata	Dioctria_linearis	4	1	Beris_chalybata_vs_Dioctria_linearis: 17	3311037	3366102	14257	14263	0_15917	0_13821	6	19903847	20104229	339	346	3_2252	3_1159	6	+	19903847	20104229	339	346	3_2252	3_1159
Beris_chalybata	Dioctria_linearis	4	1	Beris_chalybata_vs_Dioctria_linearis: 19	17302110	17522897	14997	15004	0_16186	0_15769	6	21382546	21824530	376	381	3_143	3_2625	6	+	21382546	21824530	376	381	3_143	3_2625
Beris_chalybata	Dioctria_linearis	4	1	Beris_chalybata_vs_Dioctria_linearis: 2	8733377	9186114	14550	14570	0_16394	0_15129	8	884410	1426221	15	22	3_2089	3_2532	8	+	884410	1426221	15	22	3_2089	3_2532
Beris_chalybata	Dioctria_linearis	4	1	Beris_chalybata_vs_Dioctria_linearis: 20	5792826	5999895	14415	14424	0_14724	0_15210	6	21917972	22466346	383	388	3_1287	3_2293	6	+	21917972	22466346	383	388	3_1287	3_2293
Beris_chalybata	Dioctria_linearis	4	1	Beris_chalybata_vs_Dioctria_linearis: 24	33562545	34588704	15578	15610	0_15537	0_15154	11	24024544	24689555	428	441	3_1343	3_2600	11	+	24024544	24689555	428	441	3_1343	3_2600
Beris_chalybata	Dioctria_linearis	4	1	Beris_chalybata_vs_Dioctria_linearis: 25	9535621	9650644	14597	14605	0_14212	0_15682	8	25475014	25763712	454	462	3_1589	3_2591	8	+	25475014	25763712	454	462	3_1589	3_2591
Beris_chalybata	Dioctria_linearis	4	1	Beris_chalybata_vs_Dioctria_linearis: 26	32839547	33376519	15559	15573	0_15643	0_16575	9	26343659	26993303	472	481	3_1299	3_1338	9	+	26343659	26993303	472	481	3_1299	3_1338
Beris_chalybata	Dioctria_linearis	4	1	Beris_chalybata_vs_Dioctria_linearis: 29	28308365	28505592	15413	15421	0_14749	0_14619	7	31630624	31888360	554	561	3_400	3_2207	7	+	31630624	31888360	554	561	3_400	3_2207
Beris_chalybata	Dioctria_linearis	4	1	Beris_chalybata_vs_Dioctria_linearis: 3	10635746	10759810	14671	14677	0_13752	0_15618	5	1544991	1733471	29	34	3_289	3_873	5	+	1544991	1733471	29	34	3_289	3_873
Beris_chalybata	Dioctria_linearis	4	1	Beris_chalybata_vs_Dioctria_linearis: 31	25177694	25789575	15284	15311	0_15723	0_16244	13	32989082	33890363	583	605	3_1985	3_2366	13	+	32989082	33890363	583	605	3_1985	3_2366
Beris_chalybata	Dioctria_linearis	4	1	Beris_chalybata_vs_Dioctria_linearis: 33	11861767	12017409	14736	14744	0_15298	0_15836	6	36125116	36472849	644	653	3_1669	3_970	6	+	36125116	36472849	644	653	3_1669	3_970
Beris_chalybata	Dioctria_linearis	4	1	Beris_chalybata_vs_Dioctria_linearis: 34	1364461	2090819	14159	14173	0_16541	0_13888	7	36810585	40352319	659	673	3_1075	3_716	7	+	36810585	40352319	659	673	3_1075	3_716
Beris_chalybata	Dioctria_linearis	4	1	Beris_chalybata_vs_Dioctria_linearis: 36	30930533	31501669	15482	15502	0_16170	0_15678	6	45559173	46062248	749	756	3_2229	3_199	6	+	45559173	46062248	749	756	3_2229	3_199
Beris_chalybata	Dioctria_linearis	4	1	Beris_chalybata_vs_Dioctria_linearis: 37	43080432	44021217	15852	15879	0_13795	0_15671	7	46082043	46675145	758	771	3_900	3_361	7	+	46082043	46675145	758	771	3_900	3_361
Beris_chalybata	Dioctria_linearis	4	1	Beris_chalybata_vs_Dioctria_linearis: 39	3093207	3275504	14233	14252	0_14316	0_14958	13	50679196	51479843	814	830	3_1641	3_1410	13	+	50679196	51479843	814	830	3_1641	3_1410
Beris_chalybata	Dioctria_linearis	4	1	Beris_chalybata_vs_Dioctria_linearis: 41	21647669	22754865	15169	15208	0_14015	0_14506	20	53059483	64064302	859	897	3_977	3_2529	20	+	53059483	64064302	859	897	3_977	3_2529
Beris_chalybata	Dioctria_linearis	4	1	Beris_chalybata_vs_Dioctria_linearis: 42	4263615	4298601	14307	14315	0_14794	0_14665	8	67272632	67601745	909	917	3_2460	3_1488	8	+	67272632	67601745	909	917	3_2460	3_1488
Beris_chalybata	Dioctria_linearis	4	1	Beris_chalybata_vs_Dioctria_linearis: 44	16816168	17282757	14981	14995	0_15148	0_14235	8	93283955	94490352	1003	1015	3_377	3_594	8	+	93283955	94490352	1003	1015	3_377	3_594
Beris_chalybata	Dioctria_linearis	4	1	Beris_chalybata_vs_Dioctria_linearis: 45	41109512	42823954	15821	15848	0_15933	0_14257	13	96058175	98137532	1028	1046	3_2564	3_1375	13	+	96058175	98137532	1028	1046	3_2564	3_1375
Beris_chalybata	Dioctria_linearis	4	1	Beris_chalybata_vs_Dioctria_linearis: 7	24482347	25150191	15270	15282	0_16292	0_14324	7	6076378	6974382	140	147	3_1345	3_2319	7	+	6076378	6974382	140	147	3_1345	3_2319
Beris_chalybata	Dioctria_linearis	4	1	Beris_chalybata_vs_Dioctria_linearis: 9	6507782	6823252	14451	14461	0_14042	0_14562	9	7400684	7903389	166	174	3_1795	3_2014	9	+	7400684	7903389	166	174	3_1795	3_2014
Beris_chalybata	Dioctria_linearis	4	3	Beris_chalybata_vs_Dioctria_linearis: 302	88759819	89883954	16557	16581	0_16798	0_15172	11	237616981	238075278	7444	7465	3_7655	3_7980	11	+	237616981	238075278	7444	7465	3_7655	3_7980
Beris_chalybata	Dioctria_linearis	4	3	Beris_chalybata_vs_Dioctria_linearis: 322	53159035	54582363	16069	16101	0_15215	0_14542	9	260384541	260749282	7914	7927	3_6627	3_7174	9	+	260384541	260749282	7914	7927	3_6627	3_7174
Beris_chalybata	Dioctria_linearis	4	5	Beris_chalybata_vs_Dioctria_linearis: 470	104979471	105233828	17033	17048	0_16794	0_13879	9	96166993	98764235	11116	11128	3_11748	3_11826	9	+	96166993	98764235	11116	11128	3_11748	3_11826
Beris_chalybata	Dioctria_linearis	4	5	Beris_chalybata_vs_Dioctria_linearis: 473	113279848	113445405	17430	17441	0_17131	0_13907	9	124736526	125778235	11219	11227	3_11476	3_11500	9	+	124736526	125778235	11219	11227	3_11476	3_11500
Beris_chalybata	Dioctria_linearis	4	5	Beris_chalybata_vs_Dioctria_linearis: 477	113868822	114036028	17472	17484	0_13927	0_14601	7	141462641	143452276	11282	11293	3_11590	3_11700	7	+	141462641	143452276	11282	11293	3_11590	3_11700
Beris_chalybata	Dioctria_linearis	4	5	Beris_chalybata_vs_Dioctria_linearis: 479	109883734	110742153	17248	17302	0_14763	0_14900	18	144318379	148540150	11305	11344	3_11282	3_11552	18	+	144318379	148540150	11305	11344	3_11282	3_11552
Beris_chalybata	Dioctria_linearis	4	5	Beris_chalybata_vs_Dioctria_linearis: 480	43131220	43553273	15855	15868	0_16818	0_15437	6	158991498	159227526	11362	11370	3_11373	3_10516	6	+	158991498	159227526	11362	11370	3_11373	3_10516
Beris_chalybata	Dioctria_linearis	4	5	Beris_chalybata_vs_Dioctria_linearis: 481	99727342	100946709	16847	16884	0_14718	0_14474	13	163785722	166590298	11421	11437	3_11041	3_10115	13	+	163785722	166590298	11421	11437	3_11041	3_10115
Beris_chalybata	Dioctria_linearis	4	5	Beris_chalybata_vs_Dioctria_linearis: 486	92389820	92643000	16628	16636	0_16384	0_15600	6	171901315	172081756	11500	11507	3_11106	3_11904	6	+	171901315	172081756	11500	11507	3_11106	3_11904
Beris_chalybata	Dioctria_linearis	4	5	Beris_chalybata_vs_Dioctria_linearis: 490	107225651	107373845	17141	17160	0_14987	0_15029	8	177049072	177436121	11550	11562	3_11338	3_10708	8	+	177049072	177436121	11550	11562	3_11338	3_10708
Beris_chalybata	Dioctria_linearis	4	5	Beris_chalybata_vs_Dioctria_linearis: 493	96384668	96925938	16748	16758	0_16774	0_16278	8	185676913	186932594	11651	11661	3_10391	3_10733	8	+	185676913	186932594	11651	11661	3_10391	3_10733
Beris_chalybata	Dioctria_linearis	4	5	Beris_chalybata_vs_Dioctria_linearis: 496	109653074	109877329	17236	17246	0_14076	0_17083	7	195787051	196440167	11710	11717	3_11983	3_10685	7	+	195787051	196440167	11710	11717	3_11983	3_10685
Beris_chalybata	Dioctria_linearis	4	5	Beris_chalybata_vs_Dioctria_linearis: 499	111468583	111715008	17334	17339	0_14074	0_16708	5	200075356	201044694	11767	11772	3_10873	3_11803	5	+	200075356	201044694	11767	11772	3_10873	3_11803
Beris_chalybata	Dioctria_linearis	4	5	Beris_chalybata_vs_Dioctria_linearis: 500	92666190	93211971	16639	16652	0_16812	0_14635	7	201092865	201697038	11777	11786	3_10904	3_11058	7	+	201092865	201697038	11777	11786	3_10904	3_11058
Beris_chalybata	Dioctria_linearis	4	5	Beris_chalybata_vs_Dioctria_linearis: 501	113446036	113546651	17442	17453	0_14885	0_13757	7	201734627	202085237	11789	11798	3_10320	3_10343	7	+	201734627	202085237	11789	11798	3_10320	3_10343
Beris_chalybata	Dioctria_linearis	4	5	Beris_chalybata_vs_Dioctria_linearis: 502	11399224	11774155	14701	14729	0_14178	0_15577	7	202126414	202213508	11800	11810	3_11422	3_10983	7	+	202126414	202213508	11800	11810	3_11422	3_10983
Beris_chalybata	Dioctria_linearis	4	5	Beris_chalybata_vs_Dioctria_linearis: 504	94503494	94779871	16695	16701	0_16223	0_14501	5	204060328	204494591	11842	11847	3_11712	3_10418	5	+	204060328	204494591	11842	11847	3_11712	3_10418
Beris_chalybata	Dioctria_linearis	4	5	Beris_chalybata_vs_Dioctria_linearis: 505	103105092	103869872	16962	16973	0_14013	0_16854	6	205805266	206981992	11869	11875	3_11237	3_10961	6	+	205805266	206981992	11869	11875	3_11237	3_10961
Beris_chalybata	Dioctria_linearis	4	5	Beris_chalybata_vs_Dioctria_linearis: 507	95407996	96059907	16726	16745	0_14366	0_14171	9	208248853	208779966	11901	11919	3_10949	3_10731	9	+	208248853	208779966	11901	11919	3_10949	3_10731
Beris_chalybata	Dioctria_linearis	X	2	Beris_chalybata_vs_Dioctria_linearis: 112	12523120	13363937	283	335	0_17263	0_17243	13	4332853	9987918	2709	2771	3_4249	3_4127	13	+	4332853	9987918	2709	2771	3_4249	3_4127
Dioctria_linearis	Beris_chalybata	1	1	Beris_chalybata_vs_Dioctria_linearis: 109	347613190	349360377	2579	2596	3_758	3_2216	6	52141123	55314503	2469	2517	0_3103	0_404	6	+	52141123	55314503	2469	2517	0_3103	0_404
Dioctria_linearis	Beris_chalybata	1	1	Beris_chalybata_vs_Dioctria_linearis: 69	273030520	275115791	1741	1766	3_1061	3_373	11	3177607	3676209	617	658	0_2886	0_2743	11	+	3177607	3676209	617	658	0_2886	0_2743
Dioctria_linearis	Beris_chalybata	1	1	Beris_chalybata_vs_Dioctria_linearis: 94	321026627	322990882	2203	2226	3_693	3_690	19	5230807	5730060	770	794	0_1771	0_4206	19	+	5230807	5730060	770	794	0_1771	0_4206
Dioctria_linearis	Beris_chalybata	1	2	Beris_chalybata_vs_Dioctria_linearis: 100	330448875	331139449	2379	2384	3_2615	3_1012	6	362908	552143	4724	4731	0_8845	0_4983	6	+	362908	552143	4724	4731	0_8845	0_4983
Dioctria_linearis	Beris_chalybata	1	2	Beris_chalybata_vs_Dioctria_linearis: 106	341480344	344057726	2500	2532	3_92	3_2507	15	4899329	5531496	5095	5122	0_7516	0_4890	15	+	4899329	5531496	5095	5122	0_7516	0_4890
Dioctria_linearis	Beris_chalybata	1	2	Beris_chalybata_vs_Dioctria_linearis: 107	344253967	344903148	2537	2548	3_791	3_1628	11	26657629	27235451	5930	5947	0_8034	0_6439	11	+	26657629	27235451	5930	5947	0_8034	0_6439
Dioctria_linearis	Beris_chalybata	1	2	Beris_chalybata_vs_Dioctria_linearis: 108	346195601	346918856	2563	2572	3_2452	3_320	9	12102567	12365783	5415	5428	0_8923	0_4857	9	+	12102567	12365783	5415	5428	0_8923	0_4857
Dioctria_linearis	Beris_chalybata	1	2	Beris_chalybata_vs_Dioctria_linearis: 111	350228245	352631047	2621	2646	3_2362	3_232	20	20743194	22452881	5721	5773	0_8637	0_5697	20	+	20743194	22452881	5721	5773	0_8637	0_5697
Dioctria_linearis	Beris_chalybata	1	2	Beris_chalybata_vs_Dioctria_linearis: 50	156629408	171907793	1197	1240	3_1223	3_1453	7	24567791	24952732	5874	5888	0_6232	0_6944	7	+	24567791	24952732	5874	5888	0_6232	0_6944
Dioctria_linearis	Beris_chalybata	1	2	Beris_chalybata_vs_Dioctria_linearis: 56	222482716	224273960	1408	1423	3_99	3_919	10	5583625	5842348	5129	5143	0_5773	0_6515	10	+	5583625	5842348	5129	5143	0_5773	0_6515
Dioctria_linearis	Beris_chalybata	1	2	Beris_chalybata_vs_Dioctria_linearis: 59	229831878	230785118	1460	1470	3_1001	3_1318	8	3593506	3650603	4974	4984	0_5967	0_6666	8	+	3593506	3650603	4974	4984	0_5967	0_6666
Dioctria_linearis	Beris_chalybata	1	2	Beris_chalybata_vs_Dioctria_linearis: 64	238236327	242390030	1538	1551	3_982	3_1130	9	18881226	19937430	5695	5711	0_8507	0_8512	9	+	18881226	19937430	5695	5711	0_8507	0_8512
Dioctria_linearis	Beris_chalybata	1	2	Beris_chalybata_vs_Dioctria_linearis: 66	256988972	259792042	1596	1622	3_924	3_1025	17	5843614	6557467	5144	5168	0_5230	0_7100	17	+	5843614	6557467	5144	5168	0_5230	0_7100
Dioctria_linearis	Beris_chalybata	1	2	Beris_chalybata_vs_Dioctria_linearis: 70	278360676	278889266	1786	1799	3_2411	3_2302	11	27426341	27763987	5960	5976	0_8665	0_5376	11	+	27426341	27763987	5960	5976	0_8665	0_5376
Dioctria_linearis	Beris_chalybata	1	2	Beris_chalybata_vs_Dioctria_linearis: 71	278898761	279510738	1800	1809	3_2281	3_1177	9	13504609	13746422	5497	5507	0_5747	0_7312	9	+	13504609	13746422	5497	5507	0_5747	0_7312
Dioctria_linearis	Beris_chalybata	1	2	Beris_chalybata_vs_Dioctria_linearis: 77	294547676	296613688	1905	1918	3_1721	3_1996	9	11518979	12078621	5397	5413	0_5159	0_6179	9	+	11518979	12078621	5397	5413	0_5159	0_6179
Dioctria_linearis	Beris_chalybata	1	2	Beris_chalybata_vs_Dioctria_linearis: 82	299559839	299908881	1964	1975	3_1642	3_1404	9	31729429	31963654	6060	6077	0_5501	0_8922	9	+	31729429	31963654	6060	6077	0_5501	0_8922
Dioctria_linearis	Beris_chalybata	1	2	Beris_chalybata_vs_Dioctria_linearis: 84	305557187	305813393	2015	2021	3_759	3_405	6	34164553	34321252	6175	6182	0_6077	0_5008	6	+	34164553	34321252	6175	6182	0_6077	0_5008
Dioctria_linearis	Beris_chalybata	1	2	Beris_chalybata_vs_Dioctria_linearis: 85	306709325	306968902	2033	2038	3_9	3_639	6	32900413	33121892	6124	6132	0_7720	0_5913	6	+	32900413	33121892	6124	6132	0_7720	0_5913
Dioctria_linearis	Beris_chalybata	1	2	Beris_chalybata_vs_Dioctria_linearis: 87	308989377	309726430	2061	2066	3_2267	3_2050	6	17315537	17625581	5640	5647	0_6234	0_7442	6	+	17315537	17625581	5640	5647	0_6234	0_7442
Dioctria_linearis	Beris_chalybata	1	2	Beris_chalybata_vs_Dioctria_linearis: 90	314288409	314573791	2126	2133	3_1372	3_2092	7	690440	724410	4748	4754	0_8483	0_6449	7	+	690440	724410	4748	4754	0_8483	0_6449
Dioctria_linearis	Beris_chalybata	1	2	Beris_chalybata_vs_Dioctria_linearis: 96	324866566	326968080	2266	2305	3_504	3_1440	27	3788896	4263890	5010	5050	0_5972	0_8782	27	+	3788896	4263890	5010	5050	0_5972	0_8782
Dioctria_linearis	Beris_chalybata	1	2	Beris_chalybata_vs_Dioctria_linearis: 98	327491297	327555852	2313	2319	3_397	3_1468	6	6831173	6880100	5195	5201	0_6373	0_6941	6	+	6831173	6880100	5195	5201	0_6373	0_6941
Dioctria_linearis	Beris_chalybata	1	3	Beris_chalybata_vs_Dioctria_linearis: 49	113974850	121557630	1110	1131	3_49	3_1786	11	40779498	41372511	11405	11421	0_13657	0_12807	11	+	40779498	41372511	11405	11421	0_13657	0_12807
Dioctria_linearis	Beris_chalybata	1	4	Beris_chalybata_vs_Dioctria_linearis: 1	153952	868889	2	12	3_1659	3_702	10	3652686	4117075	14278	14296	0_15234	0_17041	10	+	3652686	4117075	14278	14296	0_15234	0_17041
Dioctria_linearis	Beris_chalybata	1	4	Beris_chalybata_vs_Dioctria_linearis: 13	9187142	10641408	191	210	3_139	3_1853	15	4722274	5343938	14358	14385	0_13935	0_14359	15	+	4722274	5343938	14358	14385	0_13935	0_14359
Dioctria_linearis	Beris_chalybata	1	4	Beris_chalybata_vs_Dioctria_linearis: 14	10820031	12359973	221	255	3_1714	3_2631	14	4391630	4715903	14333	14355	0_16356	0_16599	14	+	4391630	4715903	14333	14355	0_16356	0_16599
Dioctria_linearis	Beris_chalybata	1	4	Beris_chalybata_vs_Dioctria_linearis: 15	13386341	13524687	286	293	3_54	3_1558	8	27560337	27776031	15375	15385	0_15054	0_15380	8	+	27560337	27776031	15375	15385	0_15054	0_15380
Dioctria_linearis	Beris_chalybata	1	4	Beris_chalybata_vs_Dioctria_linearis: 16	14852110	16006498	302	323	3_1811	3_753	15	12119787	12727640	14747	14777	0_14537	0_16076	15	+	12119787	12727640	14747	14777	0_14537	0_16076
Dioctria_linearis	Beris_chalybata	1	4	Beris_chalybata_vs_Dioctria_linearis: 17	19903847	20104229	339	346	3_2252	3_1159	6	3311037	3366102	14257	14263	0_15917	0_13821	6	+	3311037	3366102	14257	14263	0_15917	0_13821
Dioctria_linearis	Beris_chalybata	1	4	Beris_chalybata_vs_Dioctria_linearis: 19	21382546	21824530	376	381	3_143	3_2625	6	17302110	17522897	14997	15004	0_16186	0_15769	6	+	17302110	17522897	14997	15004	0_16186	0_15769
Dioctria_linearis	Beris_chalybata	1	4	Beris_chalybata_vs_Dioctria_linearis: 2	884410	1426221	15	22	3_2089	3_2532	8	8733377	9186114	14550	14570	0_16394	0_15129	8	+	8733377	9186114	14550	14570	0_16394	0_15129
Dioctria_linearis	Beris_chalybata	1	4	Beris_chalybata_vs_Dioctria_linearis: 20	21917972	22466346	383	388	3_1287	3_2293	6	5792826	5999895	14415	14424	0_14724	0_15210	6	+	5792826	5999895	14415	14424	0_14724	0_15210
Dioctria_linearis	Beris_chalybata	1	4	Beris_chalybata_vs_Dioctria_linearis: 24	24024544	24689555	428	441	3_1343	3_2600	11	33562545	34588704	15578	15610	0_15537	0_15154	11	+	33562545	34588704	15578	15610	0_15537	0_15154
Dioctria_linearis	Beris_chalybata	1	4	Beris_chalybata_vs_Dioctria_linearis: 25	25475014	25763712	454	462	3_1589	3_2591	8	9535621	9650644	14597	14605	0_14212	0_15682	8	+	9535621	9650644	14597	14605	0_14212	0_15682
Dioctria_linearis	Beris_chalybata	1	4	Beris_chalybata_vs_Dioctria_linearis: 26	26343659	26993303	472	481	3_1299	3_1338	9	32839547	33376519	15559	15573	0_15643	0_16575	9	+	32839547	33376519	15559	15573	0_15643	0_16575
Dioctria_linearis	Beris_chalybata	1	4	Beris_chalybata_vs_Dioctria_linearis: 29	31630624	31888360	554	561	3_400	3_2207	7	28308365	28505592	15413	15421	0_14749	0_14619	7	+	28308365	28505592	15413	15421	0_14749	0_14619
Dioctria_linearis	Beris_chalybata	1	4	Beris_chalybata_vs_Dioctria_linearis: 3	1544991	1733471	29	34	3_289	3_873	5	10635746	10759810	14671	14677	0_13752	0_15618	5	+	10635746	10759810	14671	14677	0_13752	0_15618
Dioctria_linearis	Beris_chalybata	1	4	Beris_chalybata_vs_Dioctria_linearis: 31	32989082	33890363	583	605	3_1985	3_2366	13	25177694	25789575	15284	15311	0_15723	0_16244	13	+	25177694	25789575	15284	15311	0_15723	0_16244
Dioctria_linearis	Beris_chalybata	1	4	Beris_chalybata_vs_Dioctria_linearis: 33	36125116	36472849	644	653	3_1669	3_970	6	11861767	12017409	14736	14744	0_15298	0_15836	6	+	11861767	12017409	14736	14744	0_15298	0_15836
Dioctria_linearis	Beris_chalybata	1	4	Beris_chalybata_vs_Dioctria_linearis: 34	36810585	40352319	659	673	3_1075	3_716	7	1364461	2090819	14159	14173	0_16541	0_13888	7	+	1364461	2090819	14159	14173	0_16541	0_13888
Dioctria_linearis	Beris_chalybata	1	4	Beris_chalybata_vs_Dioctria_linearis: 36	45559173	46062248	749	756	3_2229	3_199	6	30930533	31501669	15482	15502	0_16170	0_15678	6	+	30930533	31501669	15482	15502	0_16170	0_15678
Dioctria_linearis	Beris_chalybata	1	4	Beris_chalybata_vs_Dioctria_linearis: 37	46082043	46675145	758	771	3_900	3_361	7	43080432	44021217	15852	15879	0_13795	0_15671	7	+	43080432	44021217	15852	15879	0_13795	0_15671
Dioctria_linearis	Beris_chalybata	1	4	Beris_chalybata_vs_Dioctria_linearis: 39	50679196	51479843	814	830	3_1641	3_1410	13	3093207	3275504	14233	14252	0_14316	0_14958	13	+	3093207	3275504	14233	14252	0_14316	0_14958
Dioctria_linearis	Beris_chalybata	1	4	Beris_chalybata_vs_Dioctria_linearis: 41	53059483	64064302	859	897	3_977	3_2529	20	21647669	22754865	15169	15208	0_14015	0_14506	20	+	21647669	22754865	15169	15208	0_14015	0_14506
Dioctria_linearis	Beris_chalybata	1	4	Beris_chalybata_vs_Dioctria_linearis: 42	67272632	67601745	909	917	3_2460	3_1488	8	4263615	4298601	14307	14315	0_14794	0_14665	8	+	4263615	4298601	14307	14315	0_14794	0_14665
Dioctria_linearis	Beris_chalybata	1	4	Beris_chalybata_vs_Dioctria_linearis: 44	93283955	94490352	1003	1015	3_377	3_594	8	16816168	17282757	14981	14995	0_15148	0_14235	8	+	16816168	17282757	14981	14995	0_15148	0_14235
Dioctria_linearis	Beris_chalybata	1	4	Beris_chalybata_vs_Dioctria_linearis: 45	96058175	98137532	1028	1046	3_2564	3_1375	13	41109512	42823954	15821	15848	0_15933	0_14257	13	+	41109512	42823954	15821	15848	0_15933	0_14257
Dioctria_linearis	Beris_chalybata	1	4	Beris_chalybata_vs_Dioctria_linearis: 7	6076378	6974382	140	147	3_1345	3_2319	7	24482347	25150191	15270	15282	0_16292	0_14324	7	+	24482347	25150191	15270	15282	0_16292	0_14324
Dioctria_linearis	Beris_chalybata	1	4	Beris_chalybata_vs_Dioctria_linearis: 9	7400684	7903389	166	174	3_1795	3_2014	9	6507782	6823252	14451	14461	0_14042	0_14562	9	+	6507782	6823252	14451	14461	0_14042	0_14562
Dioctria_linearis	Beris_chalybata	2	1	Beris_chalybata_vs_Dioctria_linearis: 115	24826944	25427028	2971	2985	3_2899	3_5183	12	9775807	10756422	1041	1087	0_2032	0_1570	12	+	9775807	10756422	1041	1087	0_2032	0_1570
Dioctria_linearis	Beris_chalybata	2	1	Beris_chalybata_vs_Dioctria_linearis: 117	26696632	27693400	3003	3016	3_4539	3_5505	10	19816069	20522201	1533	1559	0_2136	0_803	10	+	19816069	20522201	1533	1559	0_2136	0_803
Dioctria_linearis	Beris_chalybata	2	1	Beris_chalybata_vs_Dioctria_linearis: 118	27785167	28416557	3023	3029	3_5419	3_3489	7	23213717	23718574	1657	1666	0_481	0_238	7	+	23213717	23718574	1657	1666	0_481	0_238
Dioctria_linearis	Beris_chalybata	2	1	Beris_chalybata_vs_Dioctria_linearis: 120	29485822	29631506	3059	3066	3_3597	3_2833	7	15964560	16143977	1363	1373	0_1166	0_3999	7	+	15964560	16143977	1363	1373	0_1166	0_3999
Dioctria_linearis	Beris_chalybata	2	1	Beris_chalybata_vs_Dioctria_linearis: 121	30485015	32446835	3072	3088	3_4294	3_4292	13	12249191	13060667	1181	1210	0_1904	0_2444	13	+	12249191	13060667	1181	1210	0_1904	0_2444
Dioctria_linearis	Beris_chalybata	2	1	Beris_chalybata_vs_Dioctria_linearis: 123	34420260	34886597	3147	3153	3_4892	3_2884	6	26357505	26648951	1769	1778	0_1003	0_197	6	+	26357505	26648951	1769	1778	0_1003	0_197
Dioctria_linearis	Beris_chalybata	2	1	Beris_chalybata_vs_Dioctria_linearis: 125	40034817	40606204	3199	3208	3_5106	3_4701	9	14017896	14302808	1253	1262	0_1550	0_3079	9	+	14017896	14302808	1253	1262	0_1550	0_3079
Dioctria_linearis	Beris_chalybata	2	1	Beris_chalybata_vs_Dioctria_linearis: 128	42090150	42387356	3243	3252	3_5594	3_4437	9	15463050	15808804	1333	1347	0_196	0_576	9	+	15463050	15808804	1333	1347	0_196	0_576
Dioctria_linearis	Beris_chalybata	2	1	Beris_chalybata_vs_Dioctria_linearis: 129	42417301	43117830	3253	3267	3_5726	3_3630	13	22476730	22967004	1634	1651	0_1788	0_1987	13	+	22476730	22967004	1634	1651	0_1788	0_1987
Dioctria_linearis	Beris_chalybata	2	1	Beris_chalybata_vs_Dioctria_linearis: 133	45056026	46417030	3279	3294	3_3573	3_3758	11	36189113	36762871	2167	2188	0_1310	0_2066	11	+	36189113	36762871	2167	2188	0_1310	0_2066
Dioctria_linearis	Beris_chalybata	2	1	Beris_chalybata_vs_Dioctria_linearis: 135	47561159	48503742	3328	3347	3_5607	3_5738	18	35175201	35979054	2123	2159	0_3826	0_2451	18	+	35175201	35979054	2123	2159	0_3826	0_2451
Dioctria_linearis	Beris_chalybata	2	1	Beris_chalybata_vs_Dioctria_linearis: 136	49269887	49909196	3375	3389	3_3228	3_3801	11	2659151	2823386	571	584	0_343	0_711	11	+	2659151	2823386	571	584	0_343	0_711
Dioctria_linearis	Beris_chalybata	2	1	Beris_chalybata_vs_Dioctria_linearis: 139	58031306	59136982	3492	3509	3_3649	3_5634	10	17557595	18020555	1426	1443	0_271	0_4212	10	+	17557595	18020555	1426	1443	0_271	0_4212
Dioctria_linearis	Beris_chalybata	2	1	Beris_chalybata_vs_Dioctria_linearis: 141	61591246	64039292	3539	3569	3_2777	3_3138	22	21311025	22337100	1591	1619	0_3993	0_2728	22	+	21311025	22337100	1591	1619	0_3993	0_2728
Dioctria_linearis	Beris_chalybata	2	1	Beris_chalybata_vs_Dioctria_linearis: 142	64649892	68616677	3590	3613	3_4264	3_4330	12	353039	656982	372	390	0_2547	0_1300	12	+	353039	656982	372	390	0_2547	0_1300
Dioctria_linearis	Beris_chalybata	2	1	Beris_chalybata_vs_Dioctria_linearis: 143	68651029	69556811	3614	3621	3_5080	3_4604	8	7086321	7356934	898	905	0_2731	0_1383	8	+	7086321	7356934	898	905	0_2731	0_1383
Dioctria_linearis	Beris_chalybata	2	1	Beris_chalybata_vs_Dioctria_linearis: 147	74571654	76246400	3710	3729	3_5090	3_4721	10	32028849	33034494	2010	2034	0_1500	0_2821	10	+	32028849	33034494	2010	2034	0_1500	0_2821
Dioctria_linearis	Beris_chalybata	2	1	Beris_chalybata_vs_Dioctria_linearis: 149	78436857	79077465	3752	3763	3_3144	3_3761	7	6798016	7083569	876	897	0_175	0_2732	7	+	6798016	7083569	876	897	0_175	0_2732
Dioctria_linearis	Beris_chalybata	2	1	Beris_chalybata_vs_Dioctria_linearis: 150	81374728	82203980	3774	3783	3_4972	3_4985	8	27617966	27978959	1846	1860	0_138	0_4028	8	+	27617966	27978959	1846	1860	0_138	0_4028
Dioctria_linearis	Beris_chalybata	2	1	Beris_chalybata_vs_Dioctria_linearis: 151	87444320	87706775	3799	3805	3_5454	3_5620	7	18227603	18269569	1454	1460	0_2534	0_1031	7	+	18227603	18269569	1454	1460	0_2534	0_1031
Dioctria_linearis	Beris_chalybata	2	1	Beris_chalybata_vs_Dioctria_linearis: 152	87944034	89064947	3806	3818	3_3190	3_4069	7	1645088	1742077	478	487	0_2598	0_1712	7	+	1645088	1742077	478	487	0_2598	0_1712
Dioctria_linearis	Beris_chalybata	2	1	Beris_chalybata_vs_Dioctria_linearis: 161	135904490	141518728	4012	4032	3_3299	3_3264	8	34542932	34803992	2093	2111	0_2574	0_1847	8	+	34542932	34803992	2093	2111	0_2574	0_1847
Dioctria_linearis	Beris_chalybata	2	1	Beris_chalybata_vs_Dioctria_linearis: 163	173285438	177593943	4151	4168	3_5711	3_5244	7	95914107	101660828	3126	3222	0_3111	0_179	7	+	95914107	101660828	3126	3222	0_3111	0_179
Dioctria_linearis	Beris_chalybata	2	1	Beris_chalybata_vs_Dioctria_linearis: 164	178342308	182857336	4171	4183	3_3820	3_4441	7	139870091	141231551	4311	4323	0_1332	0_2151	7	+	139870091	141231551	4311	4323	0_1332	0_2151
Dioctria_linearis	Beris_chalybata	2	1	Beris_chalybata_vs_Dioctria_linearis: 167	198972414	199571969	4253	4258	3_3251	3_4811	6	117071674	117261004	3497	3502	0_392	0_3436	6	+	117071674	117261004	3497	3502	0_392	0_3436
Dioctria_linearis	Beris_chalybata	2	1	Beris_chalybata_vs_Dioctria_linearis: 168	199881653	203049247	4262	4290	3_4099	3_5663	14	147064805	147654880	4646	4672	0_3470	0_1775	14	+	147064805	147654880	4646	4672	0_3470	0_1775
Dioctria_linearis	Beris_chalybata	2	1	Beris_chalybata_vs_Dioctria_linearis: 170	204683821	205964571	4309	4325	3_3624	3_2857	10	111707730	114407222	3383	3432	0_1297	0_888	10	+	111707730	114407222	3383	3432	0_1297	0_888
Dioctria_linearis	Beris_chalybata	2	1	Beris_chalybata_vs_Dioctria_linearis: 171	209513211	210743825	4354	4373	3_2728	3_3316	6	2831143	2887753	586	596	0_2520	0_2650	6	+	2831143	2887753	586	596	0_2520	0_2650
Dioctria_linearis	Beris_chalybata	2	1	Beris_chalybata_vs_Dioctria_linearis: 174	211629216	213199451	4392	4407	3_3306	3_4865	11	42706154	43869425	2299	2321	0_1525	0_2431	11	+	42706154	43869425	2299	2321	0_1525	0_2431
Dioctria_linearis	Beris_chalybata	2	1	Beris_chalybata_vs_Dioctria_linearis: 183	229220875	229637403	4573	4583	3_5824	3_5457	10	142684765	142852114	4400	4410	0_712	0_1208	10	+	142684765	142852114	4400	4410	0_712	0_1208
Dioctria_linearis	Beris_chalybata	2	1	Beris_chalybata_vs_Dioctria_linearis: 185	234453064	238972316	4649	4677	3_5148	3_3039	17	127818330	129203564	3800	3836	0_2646	0_2240	17	+	127818330	129203564	3800	3836	0_2646	0_2240
Dioctria_linearis	Beris_chalybata	2	1	Beris_chalybata_vs_Dioctria_linearis: 189	255157641	255377810	4846	4855	3_4210	3_5759	6	129353940	129422667	3844	3854	0_887	0_2125	6	+	129353940	129422667	3844	3854	0_887	0_2125
Dioctria_linearis	Beris_chalybata	2	1	Beris_chalybata_vs_Dioctria_linearis: 190	256098823	256482531	4856	4861	3_3949	3_5787	6	145691297	145738075	4565	4571	0_3805	0_3156	6	+	145691297	145738075	4565	4571	0_3805	0_3156
Dioctria_linearis	Beris_chalybata	2	1	Beris_chalybata_vs_Dioctria_linearis: 191	257445974	258487029	4866	4879	3_3639	3_3619	13	132083824	132607848	3950	3971	0_230	0_2861	13	+	132083824	132607848	3950	3971	0_230	0_2861
Dioctria_linearis	Beris_chalybata	2	1	Beris_chalybata_vs_Dioctria_linearis: 196	272655812	278431064	5057	5116	3_4585	3_4559	38	119653471	123569957	3583	3664	0_1891	0_2792	38	+	119653471	123569957	3583	3664	0_1891	0_2792
Dioctria_linearis	Beris_chalybata	2	1	Beris_chalybata_vs_Dioctria_linearis: 197	278677468	279295370	5117	5124	3_4609	3_5165	6	143269625	143380424	4437	4442	0_3753	0_47	6	+	143269625	143380424	4437	4442	0_3753	0_47
Dioctria_linearis	Beris_chalybata	2	1	Beris_chalybata_vs_Dioctria_linearis: 204	294145023	294956206	5287	5298	3_5665	3_4983	9	135171013	135576247	4102	4122	0_2655	0_3478	9	+	135171013	135576247	4102	4122	0_2655	0_3478
Dioctria_linearis	Beris_chalybata	2	1	Beris_chalybata_vs_Dioctria_linearis: 206	297518462	297578569	5342	5348	3_5785	3_2767	6	133461073	133512245	3997	4006	0_477	0_1232	6	+	133461073	133512245	3997	4006	0_477	0_1232
Dioctria_linearis	Beris_chalybata	2	1	Beris_chalybata_vs_Dioctria_linearis: 207	297627185	299125866	5349	5361	3_4877	3_2851	9	138205256	138789755	4226	4242	0_3960	0_3303	9	+	138205256	138789755	4226	4242	0_3960	0_3303
Dioctria_linearis	Beris_chalybata	2	1	Beris_chalybata_vs_Dioctria_linearis: 212	306387846	306947435	5499	5507	3_5420	3_2794	8	26727663	26996279	1784	1795	0_3034	0_1531	8	+	26727663	26996279	1784	1795	0_3034	0_1531
Dioctria_linearis	Beris_chalybata	2	1	Beris_chalybata_vs_Dioctria_linearis: 213	307140649	307285791	5509	5518	3_3605	3_4048	7	8019484	8087511	933	940	0_2210	0_602	7	+	8019484	8087511	933	940	0_2210	0_602
Dioctria_linearis	Beris_chalybata	2	1	Beris_chalybata_vs_Dioctria_linearis: 214	307875825	309541280	5537	5556	3_2726	3_4914	10	139157175	139732110	4269	4297	0_3631	0_2622	10	+	139157175	139732110	4269	4297	0_3631	0_2622
Dioctria_linearis	Beris_chalybata	2	1	Beris_chalybata_vs_Dioctria_linearis: 222	320742403	323419503	5675	5701	3_2932	3_5433	20	145988496	146599123	4596	4626	0_4082	0_3122	20	+	145988496	146599123	4596	4626	0_4082	0_3122
Dioctria_linearis	Beris_chalybata	2	1	Beris_chalybata_vs_Dioctria_linearis: 229	333850176	334393295	5842	5849	3_5580	3_2717	7	118703695	119359543	3551	3563	0_3818	0_4169	7	+	118703695	119359543	3551	3563	0_3818	0_4169
Dioctria_linearis	Beris_chalybata	2	2	Beris_chalybata_vs_Dioctria_linearis: 169	203927436	208730131	4299	4341	3_2939	3_4851	6	67354156	72803866	6778	6867	0_4859	0_8243	6	+	67354156	72803866	6778	6867	0_4859	0_8243
Dioctria_linearis	Beris_chalybata	2	2	Beris_chalybata_vs_Dioctria_linearis: 200	283182929	284420138	5163	5178	3_4583	3_5317	9	36905966	37824054	6240	6263	0_7573	0_5674	9	+	36905966	37824054	6240	6263	0_7573	0_5674
Dioctria_linearis	Beris_chalybata	2	2	Beris_chalybata_vs_Dioctria_linearis: 208	302762350	303696988	5409	5417	3_3485	3_3693	7	23837964	24372535	5841	5859	0_8412	0_5507	7	+	23837964	24372535	5841	5859	0_8412	0_5507
Dioctria_linearis	Beris_chalybata	2	3	Beris_chalybata_vs_Dioctria_linearis: 175	213246926	214755330	4408	4417	3_4227	3_4092	6	84294148	84886306	12425	12441	0_11749	0_12323	6	+	84294148	84886306	12425	12441	0_11749	0_12323
Dioctria_linearis	Beris_chalybata	2	3	Beris_chalybata_vs_Dioctria_linearis: 178	221564316	222104631	4454	4464	3_4204	3_2978	8	115560437	115855372	13744	13762	0_12233	0_12490	8	+	115560437	115855372	13744	13762	0_12233	0_12490
Dioctria_linearis	Beris_chalybata	2	3	Beris_chalybata_vs_Dioctria_linearis: 192	260488796	261979992	4902	4920	3_5859	3_4750	15	116045210	116378708	13775	13801	0_9172	0_9303	15	+	116045210	116378708	13775	13801	0_9172	0_9303
Dioctria_linearis	Beris_chalybata	2	3	Beris_chalybata_vs_Dioctria_linearis: 223	323681209	326142802	5707	5728	3_3121	3_5273	17	113977308	114722064	13673	13699	0_12053	0_9103	17	+	113977308	114722064	13673	13699	0_12053	0_9103
Dioctria_linearis	Beris_chalybata	2	3	Beris_chalybata_vs_Dioctria_linearis: 226	327746514	330756829	5778	5800	3_3491	3_5173	16	95937217	97605716	12842	12869	0_10732	0_11581	16	+	95937217	97605716	12842	12869	0_10732	0_11581
Dioctria_linearis	Beris_chalybata	2	X	Beris_chalybata_vs_Dioctria_linearis: 112	4332853	9987918	2709	2771	3_4249	3_4127	13	12523120	13363937	283	335	0_17263	0_17243	13	+	12523120	13363937	283	335	0_17263	0_17243
Dioctria_linearis	Beris_chalybata	3	2	Beris_chalybata_vs_Dioctria_linearis: 284	118232437	124590992	7037	7063	3_7236	3_6761	6	8467728	8644693	5292	5306	0_6844	0_6023	6	+	8467728	8644693	5292	5306	0_6844	0_6023
Dioctria_linearis	Beris_chalybata	3	3	Beris_chalybata_vs_Dioctria_linearis: 235	4126814	4491194	5950	5956	3_7400	3_7077	6	111168297	111276472	13500	13507	0_12816	0_11422	6	+	111168297	111276472	13500	13507	0_12816	0_11422
Dioctria_linearis	Beris_chalybata	3	3	Beris_chalybata_vs_Dioctria_linearis: 236	4504366	5627151	5958	5972	3_6164	3_6888	11	94695057	95359857	12801	12822	0_11688	0_9669	11	+	94695057	95359857	12801	12822	0_11688	0_9669
Dioctria_linearis	Beris_chalybata	3	3	Beris_chalybata_vs_Dioctria_linearis: 237	6543676	8884991	5975	6004	3_6477	3_7851	21	87686440	89073550	12566	12604	0_13177	0_10640	21	+	87686440	89073550	12566	12604	0_13177	0_10640
Dioctria_linearis	Beris_chalybata	3	3	Beris_chalybata_vs_Dioctria_linearis: 238	9342676	9414838	6013	6019	3_7903	3_7104	6	111836523	111875213	13539	13545	0_10893	0_12961	6	+	111836523	111875213	13539	13545	0_10893	0_12961
Dioctria_linearis	Beris_chalybata	3	3	Beris_chalybata_vs_Dioctria_linearis: 239	11874988	13940259	6047	6059	3_7405	3_6528	11	106446428	107512733	13292	13332	0_9102	0_11721	11	+	106446428	107512733	13292	13332	0_9102	0_11721
Dioctria_linearis	Beris_chalybata	3	3	Beris_chalybata_vs_Dioctria_linearis: 241	16730027	17551826	6101	6111	3_6446	3_6303	9	110001563	110229246	13440	13451	0_12011	0_12798	9	+	110001563	110229246	13440	13451	0_12011	0_12798
Dioctria_linearis	Beris_chalybata	3	3	Beris_chalybata_vs_Dioctria_linearis: 248	21534749	21910717	6218	6227	3_7389	3_7602	8	90480052	90725193	12655	12666	0_13640	0_13389	8	+	90480052	90725193	12655	12666	0_13640	0_13389
Dioctria_linearis	Beris_chalybata	3	3	Beris_chalybata_vs_Dioctria_linearis: 249	21969500	23053460	6228	6236	3_7246	3_7216	7	108004670	108381237	13358	13366	0_12870	0_11590	7	+	108004670	108381237	13358	13366	0_12870	0_11590
Dioctria_linearis	Beris_chalybata	3	3	Beris_chalybata_vs_Dioctria_linearis: 250	25152318	25408705	6252	6258	3_6092	3_7166	7	117005007	117075770	13859	13866	0_12806	0_12109	7	+	117005007	117075770	13859	13866	0_12806	0_12109
Dioctria_linearis	Beris_chalybata	3	3	Beris_chalybata_vs_Dioctria_linearis: 251	27115792	27699170	6286	6299	3_7515	3_6055	11	107821824	107980806	13342	13356	0_13645	0_10280	11	+	107821824	107980806	13342	13356	0_13645	0_10280
Dioctria_linearis	Beris_chalybata	3	3	Beris_chalybata_vs_Dioctria_linearis: 257	41686334	42710409	6462	6468	3_7872	3_7083	7	113531073	113729301	13648	13659	0_12537	0_11950	7	+	113531073	113729301	13648	13659	0_12537	0_11950
Dioctria_linearis	Beris_chalybata	3	3	Beris_chalybata_vs_Dioctria_linearis: 258	44344215	44584842	6469	6476	3_6040	3_6804	7	99276617	99414518	12931	12937	0_9580	0_13213	7	+	99276617	99414518	12931	12937	0_9580	0_13213
Dioctria_linearis	Beris_chalybata	3	3	Beris_chalybata_vs_Dioctria_linearis: 259	45205442	45856733	6477	6489	3_7616	3_6444	12	105418594	105584474	13215	13228	0_9640	0_13568	12	+	105418594	105584474	13215	13228	0_9640	0_13568
Dioctria_linearis	Beris_chalybata	3	3	Beris_chalybata_vs_Dioctria_linearis: 261	49391981	50432539	6532	6539	3_6250	3_6264	6	94240118	94637912	12788	12797	0_11867	0_11061	6	+	94240118	94637912	12788	12797	0_11867	0_11061
Dioctria_linearis	Beris_chalybata	3	3	Beris_chalybata_vs_Dioctria_linearis: 262	50455887	53325875	6540	6562	3_7579	3_6468	16	103459935	104307752	13135	13162	0_11383	0_11315	16	+	103459935	104307752	13135	13162	0_11383	0_11315
Dioctria_linearis	Beris_chalybata	3	3	Beris_chalybata_vs_Dioctria_linearis: 264	57832636	58894361	6605	6614	3_7062	3_7157	7	117141063	117340887	13872	13882	0_12802	0_10793	7	+	117141063	117340887	13872	13882	0_12802	0_10793
Dioctria_linearis	Beris_chalybata	3	3	Beris_chalybata_vs_Dioctria_linearis: 265	59182609	59331222	6622	6627	3_7513	3_6947	6	118421123	118452454	13951	13957	0_11955	0_11004	6	+	118421123	118452454	13951	13957	0_11955	0_11004
Dioctria_linearis	Beris_chalybata	3	3	Beris_chalybata_vs_Dioctria_linearis: 268	62804211	64046371	6673	6697	3_6822	3_7630	20	104505298	105059238	13172	13206	0_12540	0_13454	20	+	104505298	105059238	13172	13206	0_12540	0_13454
Dioctria_linearis	Beris_chalybata	3	3	Beris_chalybata_vs_Dioctria_linearis: 269	64468193	64664693	6707	6713	3_7877	3_6058	7	83530241	83849353	12389	12405	0_11991	0_9236	7	+	83530241	83849353	12389	12405	0_11991	0_9236
Dioctria_linearis	Beris_chalybata	3	3	Beris_chalybata_vs_Dioctria_linearis: 270	67939398	68228517	6723	6732	3_7537	3_6894	9	85879769	86077024	12483	12491	0_11824	0_12275	9	+	85879769	86077024	12483	12491	0_11824	0_12275
Dioctria_linearis	Beris_chalybata	3	3	Beris_chalybata_vs_Dioctria_linearis: 273	75555923	77634452	6812	6831	3_6458	3_7846	9	102916156	103282895	13108	13123	0_11259	0_13061	9	+	102916156	103282895	13108	13123	0_11259	0_13061
Dioctria_linearis	Beris_chalybata	3	3	Beris_chalybata_vs_Dioctria_linearis: 276	79114918	80361255	6859	6876	3_7726	3_7300	13	102187677	102588484	13050	13085	0_9860	0_9982	13	+	102187677	102588484	13050	13085	0_9860	0_9982
Dioctria_linearis	Beris_chalybata	3	3	Beris_chalybata_vs_Dioctria_linearis: 287	138033226	143905833	7116	7134	3_7963	3_6753	15	26249189	26964519	10765	10793	0_12160	0_9424	15	+	26249189	26964519	10765	10793	0_12160	0_9424
Dioctria_linearis	Beris_chalybata	3	3	Beris_chalybata_vs_Dioctria_linearis: 290	191441917	207038401	7245	7283	3_6900	3_7544	10	24644765	25484423	10711	10735	0_10292	0_11810	10	+	24644765	25484423	10711	10735	0_10292	0_11810
Dioctria_linearis	Beris_chalybata	3	3	Beris_chalybata_vs_Dioctria_linearis: 291	209184251	223859622	7290	7323	3_6826	3_6917	10	45897004	46729666	11597	11614	0_13583	0_12932	10	+	45897004	46729666	11597	11614	0_13583	0_12932
Dioctria_linearis	Beris_chalybata	3	3	Beris_chalybata_vs_Dioctria_linearis: 294	225181877	225786744	7328	7337	3_6503	3_6919	9	53754876	54693786	11777	11799	0_11603	0_12664	9	+	53754876	54693786	11777	11799	0_11603	0_12664
Dioctria_linearis	Beris_chalybata	3	3	Beris_chalybata_vs_Dioctria_linearis: 295	227734052	228350371	7343	7348	3_7790	3_6478	6	44927528	45259057	11551	11570	0_10526	0_9228	6	+	44927528	45259057	11551	11570	0_10526	0_9228
Dioctria_linearis	Beris_chalybata	3	3	Beris_chalybata_vs_Dioctria_linearis: 297	229172050	233975247	7359	7391	3_6028	3_6234	25	29163480	31114230	10884	10964	0_11205	0_12923	25	+	29163480	31114230	10884	10964	0_11205	0_12923
Dioctria_linearis	Beris_chalybata	3	3	Beris_chalybata_vs_Dioctria_linearis: 300	236938484	237142040	7424	7436	3_6345	3_6573	9	28246395	28515313	10833	10848	0_11175	0_13216	9	+	28246395	28515313	10833	10848	0_11175	0_13216
Dioctria_linearis	Beris_chalybata	3	3	Beris_chalybata_vs_Dioctria_linearis: 301	237158109	237654168	7437	7448	3_6683	3_7196	6	27121020	27458920	10800	10809	0_13677	0_12739	6	+	27121020	27458920	10800	10809	0_13677	0_12739
Dioctria_linearis	Beris_chalybata	3	3	Beris_chalybata_vs_Dioctria_linearis: 303	238524277	239845592	7483	7506	3_7382	3_7240	12	25507171	26063007	10736	10759	0_13109	0_9507	12	+	25507171	26063007	10736	10759	0_13109	0_9507
Dioctria_linearis	Beris_chalybata	3	3	Beris_chalybata_vs_Dioctria_linearis: 307	246044629	246598264	7591	7601	3_7706	3_6356	6	33223363	33499728	11043	11050	0_9212	0_13095	6	+	33223363	33499728	11043	11050	0_9212	0_13095
Dioctria_linearis	Beris_chalybata	3	3	Beris_chalybata_vs_Dioctria_linearis: 309	246999766	249715828	7624	7651	3_6916	3_6723	10	43438780	44751222	11512	11548	0_11907	0_11474	10	+	43438780	44751222	11512	11548	0_11907	0_11474
Dioctria_linearis	Beris_chalybata	3	3	Beris_chalybata_vs_Dioctria_linearis: 315	255275631	255532530	7779	7785	3_6914	3_7785	6	41483469	41714678	11430	11439	0_10051	0_9049	6	+	41483469	41714678	11430	11439	0_10051	0_9049
Dioctria_linearis	Beris_chalybata	3	3	Beris_chalybata_vs_Dioctria_linearis: 321	259897092	262201470	7899	7961	3_7758	3_7442	24	47986027	51709741	11687	11747	0_9615	0_10947	24	+	47986027	51709741	11687	11747	0_9615	0_10947
Dioctria_linearis	Beris_chalybata	3	4	Beris_chalybata_vs_Dioctria_linearis: 302	237616981	238075278	7444	7465	3_7655	3_7980	11	88759819	89883954	16557	16581	0_16798	0_15172	11	+	88759819	89883954	16557	16581	0_16798	0_15172
Dioctria_linearis	Beris_chalybata	3	4	Beris_chalybata_vs_Dioctria_linearis: 322	260384541	260749282	7914	7927	3_6627	3_7174	9	53159035	54582363	16069	16101	0_15215	0_14542	9	+	53159035	54582363	16069	16101	0_15215	0_14542
Dioctria_linearis	Beris_chalybata	4	2	Beris_chalybata_vs_Dioctria_linearis: 327	4174769	6618799	8110	8137	3_9768	3_9116	24	95566298	97840768	7152	7194	0_5057	0_5866	24	+	95566298	97840768	7152	7194	0_5057	0_5866
Dioctria_linearis	Beris_chalybata	4	2	Beris_chalybata_vs_Dioctria_linearis: 329	9477750	9721965	8169	8175	3_9140	3_9625	7	104187422	104291850	7465	7473	0_5284	0_5729	7	+	104187422	104291850	7465	7473	0_5284	0_5729
Dioctria_linearis	Beris_chalybata	4	2	Beris_chalybata_vs_Dioctria_linearis: 331	18608524	20719802	8252	8297	3_9305	3_9742	14	102719249	103445532	7396	7432	0_6983	0_8154	14	+	102719249	103445532	7396	7432	0_6983	0_8154
Dioctria_linearis	Beris_chalybata	4	2	Beris_chalybata_vs_Dioctria_linearis: 334	41049168	43561526	8353	8364	3_8634	3_9466	6	81228014	83752953	6971	7007	0_6582	0_4479	6	+	81228014	83752953	6971	7007	0_6582	0_4479
Dioctria_linearis	Beris_chalybata	4	2	Beris_chalybata_vs_Dioctria_linearis: 342	103109829	103696400	8635	8640	3_9441	3_8867	6	101817222	101961790	7362	7368	0_6887	0_6458	6	+	101817222	101961790	7362	7368	0_6887	0_6458
Dioctria_linearis	Beris_chalybata	4	2	Beris_chalybata_vs_Dioctria_linearis: 343	105706895	106387793	8657	8673	3_9665	3_9898	15	117662446	117942458	8012	8028	0_6853	0_6239	15	+	117662446	117942458	8012	8028	0_6853	0_6239
Dioctria_linearis	Beris_chalybata	4	2	Beris_chalybata_vs_Dioctria_linearis: 344	108716078	109341823	8676	8688	3_10017	3_9662	12	137918456	138091061	9180	9199	0_5360	0_6928	12	+	137918456	138091061	9180	9199	0_5360	0_6928
Dioctria_linearis	Beris_chalybata	4	2	Beris_chalybata_vs_Dioctria_linearis: 346	109828212	109948966	8703	8707	3_9739	3_8471	5	129643810	129677227	8608	8613	0_7963	0_5041	5	+	129643810	129677227	8608	8613	0_7963	0_5041
Dioctria_linearis	Beris_chalybata	4	2	Beris_chalybata_vs_Dioctria_linearis: 349	110031169	111548608	8712	8718	3_9313	3_8676	7	140900364	141247281	9343	9352	0_5362	0_7645	7	+	140900364	141247281	9343	9352	0_5362	0_7645
Dioctria_linearis	Beris_chalybata	4	2	Beris_chalybata_vs_Dioctria_linearis: 351	115215266	115492781	8762	8767	3_9061	3_8184	6	125685899	125844315	8411	8422	0_6884	0_6491	6	+	125685899	125844315	8411	8422	0_6884	0_6491
Dioctria_linearis	Beris_chalybata	4	2	Beris_chalybata_vs_Dioctria_linearis: 356	129512821	131903326	8930	8962	3_9276	3_8548	22	137438280	137877811	9127	9172	0_5366	0_6495	22	+	137438280	137877811	9127	9172	0_5366	0_6495
Dioctria_linearis	Beris_chalybata	4	2	Beris_chalybata_vs_Dioctria_linearis: 357	132212332	133475056	8971	8983	3_8439	3_9992	12	135747761	136052133	9029	9044	0_8601	0_5632	12	+	135747761	136052133	9029	9044	0_8601	0_5632
Dioctria_linearis	Beris_chalybata	4	2	Beris_chalybata_vs_Dioctria_linearis: 358	133983526	137303983	8988	9004	3_9262	3_9496	13	138146063	138998132	9201	9229	0_5285	0_7568	13	+	138146063	138998132	9201	9229	0_5285	0_7568
Dioctria_linearis	Beris_chalybata	4	2	Beris_chalybata_vs_Dioctria_linearis: 359	142269036	142683115	9032	9046	3_8311	3_8438	11	100239846	100468557	7285	7304	0_7152	0_7276	11	+	100239846	100468557	7285	7304	0_7152	0_7276
Dioctria_linearis	Beris_chalybata	4	2	Beris_chalybata_vs_Dioctria_linearis: 361	143019444	143516409	9060	9073	3_9288	3_9950	13	117386223	117641996	7994	8009	0_8809	0_7101	13	+	117386223	117641996	7994	8009	0_8809	0_7101
Dioctria_linearis	Beris_chalybata	4	2	Beris_chalybata_vs_Dioctria_linearis: 362	144626408	147627886	9080	9107	3_9569	3_9178	12	139294640	140093510	9257	9281	0_5546	0_9018	12	+	139294640	140093510	9257	9281	0_5546	0_9018
Dioctria_linearis	Beris_chalybata	4	2	Beris_chalybata_vs_Dioctria_linearis: 365	150370271	153592339	9155	9191	3_8487	3_8068	23	107314011	109033418	7599	7695	0_6696	0_4361	23	+	107314011	109033418	7599	7695	0_6696	0_4361
Dioctria_linearis	Beris_chalybata	4	2	Beris_chalybata_vs_Dioctria_linearis: 366	153793891	155433102	9193	9210	3_8938	3_8730	10	133303388	133717042	8880	8913	0_7473	0_8454	10	+	133303388	133717042	8880	8913	0_7473	0_8454
Dioctria_linearis	Beris_chalybata	4	2	Beris_chalybata_vs_Dioctria_linearis: 369	162122770	164441542	9291	9316	3_8723	3_8822	17	114929789	115834834	7895	7929	0_8326	0_4878	17	+	114929789	115834834	7895	7929	0_8326	0_4878
Dioctria_linearis	Beris_chalybata	4	2	Beris_chalybata_vs_Dioctria_linearis: 370	164784832	164848704	9328	9337	3_9554	3_9626	6	133009662	133048295	8847	8859	0_6208	0_6976	6	+	133009662	133048295	8847	8859	0_6208	0_6976
Dioctria_linearis	Beris_chalybata	4	2	Beris_chalybata_vs_Dioctria_linearis: 377	173352592	174522104	9486	9496	3_8092	3_10047	9	110260284	111118663	7732	7749	0_7551	0_5094	9	+	110260284	111118663	7732	7749	0_7551	0_5094
Dioctria_linearis	Beris_chalybata	4	2	Beris_chalybata_vs_Dioctria_linearis: 378	175075032	176816663	9503	9517	3_8987	3_8421	12	135042968	135635505	8999	9020	0_5652	0_5908	12	+	135042968	135635505	8999	9020	0_5652	0_5908
Dioctria_linearis	Beris_chalybata	4	2	Beris_chalybata_vs_Dioctria_linearis: 379	176820542	178096167	9518	9535	3_9411	3_9488	15	122056635	122501241	8220	8243	0_8379	0_8908	15	+	122056635	122501241	8220	8243	0_8379	0_8908
Dioctria_linearis	Beris_chalybata	4	2	Beris_chalybata_vs_Dioctria_linearis: 384	184597351	184901581	9602	9609	3_9175	3_8976	6	120974847	121147141	8166	8172	0_7822	0_6785	6	+	120974847	121147141	8166	8172	0_7822	0_6785
Dioctria_linearis	Beris_chalybata	4	2	Beris_chalybata_vs_Dioctria_linearis: 386	186316240	186869273	9621	9633	3_9007	3_9316	11	124431724	124641745	8335	8350	0_4969	0_6916	11	+	124431724	124641745	8335	8350	0_4969	0_6916
Dioctria_linearis	Beris_chalybata	4	2	Beris_chalybata_vs_Dioctria_linearis: 387	186997617	187884370	9635	9651	3_9131	3_9844	13	140661850	140894005	9322	9341	0_4783	0_8798	13	+	140661850	140894005	9322	9341	0_4783	0_8798
Dioctria_linearis	Beris_chalybata	4	2	Beris_chalybata_vs_Dioctria_linearis: 389	187903317	188225527	9653	9659	3_9598	3_9082	6	129722798	129830605	8620	8626	0_8227	0_7723	6	+	129722798	129830605	8620	8626	0_8227	0_7723
Dioctria_linearis	Beris_chalybata	4	2	Beris_chalybata_vs_Dioctria_linearis: 391	189722407	191195820	9677	9688	3_8191	3_9951	8	109297123	109975412	7704	7726	0_6566	0_5481	8	+	109297123	109975412	7704	7726	0_6566	0_5481
Dioctria_linearis	Beris_chalybata	4	2	Beris_chalybata_vs_Dioctria_linearis: 397	194103755	194697204	9749	9755	3_8331	3_8133	6	121325570	121581378	8189	8196	0_4487	0_4524	6	+	121325570	121581378	8189	8196	0_4487	0_4524
Dioctria_linearis	Beris_chalybata	4	2	Beris_chalybata_vs_Dioctria_linearis: 398	196137895	197874188	9780	9790	3_8523	3_8411	9	112032444	112691817	7770	7787	0_7975	0_6034	9	+	112032444	112691817	7770	7787	0_7975	0_6034
Dioctria_linearis	Beris_chalybata	4	2	Beris_chalybata_vs_Dioctria_linearis: 402	200420595	200761470	9826	9831	3_9527	3_8565	6	126005038	126188398	8427	8435	0_4719	0_5422	6	+	126005038	126188398	8427	8435	0_4719	0_5422
Dioctria_linearis	Beris_chalybata	4	2	Beris_chalybata_vs_Dioctria_linearis: 403	200791683	201749012	9833	9845	3_8992	3_9712	9	106338728	106871309	7554	7569	0_4800	0_7617	9	+	106338728	106871309	7554	7569	0_4800	0_7617
Dioctria_linearis	Beris_chalybata	4	2	Beris_chalybata_vs_Dioctria_linearis: 406	204925342	206545772	9910	9921	3_9772	3_9443	10	123485053	124161236	8299	8319	0_5735	0_6056	10	+	123485053	124161236	8299	8319	0_5735	0_6056
Dioctria_linearis	Beris_chalybata	4	2	Beris_chalybata_vs_Dioctria_linearis: 407	206570473	206657516	9922	9927	3_8759	3_8939	6	130660048	130712824	8703	8709	0_8668	0_7748	6	+	130660048	130712824	8703	8709	0_8668	0_7748
Dioctria_linearis	Beris_chalybata	4	2	Beris_chalybata_vs_Dioctria_linearis: 409	206996174	207212221	9947	9952	3_8694	3_9875	6	120841069	120970061	8159	8165	0_6303	0_8597	6	+	120841069	120970061	8159	8165	0_6303	0_8597
Dioctria_linearis	Beris_chalybata	4	2	Beris_chalybata_vs_Dioctria_linearis: 412	211941278	212652998	10005	10015	3_8823	3_9586	6	124646326	124868189	8352	8358	0_7934	0_5899	6	+	124646326	124868189	8352	8358	0_7934	0_5899
Dioctria_linearis	Beris_chalybata	4	2	Beris_chalybata_vs_Dioctria_linearis: 413	212685675	212785347	10019	10025	3_9822	3_9888	7	124939311	125008116	8369	8378	0_8907	0_5534	7	+	124939311	125008116	8369	8378	0_8907	0_5534
Dioctria_linearis	Beris_chalybata	4	2	Beris_chalybata_vs_Dioctria_linearis: 416	214535554	214972404	10052	10064	3_8839	3_8214	12	139052769	139280195	9236	9256	0_8854	0_8888	12	+	139052769	139280195	9236	9256	0_8854	0_8888
Dioctria_linearis	Beris_chalybata	4	3	Beris_chalybata_vs_Dioctria_linearis: 325	519397	1042781	8022	8036	3_8500	3_8996	11	69014371	70933942	11996	12031	0_11979	0_11308	11	+	69014371	70933942	11996	12031	0_11979	0_11308
Dioctria_linearis	Beris_chalybata	4	3	Beris_chalybata_vs_Dioctria_linearis: 326	2487943	3657098	8056	8093	3_9743	3_8202	6	74223622	74674626	12108	12126	0_11933	0_12425	6	+	74223622	74674626	12108	12126	0_11933	0_12425
Dioctria_linearis	Beris_chalybata	4	3	Beris_chalybata_vs_Dioctria_linearis: 336	54190431	67036393	8405	8444	3_8015	3_9584	11	72214680	74205356	12061	12107	0_9217	0_13739	11	+	72214680	74205356	12061	12107	0_9217	0_13739
Dioctria_linearis	Beris_chalybata	4	3	Beris_chalybata_vs_Dioctria_linearis: 341	96469354	100183316	8579	8610	3_9230	3_9278	12	75336776	76676983	12151	12190	0_10177	0_9170	12	+	75336776	76676983	12151	12190	0_10177	0_9170
Dioctria_linearis	Beris_chalybata	5	3	Beris_chalybata_vs_Dioctria_linearis: 418	224901	785698	10094	10121	3_11474	3_11402	7	17487569	17699853	10393	10406	0_13107	0_12980	7	+	17487569	17699853	10393	10406	0_13107	0_12980
Dioctria_linearis	Beris_chalybata	5	3	Beris_chalybata_vs_Dioctria_linearis: 419	909369	1017922	10126	10131	3_10103	3_11631	6	6984185	7023124	9792	9799	0_11949	0_12364	6	+	6984185	7023124	9792	9799	0_11949	0_12364
Dioctria_linearis	Beris_chalybata	5	3	Beris_chalybata_vs_Dioctria_linearis: 420	1107037	1778674	10140	10155	3_10116	3_11713	12	22269907	23043802	10614	10635	0_10195	0_12020	12	+	22269907	23043802	10614	10635	0_10195	0_12020
Dioctria_linearis	Beris_chalybata	5	3	Beris_chalybata_vs_Dioctria_linearis: 424	3425976	3916905	10220	10237	3_11720	3_11071	17	5816972	6227241	9730	9752	0_10058	0_12175	17	+	5816972	6227241	9730	9752	0_10058	0_12175
Dioctria_linearis	Beris_chalybata	5	3	Beris_chalybata_vs_Dioctria_linearis: 426	3981812	4210128	10247	10254	3_11101	3_11445	6	19679170	19867905	10511	10516	0_11309	0_11472	6	+	19679170	19867905	10511	10516	0_11309	0_11472
Dioctria_linearis	Beris_chalybata	5	3	Beris_chalybata_vs_Dioctria_linearis: 428	4765274	4950087	10280	10287	3_10748	3_10290	8	12888979	13071536	10161	10171	0_13732	0_10920	8	+	12888979	13071536	10161	10171	0_13732	0_10920
Dioctria_linearis	Beris_chalybata	5	3	Beris_chalybata_vs_Dioctria_linearis: 429	4960526	5482242	10288	10294	3_10389	3_11703	6	18283278	18764175	10442	10453	0_13404	0_9031	6	+	18283278	18764175	10442	10453	0_13404	0_9031
Dioctria_linearis	Beris_chalybata	5	3	Beris_chalybata_vs_Dioctria_linearis: 430	5565053	6469587	10295	10309	3_11787	3_11598	11	19869210	20567049	10517	10537	0_12821	0_9613	11	+	19869210	20567049	10517	10537	0_12821	0_9613
Dioctria_linearis	Beris_chalybata	5	3	Beris_chalybata_vs_Dioctria_linearis: 435	9418621	9771523	10365	10378	3_10957	3_10790	8	556559	860168	9411	9425	0_10366	0_9822	8	+	556559	860168	9411	9425	0_10366	0_9822
Dioctria_linearis	Beris_chalybata	5	3	Beris_chalybata_vs_Dioctria_linearis: 438	10550057	11740726	10414	10452	3_11026	3_11329	26	20592904	21861060	10544	10589	0_10032	0_12750	26	+	20592904	21861060	10544	10589	0_10032	0_12750
Dioctria_linearis	Beris_chalybata	5	3	Beris_chalybata_vs_Dioctria_linearis: 441	12275562	13440306	10471	10491	3_10173	3_11226	12	7972186	8872622	9874	9932	0_11371	0_12353	12	+	7972186	8872622	9874	9932	0_11371	0_12353
Dioctria_linearis	Beris_chalybata	5	3	Beris_chalybata_vs_Dioctria_linearis: 442	13877401	14391704	10498	10510	3_11203	3_11104	7	19017651	19435466	10477	10488	0_9294	0_13501	7	+	19017651	19435466	10477	10488	0_9294	0_13501
Dioctria_linearis	Beris_chalybata	5	3	Beris_chalybata_vs_Dioctria_linearis: 443	14439506	14564782	10514	10526	3_11440	3_11485	9	11094744	11288785	10046	10064	0_10420	0_9325	9	+	11094744	11288785	10046	10064	0_10420	0_9325
Dioctria_linearis	Beris_chalybata	5	3	Beris_chalybata_vs_Dioctria_linearis: 446	15829832	16021371	10585	10593	3_10275	3_10464	6	11307427	11418135	10065	10071	0_12710	0_13171	6	+	11307427	11418135	10065	10071	0_12710	0_13171
Dioctria_linearis	Beris_chalybata	5	3	Beris_chalybata_vs_Dioctria_linearis: 449	16796218	17578702	10638	10665	3_11224	3_11980	16	2129984	2519550	9480	9507	0_9645	0_10482	16	+	2129984	2519550	9480	9507	0_9645	0_10482
Dioctria_linearis	Beris_chalybata	5	3	Beris_chalybata_vs_Dioctria_linearis: 450	17603853	19433227	10666	10684	3_11951	3_10202	19	15313596	16455216	10316	10348	0_12772	0_11635	19	+	15313596	16455216	10316	10348	0_12772	0_11635
Dioctria_linearis	Beris_chalybata	5	3	Beris_chalybata_vs_Dioctria_linearis: 451	19820087	20364801	10690	10699	3_10588	3_11674	9	9131938	9365019	9954	9967	0_10472	0_9504	9	+	9131938	9365019	9954	9967	0_10472	0_9504
Dioctria_linearis	Beris_chalybata	5	3	Beris_chalybata_vs_Dioctria_linearis: 453	23861296	24767029	10745	10757	3_10358	3_11644	10	9973908	10346867	10009	10023	0_9673	0_13053	10	+	9973908	10346867	10009	10023	0_9673	0_13053
Dioctria_linearis	Beris_chalybata	5	3	Beris_chalybata_vs_Dioctria_linearis: 458	29225896	29826182	10846	10852	3_10994	3_11939	6	298012	544138	9400	9407	0_13153	0_9706	6	+	298012	544138	9400	9407	0_13153	0_9706
Dioctria_linearis	Beris_chalybata	5	3	Beris_chalybata_vs_Dioctria_linearis: 461	30578315	31816224	10869	10876	3_10764	3_11515	7	3941962	4285823	9626	9640	0_10133	0_12464	7	+	3941962	4285823	9626	9640	0_10133	0_12464
Dioctria_linearis	Beris_chalybata	5	3	Beris_chalybata_vs_Dioctria_linearis: 464	35020808	35730839	10931	10938	3_10420	3_10751	7	11871053	11998219	10093	10101	0_13694	0_10242	7	+	11871053	11998219	10093	10101	0_13694	0_10242
Dioctria_linearis	Beris_chalybata	5	3	Beris_chalybata_vs_Dioctria_linearis: 465	35813348	36322298	10939	10946	3_10481	3_11820	7	9417831	9561855	9972	9981	0_9701	0_9466	7	+	9417831	9561855	9972	9981	0_9701	0_9466
Dioctria_linearis	Beris_chalybata	5	3	Beris_chalybata_vs_Dioctria_linearis: 466	37926018	43636019	10947	10966	3_10246	3_11011	12	7424677	7797632	9824	9848	0_12162	0_12831	12	+	7424677	7797632	9824	9848	0_12162	0_12831
Dioctria_linearis	Beris_chalybata	5	3	Beris_chalybata_vs_Dioctria_linearis: 468	86209492	90787763	11069	11090	3_10396	3_11144	7	37982175	38836813	11258	11308	0_11404	0_11024	7	+	37982175	38836813	11258	11308	0_11404	0_11024
Dioctria_linearis	Beris_chalybata	5	3	Beris_chalybata_vs_Dioctria_linearis: 475	127835394	128636313	11252	11265	3_11956	3_11124	12	36812305	37018260	11215	11228	0_10633	0_11873	12	+	36812305	37018260	11215	11228	0_10633	0_11873
Dioctria_linearis	Beris_chalybata	5	3	Beris_chalybata_vs_Dioctria_linearis: 482	166615234	166872275	11438	11447	3_10895	3_11139	6	37354460	37617305	11232	11244	0_11148	0_10988	6	+	37354460	37617305	11232	11244	0_11148	0_10988
Dioctria_linearis	Beris_chalybata	5	4	Beris_chalybata_vs_Dioctria_linearis: 470	96166993	98764235	11116	11128	3_11748	3_11826	9	104979471	105233828	17033	17048	0_16794	0_13879	9	+	104979471	105233828	17033	17048	0_16794	0_13879
Dioctria_linearis	Beris_chalybata	5	4	Beris_chalybata_vs_Dioctria_linearis: 473	124736526	125778235	11219	11227	3_11476	3_11500	9	113279848	113445405	17430	17441	0_17131	0_13907	9	+	113279848	113445405	17430	17441	0_17131	0_13907
Dioctria_linearis	Beris_chalybata	5	4	Beris_chalybata_vs_Dioctria_linearis: 477	141462641	143452276	11282	11293	3_11590	3_11700	7	113868822	114036028	17472	17484	0_13927	0_14601	7	+	113868822	114036028	17472	17484	0_13927	0_14601
Dioctria_linearis	Beris_chalybata	5	4	Beris_chalybata_vs_Dioctria_linearis: 479	144318379	148540150	11305	11344	3_11282	3_11552	18	109883734	110742153	17248	17302	0_14763	0_14900	18	+	109883734	110742153	17248	17302	0_14763	0_14900
Dioctria_linearis	Beris_chalybata	5	4	Beris_chalybata_vs_Dioctria_linearis: 480	158991498	159227526	11362	11370	3_11373	3_10516	6	43131220	43553273	15855	15868	0_16818	0_15437	6	+	43131220	43553273	15855	15868	0_16818	0_15437
Dioctria_linearis	Beris_chalybata	5	4	Beris_chalybata_vs_Dioctria_linearis: 481	163785722	166590298	11421	11437	3_11041	3_10115	13	99727342	100946709	16847	16884	0_14718	0_14474	13	+	99727342	100946709	16847	16884	0_14718	0_14474
Dioctria_linearis	Beris_chalybata	5	4	Beris_chalybata_vs_Dioctria_linearis: 486	171901315	172081756	11500	11507	3_11106	3_11904	6	92389820	92643000	16628	16636	0_16384	0_15600	6	+	92389820	92643000	16628	16636	0_16384	0_15600
Dioctria_linearis	Beris_chalybata	5	4	Beris_chalybata_vs_Dioctria_linearis: 490	177049072	177436121	11550	11562	3_11338	3_10708	8	107225651	107373845	17141	17160	0_14987	0_15029	8	+	107225651	107373845	17141	17160	0_14987	0_15029
Dioctria_linearis	Beris_chalybata	5	4	Beris_chalybata_vs_Dioctria_linearis: 493	185676913	186932594	11651	11661	3_10391	3_10733	8	96384668	96925938	16748	16758	0_16774	0_16278	8	+	96384668	96925938	16748	16758	0_16774	0_16278
Dioctria_linearis	Beris_chalybata	5	4	Beris_chalybata_vs_Dioctria_linearis: 496	195787051	196440167	11710	11717	3_11983	3_10685	7	109653074	109877329	17236	17246	0_14076	0_17083	7	+	109653074	109877329	17236	17246	0_14076	0_17083
Dioctria_linearis	Beris_chalybata	5	4	Beris_chalybata_vs_Dioctria_linearis: 499	200075356	201044694	11767	11772	3_10873	3_11803	5	111468583	111715008	17334	17339	0_14074	0_16708	5	+	111468583	111715008	17334	17339	0_14074	0_16708
Dioctria_linearis	Beris_chalybata	5	4	Beris_chalybata_vs_Dioctria_linearis: 500	201092865	201697038	11777	11786	3_10904	3_11058	7	92666190	93211971	16639	16652	0_16812	0_14635	7	+	92666190	93211971	16639	16652	0_16812	0_14635
Dioctria_linearis	Beris_chalybata	5	4	Beris_chalybata_vs_Dioctria_linearis: 501	201734627	202085237	11789	11798	3_10320	3_10343	7	113446036	113546651	17442	17453	0_14885	0_13757	7	+	113446036	113546651	17442	17453	0_14885	0_13757
Dioctria_linearis	Beris_chalybata	5	4	Beris_chalybata_vs_Dioctria_linearis: 502	202126414	202213508	11800	11810	3_11422	3_10983	7	11399224	11774155	14701	14729	0_14178	0_15577	7	+	11399224	11774155	14701	14729	0_14178	0_15577
Dioctria_linearis	Beris_chalybata	5	4	Beris_chalybata_vs_Dioctria_linearis: 504	204060328	204494591	11842	11847	3_11712	3_10418	5	94503494	94779871	16695	16701	0_16223	0_14501	5	+	94503494	94779871	16695	16701	0_16223	0_14501
Dioctria_linearis	Beris_chalybata	5	4	Beris_chalybata_vs_Dioctria_linearis: 505	205805266	206981992	11869	11875	3_11237	3_10961	6	103105092	103869872	16962	16973	0_14013	0_16854	6	+	103105092	103869872	16962	16973	0_14013	0_16854
Dioctria_linearis	Beris_chalybata	5	4	Beris_chalybata_vs_Dioctria_linearis: 507	208248853	208779966	11901	11919	3_10949	3_10731	9	95407996	96059907	16726	16745	0_14366	0_14171	9	+	95407996	96059907	16726	16745	0_14366	0_14171
Beris_chalybata	Dioctria_linearis	1	1	Beris_chalybata_vs_Dioctria_linearis: 102	3692043	4330067	661	701	0_1598	0_2561	16	335636043	338551468	2425	2456	3_1857	3_2221	16	-	338551468	335636043	2456	2425	3_2221	3_1857
Beris_chalybata	Dioctria_linearis	1	1	Beris_chalybata_vs_Dioctria_linearis: 62	4351585	4572921	707	719	0_1346	0_3015	13	235296218	236764971	1510	1525	3_2139	3_483	13	-	236764971	235296218	1525	1510	3_483	3_2139
Beris_chalybata	Dioctria_linearis	1	1	Beris_chalybata_vs_Dioctria_linearis: 74	46352055	48538154	2389	2433	0_537	0_1535	9	291464771	292533284	1876	1888	3_2528	3_851	9	-	292533284	291464771	1888	1876	3_851	3_2528
Beris_chalybata	Dioctria_linearis	1	1	Beris_chalybata_vs_Dioctria_linearis: 76	4717064	5129285	728	762	0_2399	0_1277	11	292629208	296685500	1895	1920	3_2466	3_343	11	-	296685500	292629208	1920	1895	3_343	3_2466
Beris_chalybata	Dioctria_linearis	1	1	Beris_chalybata_vs_Dioctria_linearis: 91	5987151	6045304	829	839	0_25	0_3627	6	317412728	317568163	2150	2156	3_1413	3_261	6	-	317568163	317412728	2156	2150	3_261	3_1413
Beris_chalybata	Dioctria_linearis	1	1	Beris_chalybata_vs_Dioctria_linearis: 99	5735191	5986152	796	828	0_1137	0_4015	12	328888908	329928724	2343	2366	3_2299	3_1842	12	-	329928724	328888908	2366	2343	3_1842	3_2299
Beris_chalybata	Dioctria_linearis	1	2	Beris_chalybata_vs_Dioctria_linearis: 113	746677	1143627	397	428	0_1147	0_1076	14	23317608	23855776	2921	2937	3_3008	3_3019	14	-	23855776	23317608	2937	2921	3_3019	3_3008
Beris_chalybata	Dioctria_linearis	1	2	Beris_chalybata_vs_Dioctria_linearis: 114	2119925	2292081	536	544	0_3787	0_2709	8	24101434	24718141	2951	2961	3_5763	3_5732	8	-	24718141	24101434	2961	2951	3_5732	3_5763
Beris_chalybata	Dioctria_linearis	1	2	Beris_chalybata_vs_Dioctria_linearis: 116	16914459	17413460	1400	1414	0_3016	0_2711	6	25741820	26303453	2989	2996	3_4673	3_3825	6	-	26303453	25741820	2996	2989	3_3825	3_4673
Beris_chalybata	Dioctria_linearis	1	2	Beris_chalybata_vs_Dioctria_linearis: 119	1392086	1617180	452	469	0_1159	0_81	7	28435279	28909809	3031	3038	3_3658	3_4304	7	-	28909809	28435279	3038	3031	3_4304	3_3658
Beris_chalybata	Dioctria_linearis	1	2	Beris_chalybata_vs_Dioctria_linearis: 122	1915095	2115384	518	534	0_1476	0_2958	14	33693928	34338885	3109	3145	3_3788	3_3246	14	-	34338885	33693928	3145	3109	3_3246	3_3788
Beris_chalybata	Dioctria_linearis	1	2	Beris_chalybata_vs_Dioctria_linearis: 124	8447036	9330654	984	1009	0_1231	0_2761	11	34897333	38281294	3154	3176	3_5196	3_3398	11	-	38281294	34897333	3176	3154	3_3398	3_5196
Beris_chalybata	Dioctria_linearis	1	2	Beris_chalybata_vs_Dioctria_linearis: 126	18039837	18221713	1444	1452	0_832	0_789	6	40644102	41186752	3213	3222	3_5377	3_5783	6	-	41186752	40644102	3222	3213	3_5783	3_5377
Beris_chalybata	Dioctria_linearis	1	2	Beris_chalybata_vs_Dioctria_linearis: 127	18850286	19245615	1490	1506	0_219	0_2287	10	41220647	41988934	3224	3238	3_5185	3_3012	10	-	41988934	41220647	3238	3224	3_3012	3_5185
Beris_chalybata	Dioctria_linearis	1	2	Beris_chalybata_vs_Dioctria_linearis: 132	13399009	13823290	1227	1241	0_2759	0_2619	8	43362216	44504847	3270	3277	3_4412	3_2819	8	-	44504847	43362216	3277	3270	3_2819	3_4412
Beris_chalybata	Dioctria_linearis	1	2	Beris_chalybata_vs_Dioctria_linearis: 134	2876000	3064355	595	610	0_3601	0_3929	11	46535411	47279449	3299	3314	3_2872	3_3235	11	-	47279449	46535411	3314	3299	3_3235	3_2872
Beris_chalybata	Dioctria_linearis	1	2	Beris_chalybata_vs_Dioctria_linearis: 137	39699766	41861251	2244	2269	0_3732	0_341	8	49898686	52288798	3388	3404	3_3285	3_5639	8	-	52288798	49898686	3404	3388	3_5639	3_3285
Beris_chalybata	Dioctria_linearis	1	2	Beris_chalybata_vs_Dioctria_linearis: 138	23864204	24289251	1676	1688	0_1856	0_3008	8	56213000	56958723	3465	3473	3_2764	3_2999	8	-	56958723	56213000	3473	3465	3_2999	3_2764
Beris_chalybata	Dioctria_linearis	1	2	Beris_chalybata_vs_Dioctria_linearis: 140	36845336	37559890	2196	2210	0_1450	0_2235	10	59287346	60030487	3516	3530	3_5197	3_4457	10	-	60030487	59287346	3530	3516	3_4457	3_5197
Beris_chalybata	Dioctria_linearis	1	2	Beris_chalybata_vs_Dioctria_linearis: 144	1203537	1356614	438	449	0_3717	0_1249	10	69886896	71041661	3631	3646	3_4664	3_5739	10	-	71041661	69886896	3646	3631	3_5739	3_4664
Beris_chalybata	Dioctria_linearis	1	2	Beris_chalybata_vs_Dioctria_linearis: 146	24415639	25382562	1697	1728	0_755	0_3224	11	71966806	73780319	3669	3692	3_3521	3_4605	11	-	73780319	71966806	3692	3669	3_4605	3_3521
Beris_chalybata	Dioctria_linearis	1	2	Beris_chalybata_vs_Dioctria_linearis: 148	18274194	18784664	1461	1480	0_4148	0_424	12	76360289	78411574	3731	3751	3_3496	3_4828	12	-	78411574	76360289	3751	3731	3_4828	3_3496
Beris_chalybata	Dioctria_linearis	1	2	Beris_chalybata_vs_Dioctria_linearis: 153	1745817	1779620	488	499	0_3772	0_4134	11	89262065	104125619	3820	3867	3_5201	3_3722	11	-	104125619	89262065	3867	3820	3_3722	3_5201
Beris_chalybata	Dioctria_linearis	1	2	Beris_chalybata_vs_Dioctria_linearis: 155	11156407	11344620	1112	1123	0_1171	0_1164	8	108054634	109553813	3886	3896	3_3494	3_5070	8	-	109553813	108054634	3896	3886	3_5070	3_3494
Beris_chalybata	Dioctria_linearis	1	2	Beris_chalybata_vs_Dioctria_linearis: 156	28565365	28976990	1877	1890	0_3518	0_1053	7	110813987	113789995	3901	3914	3_4760	3_4149	7	-	113789995	110813987	3914	3901	3_4149	3_4760
Beris_chalybata	Dioctria_linearis	1	2	Beris_chalybata_vs_Dioctria_linearis: 158	10794139	10940193	1091	1099	0_2128	0_1460	7	114659661	116247509	3922	3930	3_3644	3_4367	7	-	116247509	114659661	3930	3922	3_4367	3_3644
Beris_chalybata	Dioctria_linearis	1	2	Beris_chalybata_vs_Dioctria_linearis: 159	29358393	29486933	1917	1929	0_386	0_952	8	120621925	123289641	3951	3970	3_3560	3_4084	8	-	123289641	120621925	3970	3951	3_4084	3_3560
Beris_chalybata	Dioctria_linearis	1	2	Beris_chalybata_vs_Dioctria_linearis: 160	136237073	136269588	4149	4155	0_3282	0_1312	6	124190919	130115688	3973	3992	3_3314	3_2973	6	-	130115688	124190919	3992	3973	3_2973	3_3314
Beris_chalybata	Dioctria_linearis	1	2	Beris_chalybata_vs_Dioctria_linearis: 162	33056551	34541050	2035	2091	0_1644	0_3049	13	145937154	166858269	4048	4124	3_3407	3_5588	13	-	166858269	145937154	4124	4048	3_5588	3_3407
Beris_chalybata	Dioctria_linearis	1	2	Beris_chalybata_vs_Dioctria_linearis: 165	136294595	136885796	4156	4178	0_4257	0_2607	7	186061881	191078634	4202	4215	3_5795	3_3836	7	-	191078634	186061881	4215	4202	3_3836	3_5795
Beris_chalybata	Dioctria_linearis	1	2	Beris_chalybata_vs_Dioctria_linearis: 166	126353936	127007235	3758	3772	0_2170	0_293	8	195746376	198823821	4242	4252	3_4540	3_5266	8	-	198823821	195746376	4252	4242	3_5266	3_4540
Beris_chalybata	Dioctria_linearis	1	2	Beris_chalybata_vs_Dioctria_linearis: 173	42326472	42688621	2283	2297	0_2455	0_101	13	211075496	211629210	4378	4391	3_5448	3_3604	13	-	211629210	211075496	4391	4378	3_3604	3_5448
Beris_chalybata	Dioctria_linearis	1	2	Beris_chalybata_vs_Dioctria_linearis: 176	117946038	118669128	3522	3550	0_4326	0_336	6	219149129	219216824	4423	4429	3_5385	3_3736	6	-	219216824	219149129	4429	4423	3_3736	3_5385
Beris_chalybata	Dioctria_linearis	1	2	Beris_chalybata_vs_Dioctria_linearis: 177	141338387	142131799	4334	4359	0_4231	0_2365	7	219591051	221379835	4432	4449	3_5253	3_3910	7	-	221379835	219591051	4449	4432	3_3910	3_5253
Beris_chalybata	Dioctria_linearis	1	2	Beris_chalybata_vs_Dioctria_linearis: 181	115172374	115742317	3442	3462	0_705	0_2440	11	225802599	226642238	4531	4542	3_5822	3_5066	11	-	226642238	225802599	4542	4531	3_5066	3_5822
Beris_chalybata	Dioctria_linearis	1	2	Beris_chalybata_vs_Dioctria_linearis: 182	145072776	145152599	4504	4514	0_4321	0_3928	6	228023148	228235645	4558	4565	3_5301	3_4355	6	-	228235645	228023148	4565	4558	3_4355	3_5301
Beris_chalybata	Dioctria_linearis	1	2	Beris_chalybata_vs_Dioctria_linearis: 184	27139735	27511645	1816	1842	0_2503	0_941	9	232483518	233671757	4618	4633	3_4658	3_4381	9	-	233671757	232483518	4633	4618	3_4381	3_4658
Beris_chalybata	Dioctria_linearis	1	2	Beris_chalybata_vs_Dioctria_linearis: 188	2383467	2616001	546	565	0_379	0_979	12	252241150	253358276	4799	4821	3_2911	3_5398	12	-	253358276	252241150	4821	4799	3_5398	3_2911
Beris_chalybata	Dioctria_linearis	1	2	Beris_chalybata_vs_Dioctria_linearis: 193	58881478	65005786	2578	2678	0_2557	0_1561	7	263348817	266409715	4935	4958	3_2681	3_5536	7	-	266409715	263348817	4958	4935	3_5536	3_2681
Beris_chalybata	Dioctria_linearis	1	2	Beris_chalybata_vs_Dioctria_linearis: 194	142398093	142606059	4369	4392	0_1327	0_3573	11	269172310	269872568	4992	5016	3_4784	3_2754	11	-	269872568	269172310	5016	4992	3_2754	3_4784
Beris_chalybata	Dioctria_linearis	1	2	Beris_chalybata_vs_Dioctria_linearis: 195	127011567	127631013	3773	3793	0_29	0_1023	9	271116682	272653567	5046	5056	3_4057	3_3155	9	-	272653567	271116682	5056	5046	3_3155	3_4057
Beris_chalybata	Dioctria_linearis	1	2	Beris_chalybata_vs_Dioctria_linearis: 198	129694073	130373910	3865	3882	0_4126	0_3718	8	279382829	280816047	5131	5146	3_2778	3_5176	8	-	280816047	279382829	5146	5131	3_5176	3_2778
Beris_chalybata	Dioctria_linearis	1	2	Beris_chalybata_vs_Dioctria_linearis: 199	135609375	135793842	4124	4132	0_760	0_1359	7	281173357	281462494	5147	5155	3_5693	3_2940	7	-	281462494	281173357	5155	5147	3_2940	3_5693
Beris_chalybata	Dioctria_linearis	1	2	Beris_chalybata_vs_Dioctria_linearis: 201	133587358	134451687	4009	4051	0_4096	0_2907	17	288858551	290686670	5215	5239	3_4247	3_4906	17	-	290686670	288858551	5239	5215	3_4906	3_4247
Beris_chalybata	Dioctria_linearis	1	2	Beris_chalybata_vs_Dioctria_linearis: 202	123656397	123895762	3666	3676	0_3974	0_783	7	290688583	291079284	5240	5246	3_2835	3_3541	7	-	291079284	290688583	5246	5240	3_3541	3_2835
Beris_chalybata	Dioctria_linearis	1	2	Beris_chalybata_vs_Dioctria_linearis: 203	146664237	147023078	4629	4643	0_3351	0_2753	12	291276260	292729521	5249	5262	3_2663	3_3013	12	-	292729521	291276260	5262	5249	3_3013	3_2663
Beris_chalybata	Dioctria_linearis	1	2	Beris_chalybata_vs_Dioctria_linearis: 205	124072511	125172982	3688	3718	0_1057	0_2116	21	296125263	297513881	5314	5341	3_2855	3_2881	21	-	297513881	296125263	5341	5314	3_2881	3_2855
Beris_chalybata	Dioctria_linearis	1	2	Beris_chalybata_vs_Dioctria_linearis: 210	43965902	44661256	2324	2351	0_1285	0_75	8	303769159	304077538	5423	5431	3_3839	3_4195	8	-	304077538	303769159	5431	5423	3_4195	3_3839
Beris_chalybata	Dioctria_linearis	1	2	Beris_chalybata_vs_Dioctria_linearis: 211	134710932	134861958	4058	4077	0_2912	0_2554	9	304526732	304733902	5442	5455	3_5383	3_3803	9	-	304733902	304526732	5455	5442	3_3803	3_5383
Beris_chalybata	Dioctria_linearis	1	2	Beris_chalybata_vs_Dioctria_linearis: 215	89574194	93210038	3020	3074	0_2093	0_2904	6	310417191	311651370	5558	5572	3_3415	3_4421	6	-	311651370	310417191	5572	5558	3_4421	3_3415
Beris_chalybata	Dioctria_linearis	1	2	Beris_chalybata_vs_Dioctria_linearis: 218	6316239	6598120	855	864	0_476	0_673	6	317460687	318579355	5628	5637	3_4696	3_4224	6	-	318579355	317460687	5637	5628	3_4224	3_4696
Beris_chalybata	Dioctria_linearis	1	2	Beris_chalybata_vs_Dioctria_linearis: 221	134902562	135060652	4080	4094	0_4233	0_2466	10	320338210	320662621	5662	5673	3_2955	3_5812	10	-	320662621	320338210	5673	5662	3_5812	3_2955
Beris_chalybata	Dioctria_linearis	1	2	Beris_chalybata_vs_Dioctria_linearis: 224	145946309	145981945	4587	4594	0_525	0_524	8	326848377	327050333	5747	5758	3_5689	3_4989	8	-	327050333	326848377	5758	5747	3_4989	3_5689
Beris_chalybata	Dioctria_linearis	1	2	Beris_chalybata_vs_Dioctria_linearis: 225	147664720	147841047	4675	4688	0_3412	0_3738	8	327199341	327731162	5764	5776	3_5863	3_3593	8	-	327731162	327199341	5776	5764	3_3593	3_5863
Beris_chalybata	Dioctria_linearis	1	2	Beris_chalybata_vs_Dioctria_linearis: 228	133130754	133209039	3978	3983	0_2696	0_3700	6	333685358	333840590	5835	5841	3_5519	3_2658	6	-	333840590	333685358	5841	5835	3_2658	3_5519
Beris_chalybata	Dioctria_linearis	2	1	Beris_chalybata_vs_Dioctria_linearis: 101	38016	60941	4707	4712	0_7037	0_5087	5	332058827	332118779	2397	2402	3_743	3_353	5	-	332118779	332058827	2402	2397	3_353	3_743
Beris_chalybata	Dioctria_linearis	2	1	Beris_chalybata_vs_Dioctria_linearis: 103	30243395	30526424	6035	6042	0_6413	0_6539	6	338891026	339329095	2458	2463	3_1980	3_2034	6	-	339329095	338891026	2463	2458	3_2034	3_1980
Beris_chalybata	Dioctria_linearis	2	1	Beris_chalybata_vs_Dioctria_linearis: 104	743285	847419	4756	4769	0_5541	0_4477	6	339469623	339876698	2467	2476	3_905	3_1036	6	-	339876698	339469623	2476	2467	3_1036	3_905
Beris_chalybata	Dioctria_linearis	2	1	Beris_chalybata_vs_Dioctria_linearis: 105	49896192	56714337	6485	6590	0_7003	0_5314	11	340194128	341448043	2481	2499	3_1903	3_580	11	-	341448043	340194128	2499	2481	3_580	3_1903
Beris_chalybata	Dioctria_linearis	2	1	Beris_chalybata_vs_Dioctria_linearis: 51	14187198	14713814	5522	5539	0_4364	0_6021	8	173919580	185901850	1244	1275	3_2516	3_1785	8	-	185901850	173919580	1275	1244	3_1785	3_2516
Beris_chalybata	Dioctria_linearis	2	1	Beris_chalybata_vs_Dioctria_linearis: 53	15989576	16803356	5588	5625	0_4393	0_7676	13	200922651	212419575	1322	1352	3_2128	3_779	13	-	212419575	200922651	1352	1322	3_779	3_2128
Beris_chalybata	Dioctria_linearis	2	1	Beris_chalybata_vs_Dioctria_linearis: 54	25800358	26605731	5909	5928	0_5085	0_4367	6	214950579	216927203	1364	1369	3_1507	3_1805	6	-	216927203	214950579	1369	1364	3_1805	3_1507
Beris_chalybata	Dioctria_linearis	2	1	Beris_chalybata_vs_Dioctria_linearis: 55	6882819	7112896	5202	5221	0_8763	0_7656	14	217118641	219650268	1371	1392	3_1124	3_1265	14	-	219650268	217118641	1392	1371	3_1265	3_1124
Beris_chalybata	Dioctria_linearis	2	1	Beris_chalybata_vs_Dioctria_linearis: 57	1627218	2031194	4829	4844	0_6354	0_5298	7	224428734	226810007	1424	1433	3_2395	3_370	7	-	226810007	224428734	1433	1424	3_370	3_2395
Beris_chalybata	Dioctria_linearis	2	1	Beris_chalybata_vs_Dioctria_linearis: 58	18205919	18830051	5676	5693	0_5812	0_7064	11	227240747	229486871	1439	1455	3_1089	3_1052	11	-	229486871	227240747	1455	1439	3_1052	3_1089
Beris_chalybata	Dioctria_linearis	2	1	Beris_chalybata_vs_Dioctria_linearis: 60	3151581	3585679	4950	4971	0_7824	0_7711	13	230815328	233614804	1471	1488	3_1059	3_1963	13	-	233614804	230815328	1488	1471	3_1963	3_1059
Beris_chalybata	Dioctria_linearis	2	1	Beris_chalybata_vs_Dioctria_linearis: 63	4755532	4864186	5083	5093	0_4732	0_5293	7	236768134	237694553	1527	1536	3_2075	3_386	7	-	237694553	236768134	1536	1527	3_386	3_2075
Beris_chalybata	Dioctria_linearis	2	1	Beris_chalybata_vs_Dioctria_linearis: 65	2080116	2250485	4846	4857	0_7180	0_7558	7	245316960	246592337	1557	1564	3_409	3_2324	7	-	246592337	245316960	1564	1557	3_2324	3_409
Beris_chalybata	Dioctria_linearis	2	1	Beris_chalybata_vs_Dioctria_linearis: 67	7123313	7630455	5223	5243	0_5643	0_7752	15	266863484	268389215	1683	1698	3_2384	3_1319	15	-	268389215	266863484	1698	1683	3_1319	3_2384
Beris_chalybata	Dioctria_linearis	2	1	Beris_chalybata_vs_Dioctria_linearis: 68	12957659	13342930	5460	5486	0_7102	0_7250	10	269931181	277842408	1709	1775	3_467	3_782	10	-	277842408	269931181	1775	1709	3_782	3_467
Beris_chalybata	Dioctria_linearis	2	1	Beris_chalybata_vs_Dioctria_linearis: 72	8955961	9504261	5317	5336	0_8531	0_5990	10	279898349	281415703	1810	1824	3_1266	3_432	10	-	281415703	279898349	1824	1810	3_432	3_1266
Beris_chalybata	Dioctria_linearis	2	1	Beris_chalybata_vs_Dioctria_linearis: 73	10157056	11089885	5359	5376	0_8719	0_5705	13	284602383	288816156	1845	1866	3_816	3_1519	13	-	288816156	284602383	1866	1845	3_1519	3_816
Beris_chalybata	Dioctria_linearis	2	1	Beris_chalybata_vs_Dioctria_linearis: 80	11154071	11486434	5381	5392	0_7382	0_8017	5	296764566	297297914	1923	1930	3_1797	3_45	5	-	297297914	296764566	1930	1923	3_45	3_1797
Beris_chalybata	Dioctria_linearis	2	1	Beris_chalybata_vs_Dioctria_linearis: 81	2489392	2906130	4881	4935	0_8703	0_5630	18	297649444	299529132	1936	1963	3_559	3_10	18	-	299529132	297649444	1963	1936	3_10	3_559
Beris_chalybata	Dioctria_linearis	2	1	Beris_chalybata_vs_Dioctria_linearis: 83	33193638	33634354	6136	6153	0_6419	0_6468	8	304112103	305002884	1996	2009	3_1879	3_165	8	-	305002884	304112103	2009	1996	3_165	3_1879
Beris_chalybata	Dioctria_linearis	2	1	Beris_chalybata_vs_Dioctria_linearis: 86	4389234	4567523	5059	5070	0_7784	0_7800	6	307063834	307789038	2041	2049	3_1638	3_953	6	-	307789038	307063834	2049	2041	3_953	3_1638
Beris_chalybata	Dioctria_linearis	2	1	Beris_chalybata_vs_Dioctria_linearis: 88	40465723	43255893	6316	6367	0_6607	0_5348	8	309747411	311697095	2067	2087	3_1051	3_1358	8	-	311697095	309747411	2087	2067	3_1358	3_1051
Beris_chalybata	Dioctria_linearis	2	1	Beris_chalybata_vs_Dioctria_linearis: 89	864787	966485	4773	4783	0_6547	0_7732	10	313843840	314273574	2114	2125	3_531	3_1678	10	-	314273574	313843840	2125	2114	3_1678	3_531
Beris_chalybata	Dioctria_linearis	2	1	Beris_chalybata_vs_Dioctria_linearis: 92	28151246	28632275	5991	6012	0_6392	0_4986	7	318298920	319572917	2170	2178	3_2415	3_2481	7	-	319572917	318298920	2178	2170	3_2481	3_2415
Beris_chalybata	Dioctria_linearis	2	1	Beris_chalybata_vs_Dioctria_linearis: 95	7967461	8107484	5258	5271	0_6728	0_7269	11	323344791	323583458	2232	2244	3_1677	3_1356	11	-	323583458	323344791	2244	2232	3_1356	3_1677
Beris_chalybata	Dioctria_linearis	2	1	Beris_chalybata_vs_Dioctria_linearis: 97	968453	1067726	4785	4790	0_7724	0_7345	6	327242184	327471420	2307	2312	3_2025	3_255	6	-	327471420	327242184	2312	2307	3_255	3_2025
Beris_chalybata	Dioctria_linearis	2	2	Beris_chalybata_vs_Dioctria_linearis: 216	34976478	35197701	6200	6210	0_6242	0_4668	7	315078461	315363798	5600	5608	3_5714	3_5830	7	-	315363798	315078461	5608	5600	3_5830	3_5714
Beris_chalybata	Dioctria_linearis	2	2	Beris_chalybata_vs_Dioctria_linearis: 217	35254461	36209600	6212	6230	0_8735	0_4846	6	316194069	317431290	5617	5627	3_3469	3_3872	6	-	317431290	316194069	5627	5617	3_3872	3_3469
Beris_chalybata	Dioctria_linearis	2	2	Beris_chalybata_vs_Dioctria_linearis: 219	23498658	23659529	5826	5834	0_8349	0_4652	6	319508343	319776813	5647	5652	3_3654	3_3586	6	-	319776813	319508343	5652	5647	3_3586	3_3654
Beris_chalybata	Dioctria_linearis	2	3	Beris_chalybata_vs_Dioctria_linearis: 271	1299877	1483877	4808	4818	0_7088	0_8444	7	70215582	70737698	6753	6759	3_6148	3_7406	7	-	70737698	70215582	6759	6753	3_7406	3_6148
Beris_chalybata	Dioctria_linearis	2	4	Beris_chalybata_vs_Dioctria_linearis: 324	104316068	105996263	7476	7531	0_7301	0_6052	10	152316	258259	7997	8006	3_9535	3_8696	10	-	258259	152316	8006	7997	3_8696	3_9535
Beris_chalybata	Dioctria_linearis	2	4	Beris_chalybata_vs_Dioctria_linearis: 328	102129097	102549466	7377	7384	0_4427	0_6181	6	8247676	8909968	8147	8153	3_9905	3_8944	6	-	8909968	8247676	8153	8147	3_8944	3_9905
Beris_chalybata	Dioctria_linearis	2	4	Beris_chalybata_vs_Dioctria_linearis: 335	114749167	114928997	7878	7894	0_5876	0_7024	9	46106959	53522329	8375	8404	3_8600	3_8640	9	-	53522329	46106959	8404	8375	3_8640	3_8600
Beris_chalybata	Dioctria_linearis	2	4	Beris_chalybata_vs_Dioctria_linearis: 337	100936246	101227537	7324	7338	0_4406	0_5872	8	61169763	64447439	8417	8427	3_9847	3_8639	8	-	64447439	61169763	8427	8417	3_8639	3_9847
Beris_chalybata	Dioctria_linearis	2	4	Beris_chalybata_vs_Dioctria_linearis: 339	101233460	101377464	7340	7345	0_7985	0_8775	6	67719510	68981449	8450	8459	3_10001	3_9187	6	-	68981449	67719510	8459	8450	3_9187	3_10001
Beris_chalybata	Dioctria_linearis	2	4	Beris_chalybata_vs_Dioctria_linearis: 340	103824342	104184170	7449	7464	0_4926	0_8168	8	68985931	71001957	8460	8473	3_9034	3_8594	8	-	71001957	68985931	8473	8460	3_8594	3_9034
Beris_chalybata	Dioctria_linearis	2	4	Beris_chalybata_vs_Dioctria_linearis: 345	125030381	125061983	8381	8387	0_8844	0_6377	5	109498532	109785504	8696	8701	3_8151	3_9494	5	-	109785504	109498532	8701	8696	3_9494	3_8151
Beris_chalybata	Dioctria_linearis	2	4	Beris_chalybata_vs_Dioctria_linearis: 350	140094919	140534498	9282	9301	0_4831	0_7536	7	111567562	113112999	8719	8727	3_8554	3_9672	7	-	113112999	111567562	8727	8719	3_9672	3_8554
Beris_chalybata	Dioctria_linearis	2	4	Beris_chalybata_vs_Dioctria_linearis: 352	113212302	114096825	7802	7850	0_6084	0_8887	16	117174563	118851193	8778	8802	3_9647	3_9463	16	-	118851193	117174563	8802	8778	3_9463	3_9647
Beris_chalybata	Dioctria_linearis	2	4	Beris_chalybata_vs_Dioctria_linearis: 353	98013233	98562877	7201	7218	0_7843	0_5365	8	119345890	120638139	8817	8839	3_9450	3_8380	8	-	120638139	119345890	8839	8817	3_8380	3_9450
Beris_chalybata	Dioctria_linearis	2	4	Beris_chalybata_vs_Dioctria_linearis: 354	86475833	89420897	7027	7061	0_8645	0_5850	14	120829997	122390761	8841	8858	3_9136	3_9087	14	-	122390761	120829997	8858	8841	3_9087	3_9136
Beris_chalybata	Dioctria_linearis	2	4	Beris_chalybata_vs_Dioctria_linearis: 355	129831375	130198500	8627	8667	0_7869	0_5564	8	127833598	129513812	8896	8929	3_9633	3_8177	8	-	129513812	127833598	8929	8896	3_8177	3_9633
Beris_chalybata	Dioctria_linearis	2	4	Beris_chalybata_vs_Dioctria_linearis: 360	127893479	128076563	8538	8549	0_7427	0_6178	11	142684459	142978170	9047	9058	3_9129	3_8077	11	-	142978170	142684459	9058	9047	3_8077	3_9129
Beris_chalybata	Dioctria_linearis	2	4	Beris_chalybata_vs_Dioctria_linearis: 363	116473875	117065038	7949	7970	0_8371	0_4770	15	148139748	149081819	9116	9133	3_9425	3_8623	15	-	149081819	148139748	9133	9116	3_8623	3_9425
Beris_chalybata	Dioctria_linearis	2	4	Beris_chalybata_vs_Dioctria_linearis: 364	136243149	136482138	9053	9071	0_6834	0_6881	15	149486607	150336260	9136	9154	3_9827	3_8009	15	-	150336260	149486607	9154	9136	3_8009	3_9827
Beris_chalybata	Dioctria_linearis	2	4	Beris_chalybata_vs_Dioctria_linearis: 367	112698149	113205172	7788	7801	0_4460	0_7437	11	158186721	159523720	9227	9241	3_8918	3_8897	11	-	159523720	158186721	9241	9227	3_8897	3_8918
Beris_chalybata	Dioctria_linearis	2	4	Beris_chalybata_vs_Dioctria_linearis: 368	114098765	114560038	7851	7872	0_7792	0_4561	14	159579568	160359582	9246	9261	3_9256	3_8456	14	-	160359582	159579568	9261	9246	3_8456	3_9256
Beris_chalybata	Dioctria_linearis	2	4	Beris_chalybata_vs_Dioctria_linearis: 371	133717643	134914408	8914	8981	0_6197	0_8588	25	165020096	168633424	9343	9374	3_9327	3_8610	25	-	168633424	165020096	9374	9343	3_8610	3_9327
Beris_chalybata	Dioctria_linearis	2	4	Beris_chalybata_vs_Dioctria_linearis: 372	130765719	131131874	8715	8739	0_7324	0_8498	18	168640435	169509889	9375	9395	3_8070	3_8131	18	-	169509889	168640435	9395	9375	3_8131	3_8070
Beris_chalybata	Dioctria_linearis	2	4	Beris_chalybata_vs_Dioctria_linearis: 373	127100651	127873570	8472	8534	0_7912	0_6725	23	170046629	171844656	9413	9446	3_9978	3_9749	23	-	171844656	170046629	9446	9413	3_9749	3_9978
Beris_chalybata	Dioctria_linearis	2	4	Beris_chalybata_vs_Dioctria_linearis: 374	106905361	107282457	7572	7597	0_6238	0_5525	16	172389980	172985249	9453	9471	3_8801	3_9544	16	-	172985249	172389980	9471	9453	3_9544	3_8801
Beris_chalybata	Dioctria_linearis	2	4	Beris_chalybata_vs_Dioctria_linearis: 376	136757416	136864797	9086	9099	0_5441	0_7170	10	173005606	173242619	9473	9482	3_9842	3_8281	10	-	173242619	173005606	9482	9473	3_8281	3_9842
Beris_chalybata	Dioctria_linearis	2	4	Beris_chalybata_vs_Dioctria_linearis: 380	121836094	121926561	8204	8212	0_8545	0_7018	8	178459168	178813759	9536	9543	3_8859	3_8748	8	-	178813759	178459168	9543	9536	3_8748	3_8859
Beris_chalybata	Dioctria_linearis	2	4	Beris_chalybata_vs_Dioctria_linearis: 381	132541602	133006381	8821	8845	0_5765	0_8400	17	180816989	182106484	9560	9582	3_8898	3_8484	17	-	182106484	180816989	9582	9560	3_8484	3_8898
Beris_chalybata	Dioctria_linearis	2	4	Beris_chalybata_vs_Dioctria_linearis: 383	119592143	120159879	8091	8119	0_6483	0_6555	11	182499318	184494822	9586	9601	3_8532	3_9995	11	-	184494822	182499318	9601	9586	3_9995	3_8532
Beris_chalybata	Dioctria_linearis	2	4	Beris_chalybata_vs_Dioctria_linearis: 385	128697499	129246304	8573	8590	0_8120	0_4667	11	184905673	186287700	9610	9620	3_9667	3_9975	11	-	186287700	184905673	9620	9610	3_9975	3_9667
Beris_chalybata	Dioctria_linearis	2	4	Beris_chalybata_vs_Dioctria_linearis: 390	136996077	137306147	9113	9126	0_6974	0_4486	11	188585647	189507231	9660	9670	3_8661	3_9622	11	-	189507231	188585647	9670	9660	3_9622	3_8661
Beris_chalybata	Dioctria_linearis	2	4	Beris_chalybata_vs_Dioctria_linearis: 392	126225688	126499906	8437	8447	0_7275	0_8497	7	191470307	192202736	9692	9699	3_9754	3_8900	7	-	192202736	191470307	9699	9692	3_8900	3_9754
Beris_chalybata	Dioctria_linearis	2	4	Beris_chalybata_vs_Dioctria_linearis: 394	132194838	132497901	8789	8814	0_8655	0_6772	21	192258503	193016697	9702	9727	3_8427	3_9752	21	-	193016697	192258503	9727	9702	3_9752	3_8427
Beris_chalybata	Dioctria_linearis	2	4	Beris_chalybata_vs_Dioctria_linearis: 395	119356037	119516420	8074	8085	0_8828	0_5276	8	193026900	193184843	9729	9737	3_8162	3_9516	8	-	193184843	193026900	9737	9729	3_9516	3_8162
Beris_chalybata	Dioctria_linearis	2	4	Beris_chalybata_vs_Dioctria_linearis: 396	123128395	123388236	8279	8286	0_8347	0_7674	6	193383019	194103007	9738	9748	3_8983	3_9730	6	-	194103007	193383019	9748	9738	3_9730	3_8983
Beris_chalybata	Dioctria_linearis	2	4	Beris_chalybata_vs_Dioctria_linearis: 399	115845373	116232113	7931	7940	0_7033	0_6341	7	198347218	199168462	9792	9801	3_8093	3_9781	7	-	199168462	198347218	9801	9792	3_9781	3_8093
Beris_chalybata	Dioctria_linearis	2	4	Beris_chalybata_vs_Dioctria_linearis: 400	122940085	123076872	8266	8274	0_8895	0_5527	6	199324173	199786043	9804	9812	3_8567	3_8409	6	-	199786043	199324173	9812	9804	3_8409	3_8567
Beris_chalybata	Dioctria_linearis	2	4	Beris_chalybata_vs_Dioctria_linearis: 401	136516957	136679037	9073	9083	0_6363	0_5278	9	199868434	200399519	9813	9824	3_9810	3_8352	9	-	200399519	199868434	9824	9813	3_8352	3_9810
Beris_chalybata	Dioctria_linearis	2	4	Beris_chalybata_vs_Dioctria_linearis: 405	99152959	99712365	7241	7270	0_9004	0_6829	20	203355037	204292645	9871	9896	3_8869	3_8063	20	-	204292645	203355037	9896	9871	3_8063	3_8869
Beris_chalybata	Dioctria_linearis	2	4	Beris_chalybata_vs_Dioctria_linearis: 408	120765145	120823757	8146	8155	0_4698	0_4610	7	206922818	206983964	9940	9946	3_9549	3_10025	7	-	206983964	206922818	9946	9940	3_10025	3_9549
Beris_chalybata	Dioctria_linearis	2	4	Beris_chalybata_vs_Dioctria_linearis: 410	111333937	112026401	7755	7769	0_7830	0_8915	10	207230696	208725599	9954	9966	3_9612	3_9419	10	-	208725599	207230696	9966	9954	3_9419	3_9612
Beris_chalybata	Dioctria_linearis	2	4	Beris_chalybata_vs_Dioctria_linearis: 411	141270198	142369396	9354	9377	0_4593	0_7457	11	208928518	211484757	9976	9994	3_8312	3_8710	11	-	211484757	208928518	9994	9976	3_8710	3_8312
Beris_chalybata	Dioctria_linearis	2	4	Beris_chalybata_vs_Dioctria_linearis: 414	124876397	124934589	8359	8367	0_8654	0_5128	8	212792007	212871989	10026	10033	3_9483	3_8345	8	-	212871989	212792007	10033	10026	3_8345	3_9483
Beris_chalybata	Dioctria_linearis	2	4	Beris_chalybata_vs_Dioctria_linearis: 415	129363565	129623632	8595	8606	0_6523	0_5219	9	212878528	213317728	10034	10044	3_9213	3_8062	9	-	213317728	212878528	10044	10034	3_8062	3_9213
Beris_chalybata	Dioctria_linearis	2	4	Beris_chalybata_vs_Dioctria_linearis: 417	131272312	132146077	8750	8781	0_7366	0_6718	15	214976368	216416005	10065	10082	3_9755	3_9080	15	-	216416005	214976368	10082	10065	3_9080	3_9755
Beris_chalybata	Dioctria_linearis	3	2	Beris_chalybata_vs_Dioctria_linearis: 179	98201784	98586101	12891	12911	0_12545	0_12606	10	223470404	224914311	4485	4511	3_5625	3_5353	10	-	224914311	223470404	4511	4485	3_5353	3_5625
Beris_chalybata	Dioctria_linearis	3	2	Beris_chalybata_vs_Dioctria_linearis: 186	92722842	93272921	12725	12747	0_11461	0_9879	15	239397581	241159727	4693	4712	3_2969	3_3603	15	-	241159727	239397581	4712	4693	3_3603	3_2969
Beris_chalybata	Dioctria_linearis	3	2	Beris_chalybata_vs_Dioctria_linearis: 187	85117761	85560046	12445	12458	0_10559	0_10108	12	241683392	243003590	4714	4728	3_2887	3_3557	12	-	243003590	241683392	4728	4714	3_3557	3_2887
Beris_chalybata	Dioctria_linearis	3	2	Beris_chalybata_vs_Dioctria_linearis: 209	83917722	85572195	12410	12460	0_12966	0_12872	11	303699554	304520538	5418	5441	3_4358	3_4166	11	-	304520538	303699554	5441	5418	3_4166	3_4358
Beris_chalybata	Dioctria_linearis	3	2	Beris_chalybata_vs_Dioctria_linearis: 227	114793315	115443963	13703	13741	0_12418	0_12096	20	332012320	333458353	5811	5834	3_5845	3_3784	20	-	333458353	332012320	5834	5811	3_3784	3_5845
Beris_chalybata	Dioctria_linearis	3	2	Beris_chalybata_vs_Dioctria_linearis: 230	98064245	98197860	12877	12889	0_10577	0_9967	6	334395990	334630042	5850	5857	3_4833	3_2945	6	-	334630042	334395990	5857	5850	3_2945	3_4833
Beris_chalybata	Dioctria_linearis	3	3	Beris_chalybata_vs_Dioctria_linearis: 233	118482312	118938661	13963	13982	0_12738	0_10477	9	2028837	3354829	5916	5928	3_5874	3_7761	9	-	3354829	2028837	5928	5916	3_7761	3_5874
Beris_chalybata	Dioctria_linearis	3	3	Beris_chalybata_vs_Dioctria_linearis: 234	100244965	100443995	12956	12962	0_12661	0_12314	7	3672382	3986731	5935	5942	3_7279	3_5891	7	-	3986731	3672382	5942	5935	3_5891	3_7279
Beris_chalybata	Dioctria_linearis	3	3	Beris_chalybata_vs_Dioctria_linearis: 240	82998681	83446553	12373	12386	0_9394	0_13631	10	14473159	15337652	6074	6087	3_7733	3_7336	10	-	15337652	14473159	6087	6074	3_7336	3_7733
Beris_chalybata	Dioctria_linearis	3	3	Beris_chalybata_vs_Dioctria_linearis: 242	81472389	82987565	12299	12372	0_10077	0_10041	25	17554490	18374495	6112	6144	3_7749	3_7702	25	-	18374495	17554490	6144	6112	3_7702	3_7749
Beris_chalybata	Dioctria_linearis	3	3	Beris_chalybata_vs_Dioctria_linearis: 243	110560721	110744507	13470	13480	0_9186	0_11495	9	18621022	19045958	6148	6159	3_6870	3_7943	9	-	19045958	18621022	6159	6148	3_7943	3_6870
Beris_chalybata	Dioctria_linearis	3	3	Beris_chalybata_vs_Dioctria_linearis: 244	113415607	113529630	13634	13647	0_11542	0_9200	8	19070458	19444215	6162	6171	3_7831	3_7035	8	-	19444215	19070458	6171	6162	3_7035	3_7831
Beris_chalybata	Dioctria_linearis	3	3	Beris_chalybata_vs_Dioctria_linearis: 245	89503008	90010836	12617	12632	0_12647	0_13616	14	19662977	20349273	6188	6202	3_6397	3_6579	14	-	20349273	19662977	6202	6188	3_6579	3_6397
Beris_chalybata	Dioctria_linearis	3	3	Beris_chalybata_vs_Dioctria_linearis: 246	116702724	116817042	13836	13846	0_13126	0_12842	6	20349289	20906576	6203	6212	3_7578	3_5965	6	-	20906576	20349289	6212	6203	3_5965	3_7578
Beris_chalybata	Dioctria_linearis	3	3	Beris_chalybata_vs_Dioctria_linearis: 252	106295211	106393599	13273	13284	0_10818	0_13663	9	28795343	28961204	6317	6326	3_6841	3_6633	9	-	28961204	28795343	6326	6317	3_6633	3_6841
Beris_chalybata	Dioctria_linearis	3	3	Beris_chalybata_vs_Dioctria_linearis: 253	108417376	109272058	13368	13406	0_9510	0_10588	7	30057361	32497898	6348	6360	3_6571	3_6904	7	-	32497898	30057361	6360	6348	3_6904	3_6571
Beris_chalybata	Dioctria_linearis	3	3	Beris_chalybata_vs_Dioctria_linearis: 254	100956955	102187322	13004	13049	0_13415	0_11234	24	35230460	38857109	6381	6413	3_6978	3_7395	24	-	38857109	35230460	6413	6381	3_7395	3_6978
Beris_chalybata	Dioctria_linearis	3	3	Beris_chalybata_vs_Dioctria_linearis: 255	119413144	119651557	14016	14027	0_12276	0_11070	9	39116332	40527372	6416	6438	3_6769	3_6752	9	-	40527372	39116332	6438	6416	3_6752	3_6769
Beris_chalybata	Dioctria_linearis	3	3	Beris_chalybata_vs_Dioctria_linearis: 256	86890926	87537127	12524	12554	0_10808	0_10510	11	40592099	41652024	6443	6460	3_7546	3_6737	11	-	41652024	40592099	6460	6443	3_6737	3_7546
Beris_chalybata	Dioctria_linearis	3	3	Beris_chalybata_vs_Dioctria_linearis: 260	109334712	109959579	13409	13435	0_13487	0_12761	14	46931073	49206682	6513	6531	3_6287	3_6417	14	-	49206682	46931073	6531	6513	3_6417	3_6287
Beris_chalybata	Dioctria_linearis	3	3	Beris_chalybata_vs_Dioctria_linearis: 263	105662885	106244114	13233	13264	0_13409	0_11875	20	53351633	55282214	6564	6593	3_6396	3_7844	20	-	55282214	53351633	6593	6564	3_7844	3_6396
Beris_chalybata	Dioctria_linearis	3	3	Beris_chalybata_vs_Dioctria_linearis: 266	90261655	90476228	12646	12653	0_9269	0_10487	8	59332363	59716361	6628	6637	3_6066	3_5946	8	-	59716361	59332363	6637	6628	3_5946	3_6066
Beris_chalybata	Dioctria_linearis	3	3	Beris_chalybata_vs_Dioctria_linearis: 267	118274539	118364720	13942	13949	0_9555	0_10667	8	60781846	62783469	6648	6672	3_5953	3_6400	8	-	62783469	60781846	6672	6648	3_6400	3_5953
Beris_chalybata	Dioctria_linearis	3	3	Beris_chalybata_vs_Dioctria_linearis: 272	110295563	110556144	13457	13469	0_11813	0_11065	7	73337235	74736717	6789	6799	3_7841	3_6322	7	-	74736717	73337235	6799	6789	3_6322	3_7841
Beris_chalybata	Dioctria_linearis	3	3	Beris_chalybata_vs_Dioctria_linearis: 274	102716006	102845439	13096	13105	0_9080	0_10047	9	78149692	78632991	6841	6849	3_6537	3_6219	9	-	78632991	78149692	6849	6841	3_6219	3_6537
Beris_chalybata	Dioctria_linearis	3	3	Beris_chalybata_vs_Dioctria_linearis: 277	94069275	94196045	12774	12783	0_10354	0_10601	8	80574297	80958752	6877	6885	3_7796	3_6675	8	-	80958752	80574297	6885	6877	3_6675	3_7796
Beris_chalybata	Dioctria_linearis	3	3	Beris_chalybata_vs_Dioctria_linearis: 278	111370252	111785825	13509	13535	0_9399	0_10217	13	82379619	84494693	6891	6911	3_6122	3_7890	13	-	84494693	82379619	6911	6891	3_7890	3_6122
Beris_chalybata	Dioctria_linearis	3	3	Beris_chalybata_vs_Dioctria_linearis: 279	112121357	112765322	13569	13601	0_9109	0_12385	21	84788441	88730847	6914	6944	3_5981	3_7244	21	-	88730847	84788441	6944	6914	3_7244	3_5981
Beris_chalybata	Dioctria_linearis	3	3	Beris_chalybata_vs_Dioctria_linearis: 280	117657527	118104238	13892	13918	0_9707	0_12811	10	93121614	120666534	6960	7050	3_6739	3_7690	10	-	120666534	93121614	7050	6960	3_7690	3_6739
Beris_chalybata	Dioctria_linearis	3	3	Beris_chalybata_vs_Dioctria_linearis: 288	55235502	61484724	11811	11885	0_11622	0_11651	7	147057822	148657434	7140	7147	3_6047	3_6439	7	-	148657434	147057822	7147	7140	3_6439	3_6047
Beris_chalybata	Dioctria_linearis	3	3	Beris_chalybata_vs_Dioctria_linearis: 289	33635230	34251247	11054	11081	0_9687	0_9764	7	153033533	165424485	7152	7175	3_7416	3_6631	7	-	165424485	153033533	7175	7152	3_6631	3_7416
Beris_chalybata	Dioctria_linearis	3	3	Beris_chalybata_vs_Dioctria_linearis: 296	31246889	31450817	10970	10981	0_9765	0_9632	6	228530413	229170436	7353	7358	3_7012	3_6329	6	-	229170436	228530413	7358	7353	3_6329	3_7012
Beris_chalybata	Dioctria_linearis	3	3	Beris_chalybata_vs_Dioctria_linearis: 304	42635587	43155698	11475	11485	0_9366	0_9327	6	240089218	240812992	7511	7519	3_6881	3_6786	6	-	240812992	240089218	7519	7511	3_6786	3_6881
Beris_chalybata	Dioctria_linearis	3	3	Beris_chalybata_vs_Dioctria_linearis: 305	31930943	33216558	11012	11042	0_11537	0_12982	11	242288890	244966768	7553	7575	3_6048	3_6110	11	-	244966768	242288890	7575	7553	3_6110	3_6048
Beris_chalybata	Dioctria_linearis	3	3	Beris_chalybata_vs_Dioctria_linearis: 308	47376057	47704584	11652	11672	0_11346	0_13674	15	246650039	246997428	7603	7622	3_7643	3_7708	15	-	246997428	246650039	7622	7603	3_7708	3_7643
Beris_chalybata	Dioctria_linearis	3	3	Beris_chalybata_vs_Dioctria_linearis: 311	36212435	36635225	11182	11203	0_10696	0_13265	12	252223168	253110172	7725	7742	3_7601	3_6265	12	-	253110172	252223168	7742	7725	3_6265	3_7601
Beris_chalybata	Dioctria_linearis	3	3	Beris_chalybata_vs_Dioctria_linearis: 312	27550624	28099128	10814	10828	0_10106	0_11862	10	254017911	255178863	7761	7773	3_7117	3_7779	10	-	255178863	254017911	7773	7761	3_7779	3_7117
Beris_chalybata	Dioctria_linearis	3	3	Beris_chalybata_vs_Dioctria_linearis: 318	42111758	42347713	11450	11463	0_11460	0_11194	11	257257389	257518712	7839	7852	3_6853	3_6245	11	-	257518712	257257389	7852	7839	3_6245	3_6853
Beris_chalybata	Dioctria_linearis	3	3	Beris_chalybata_vs_Dioctria_linearis: 319	46869949	47241014	11624	11645	0_12461	0_10997	11	258243635	258396839	7857	7868	3_6943	3_7485	11	-	258396839	258243635	7868	7857	3_7485	3_6943
Beris_chalybata	Dioctria_linearis	3	3	Beris_chalybata_vs_Dioctria_linearis: 323	28743570	29088640	10864	10877	0_10611	0_9545	12	262481799	262776029	7971	7983	3_7729	3_6275	12	-	262776029	262481799	7983	7971	3_6275	3_7729
Beris_chalybata	Dioctria_linearis	3	4	Beris_chalybata_vs_Dioctria_linearis: 330	77482237	80542597	12212	12280	0_12777	0_13473	19	10046633	17097437	8186	8229	3_8201	3_9791	19	-	17097437	10046633	8229	8186	3_9791	3_8201
Beris_chalybata	Dioctria_linearis	3	4	Beris_chalybata_vs_Dioctria_linearis: 332	71165542	71892045	12034	12057	0_10962	0_9873	16	21173074	23617077	8298	8320	3_9083	3_8525	16	-	23617077	21173074	8320	8298	3_8525	3_9083
Beris_chalybata	Dioctria_linearis	3	4	Beris_chalybata_vs_Dioctria_linearis: 333	76679745	76999937	12191	12204	0_11418	0_11274	9	37851663	38751869	8330	8341	3_8558	3_8347	9	-	38751869	37851663	8341	8330	3_8347	3_8558
Beris_chalybata	Dioctria_linearis	3	5	Beris_chalybata_vs_Dioctria_linearis: 421	13083363	13288074	10172	10206	0_12502	0_9417	9	1816037	1960403	10160	10171	3_10768	3_10720	9	-	1960403	1816037	10171	10160	3_10720	3_10768
Beris_chalybata	Dioctria_linearis	3	5	Beris_chalybata_vs_Dioctria_linearis: 422	3610482	3846729	9598	9613	0_11511	0_9528	7	2240022	2499042	10192	10200	3_10303	3_10209	7	-	2499042	2240022	10200	10192	3_10209	3_10303
Beris_chalybata	Dioctria_linearis	3	5	Beris_chalybata_vs_Dioctria_linearis: 423	4474209	4587010	9652	9665	0_11257	0_10845	9	2745797	2863303	10206	10215	3_10644	3_11946	9	-	2863303	2745797	10215	10206	3_11946	3_10644
Beris_chalybata	Dioctria_linearis	3	5	Beris_chalybata_vs_Dioctria_linearis: 425	18875459	19000950	10457	10474	0_12279	0_10084	8	3916727	3980816	10238	10246	3_10803	3_10848	8	-	3980816	3916727	10246	10238	3_10848	3_10803
Beris_chalybata	Dioctria_linearis	3	5	Beris_chalybata_vs_Dioctria_linearis: 427	19451340	19623884	10489	10509	0_12010	0_9177	9	4213266	4357422	10256	10266	3_10104	3_11175	9	-	4357422	4213266	10266	10256	3_11175	3_10104
Beris_chalybata	Dioctria_linearis	3	5	Beris_chalybata_vs_Dioctria_linearis: 431	863544	1839626	9426	9457	0_11142	0_9864	21	6524356	8310431	10315	10336	3_11571	3_10569	21	-	8310431	6524356	10336	10315	3_10569	3_11571
Beris_chalybata	Dioctria_linearis	3	5	Beris_chalybata_vs_Dioctria_linearis: 432	6575771	6960584	9777	9790	0_9412	0_11851	5	8522413	9307486	10343	10353	3_10963	3_10179	5	-	9307486	8522413	10353	10343	3_10179	3_10963
Beris_chalybata	Dioctria_linearis	3	5	Beris_chalybata_vs_Dioctria_linearis: 433	2806269	2969408	9534	9554	0_10028	0_12337	9	9311654	9415093	10355	10363	3_11895	3_11346	9	-	9415093	9311654	10363	10355	3_11346	3_11895
Beris_chalybata	Dioctria_linearis	3	5	Beris_chalybata_vs_Dioctria_linearis: 436	12738553	12885007	10141	10160	0_11169	0_12543	11	10037212	10175397	10390	10404	3_11931	3_11370	11	-	10175397	10037212	10404	10390	3_11370	3_11931
Beris_chalybata	Dioctria_linearis	3	5	Beris_chalybata_vs_Dioctria_linearis: 437	22044511	22159717	10599	10606	0_11617	0_13670	6	10176475	10301370	10405	10410	3_11679	3_10578	6	-	10301370	10176475	10410	10405	3_10578	3_11679
Beris_chalybata	Dioctria_linearis	3	5	Beris_chalybata_vs_Dioctria_linearis: 439	11437278	11814952	10073	10088	0_10282	0_9816	10	11745278	12203683	10454	10464	3_10827	3_11891	10	-	12203683	11745278	10464	10454	3_11891	3_10827
Beris_chalybata	Dioctria_linearis	3	5	Beris_chalybata_vs_Dioctria_linearis: 444	16467480	16566480	10350	10358	0_9421	0_13530	7	14572413	14634926	10527	10533	3_11779	3_11384	7	-	14634926	14572413	10533	10527	3_11384	3_11779
Beris_chalybata	Dioctria_linearis	3	5	Beris_chalybata_vs_Dioctria_linearis: 445	13806588	14456507	10268	10303	0_10608	0_13212	22	15100644	15774463	10556	10584	3_11318	3_11131	22	-	15774463	15100644	10584	10556	3_11131	3_11318
Beris_chalybata	Dioctria_linearis	3	5	Beris_chalybata_vs_Dioctria_linearis: 448	23874596	24393622	10659	10694	0_11919	0_13226	10	16408086	16771136	10614	10636	3_11002	3_10718	10	-	16771136	16408086	10636	10614	3_10718	3_11002
Beris_chalybata	Dioctria_linearis	3	5	Beris_chalybata_vs_Dioctria_linearis: 452	1840315	2042796	9458	9475	0_10598	0_12419	6	21121884	21772630	10720	10733	3_11153	3_10406	6	-	21772630	21121884	10733	10720	3_10406	3_11153
Beris_chalybata	Dioctria_linearis	3	5	Beris_chalybata_vs_Dioctria_linearis: 454	10351003	10956707	10024	10038	0_9382	0_11927	12	24808520	26117164	10761	10773	3_11977	3_11032	12	-	26117164	24808520	10773	10761	3_11032	3_11977
Beris_chalybata	Dioctria_linearis	3	5	Beris_chalybata_vs_Dioctria_linearis: 455	7270209	7339065	9813	9822	0_11953	0_10080	10	26146284	26311240	10780	10789	3_11664	3_11834	10	-	26311240	26146284	10789	10780	3_11834	3_11664
Beris_chalybata	Dioctria_linearis	3	5	Beris_chalybata_vs_Dioctria_linearis: 456	8931083	9128256	9937	9951	0_11661	0_11714	6	26360399	26889924	10791	10796	3_10550	3_10934	6	-	26889924	26360399	10796	10791	3_10934	3_10550
Beris_chalybata	Dioctria_linearis	3	5	Beris_chalybata_vs_Dioctria_linearis: 457	16579553	16996971	10362	10383	0_11738	0_13256	15	27863936	29071172	10813	10845	3_10200	3_10839	15	-	29071172	27863936	10845	10813	3_10839	3_10200
Beris_chalybata	Dioctria_linearis	3	5	Beris_chalybata_vs_Dioctria_linearis: 460	2689665	2802789	9523	9533	0_12440	0_13721	9	29943247	30368354	10855	10867	3_10935	3_11426	9	-	30368354	29943247	10867	10855	3_11426	3_10935
Beris_chalybata	Dioctria_linearis	3	5	Beris_chalybata_vs_Dioctria_linearis: 462	2608302	2684966	9510	9521	0_10770	0_9336	10	32099100	32444459	10877	10888	3_11697	3_11689	10	-	32444459	32099100	10888	10877	3_11689	3_11697
Beris_chalybata	Dioctria_linearis	3	5	Beris_chalybata_vs_Dioctria_linearis: 463	12303684	12624857	10123	10134	0_9331	0_9316	7	33093576	33819510	10912	10921	3_11182	3_11257	7	-	33819510	33093576	10921	10912	3_11257	3_11182
Beris_chalybata	Dioctria_linearis	3	5	Beris_chalybata_vs_Dioctria_linearis: 503	24220446	24370098	10677	10691	0_10252	0_13220	10	203507170	205189178	11821	11856	3_11680	3_10131	10	-	205189178	203507170	11856	11821	3_10131	3_11680
Beris_chalybata	Dioctria_linearis	3	5	Beris_chalybata_vs_Dioctria_linearis: 506	38047134	38389861	11260	11278	0_9378	0_10824	10	207060642	207766056	11880	11892	3_11130	3_10641	10	-	207766056	207060642	11892	11880	3_10641	3_11130
Beris_chalybata	Dioctria_linearis	4	1	Beris_chalybata_vs_Dioctria_linearis: 12	2487254	2759418	14202	14214	0_15447	0_16642	9	7945526	9119751	177	187	3_2	3_1379	9	-	9119751	7945526	187	177	3_1379	3_2
Beris_chalybata	Dioctria_linearis	4	1	Beris_chalybata_vs_Dioctria_linearis: 18	31910229	32470859	15526	15546	0_17101	0_14001	13	20507092	21375051	354	375	3_806	3_1680	13	-	21375051	20507092	375	354	3_1680	3_806
Beris_chalybata	Dioctria_linearis	4	1	Beris_chalybata_vs_Dioctria_linearis: 21	16668685	16725972	14971	14979	0_16125	0_17080	5	22625833	22733766	392	399	3_1873	3_2112	5	-	22733766	22625833	399	392	3_2112	3_1873
Beris_chalybata	Dioctria_linearis	4	1	Beris_chalybata_vs_Dioctria_linearis: 22	2267474	2405765	14186	14194	0_14414	0_16191	6	23077339	23624818	407	414	3_334	3_1665	6	-	23624818	23077339	414	407	3_1665	3_334
Beris_chalybata	Dioctria_linearis	4	1	Beris_chalybata_vs_Dioctria_linearis: 23	31611989	31720996	15509	15515	0_13787	0_16253	6	23713450	23817305	416	421	3_2057	3_1254	6	-	23817305	23713450	421	416	3_1254	3_2057
Beris_chalybata	Dioctria_linearis	4	1	Beris_chalybata_vs_Dioctria_linearis: 27	13408903	14744768	14815	14894	0_14754	0_13808	21	27387176	30115560	503	531	3_2100	3_1703	21	-	30115560	27387176	531	503	3_1703	3_2100
Beris_chalybata	Dioctria_linearis	4	1	Beris_chalybata_vs_Dioctria_linearis: 28	30102185	30722443	15453	15474	0_15645	0_14176	11	30122220	31208712	532	545	3_369	3_1796	11	-	31208712	30122220	545	532	3_1796	3_369
Beris_chalybata	Dioctria_linearis	4	1	Beris_chalybata_vs_Dioctria_linearis: 30	18981153	19503972	15076	15096	0_15811	0_14221	8	32223721	32928256	572	581	3_520	3_1974	8	-	32928256	32223721	581	572	3_1974	3_520
Beris_chalybata	Dioctria_linearis	4	1	Beris_chalybata_vs_Dioctria_linearis: 32	32518867	32796386	15548	15557	0_13815	0_14858	9	33895317	34105251	606	615	3_2425	3_2601	9	-	34105251	33895317	615	606	3_2601	3_2425
Beris_chalybata	Dioctria_linearis	4	1	Beris_chalybata_vs_Dioctria_linearis: 35	2098763	2236064	14175	14184	0_14213	0_15863	8	44337422	45033652	721	729	3_2352	3_2487	8	-	45033652	44337422	729	721	3_2487	3_2352
Beris_chalybata	Dioctria_linearis	4	1	Beris_chalybata_vs_Dioctria_linearis: 38	20385114	21236264	15130	15158	0_15706	0_14117	17	46683273	48899469	772	794	3_1513	3_1590	17	-	48899469	46683273	794	772	3_1590	3_1513
Beris_chalybata	Dioctria_linearis	4	1	Beris_chalybata_vs_Dioctria_linearis: 40	9676637	10077261	14607	14624	0_13786	0_16439	13	51826088	52988834	839	855	3_668	3_984	13	-	52988834	51826088	855	839	3_984	3_668
Beris_chalybata	Dioctria_linearis	4	1	Beris_chalybata_vs_Dioctria_linearis: 43	6848392	8301753	14465	14522	0_16808	0_16288	31	68021227	88863292	922	990	3_2184	3_915	31	-	88863292	68021227	990	922	3_915	3_2184
Beris_chalybata	Dioctria_linearis	4	1	Beris_chalybata_vs_Dioctria_linearis: 46	70282	1135932	14116	14143	0_15218	0_15319	11	101120626	109059162	1061	1087	3_1276	3_1777	11	-	109059162	101120626	1087	1061	3_1777	3_1276
Beris_chalybata	Dioctria_linearis	4	1	Beris_chalybata_vs_Dioctria_linearis: 5	24101684	24480552	15250	15269	0_14755	0_16829	14	3638150	4049290	87	102	3_1368	3_1175	14	-	4049290	3638150	102	87	3_1175	3_1368
Beris_chalybata	Dioctria_linearis	4	1	Beris_chalybata_vs_Dioctria_linearis: 6	14974029	16415485	14910	14959	0_13998	0_13923	31	4067741	6065607	104	138	3_44	3_2240	31	-	6065607	4067741	138	104	3_2240	3_44
Beris_chalybata	Dioctria_linearis	4	3	Beris_chalybata_vs_Dioctria_linearis: 298	61706178	80054775	16208	16434	0_14753	0_17010	14	234364954	236684584	7396	7422	3_7167	3_6041	14	-	236684584	234364954	7422	7396	3_6041	3_7167
Beris_chalybata	Dioctria_linearis	4	3	Beris_chalybata_vs_Dioctria_linearis: 306	26052606	26526083	15326	15341	0_14847	0_14104	8	245112108	245981563	7579	7589	3_7091	3_7531	8	-	245981563	245112108	7589	7579	3_7531	3_7091
Beris_chalybata	Dioctria_linearis	4	3	Beris_chalybata_vs_Dioctria_linearis: 310	48871049	51133057	16005	16034	0_16554	0_14446	10	250529853	251047757	7667	7678	3_6860	3_5872	10	-	251047757	250529853	7678	7667	3_5872	3_6860
Beris_chalybata	Dioctria_linearis	4	3	Beris_chalybata_vs_Dioctria_linearis: 317	57928943	59901053	16156	16190	0_16174	0_14758	7	256189610	256502467	7812	7822	3_7055	3_7173	7	-	256502467	256189610	7822	7812	3_7173	3_7055
Beris_chalybata	Dioctria_linearis	4	3	Beris_chalybata_vs_Dioctria_linearis: 320	48105090	48845060	15990	16003	0_16940	0_15299	9	259162054	259368865	7880	7890	3_6506	3_7200	9	-	259368865	259162054	7890	7880	3_7200	3_6506
Beris_chalybata	Dioctria_linearis	4	5	Beris_chalybata_vs_Dioctria_linearis: 471	18543056	18787642	15049	15065	0_14338	0_17043	6	102001440	122821593	11152	11199	3_11446	3_11888	6	-	122821593	102001440	11199	11152	3_11888	3_11446
Beris_chalybata	Dioctria_linearis	4	5	Beris_chalybata_vs_Dioctria_linearis: 472	97563529	97867775	16775	16788	0_16105	0_14489	10	123991729	124567076	11207	11218	3_11940	3_10505	10	-	124567076	123991729	11218	11207	3_10505	3_11940
Beris_chalybata	Dioctria_linearis	4	5	Beris_chalybata_vs_Dioctria_linearis: 474	91300732	92289623	16603	16626	0_17007	0_13847	15	126180005	127654730	11229	11250	3_10139	3_11279	15	-	127654730	126180005	11250	11229	3_11279	3_10139
Beris_chalybata	Dioctria_linearis	4	5	Beris_chalybata_vs_Dioctria_linearis: 478	106068048	106302657	17084	17095	0_16220	0_16959	8	143606064	144089654	11297	11304	3_11837	3_11979	8	-	144089654	143606064	11304	11297	3_11979	3_11837
Beris_chalybata	Dioctria_linearis	4	5	Beris_chalybata_vs_Dioctria_linearis: 483	98081023	99047670	16797	16822	0_16424	0_15429	10	166989876	170132535	11451	11481	3_10121	3_11006	10	-	170132535	166989876	11481	11451	3_11006	3_10121
Beris_chalybata	Dioctria_linearis	4	5	Beris_chalybata_vs_Dioctria_linearis: 484	102424617	102926439	16923	16945	0_14305	0_15971	6	170189850	171155252	11485	11493	3_10736	3_11095	6	-	171155252	170189850	11493	11485	3_11095	3_10736
Beris_chalybata	Dioctria_linearis	4	5	Beris_chalybata_vs_Dioctria_linearis: 487	112249528	112484497	17371	17382	0_16822	0_14385	9	172083629	173340648	11508	11519	3_10421	3_11800	9	-	173340648	172083629	11519	11508	3_11800	3_10421
Beris_chalybata	Dioctria_linearis	4	5	Beris_chalybata_vs_Dioctria_linearis: 488	96935316	97500084	16759	16773	0_15085	0_16939	7	174101430	175129416	11523	11535	3_11313	3_10344	7	-	175129416	174101430	11535	11523	3_10344	3_11313
Beris_chalybata	Dioctria_linearis	4	5	Beris_chalybata_vs_Dioctria_linearis: 491	107459603	107855224	17162	17187	0_14369	0_16377	14	179710886	180600112	11586	11607	3_11456	3_10506	14	-	180600112	179710886	11607	11586	3_10506	3_11456
Beris_chalybata	Dioctria_linearis	4	5	Beris_chalybata_vs_Dioctria_linearis: 492	113589854	113826675	17455	17468	0_15648	0_13930	7	182339421	184231436	11623	11633	3_11696	3_11053	7	-	184231436	182339421	11633	11623	3_11053	3_11696
Beris_chalybata	Dioctria_linearis	4	5	Beris_chalybata_vs_Dioctria_linearis: 494	101011796	101417105	16885	16898	0_14952	0_14655	7	186941337	187767252	11662	11670	3_10520	3_10565	7	-	187767252	186941337	11670	11662	3_10565	3_10520
Beris_chalybata	Dioctria_linearis	4	5	Beris_chalybata_vs_Dioctria_linearis: 495	108580964	109357117	17203	17224	0_15013	0_14664	11	189085301	194860885	11687	11707	3_10469	3_11330	11	-	194860885	189085301	11707	11687	3_11330	3_10469
Beris_chalybata	Dioctria_linearis	4	5	Beris_chalybata_vs_Dioctria_linearis: 497	104672133	104967652	17014	17032	0_14032	0_14992	7	196472615	196892887	11719	11727	3_11504	3_10159	7	-	196892887	196472615	11727	11719	3_10159	3_11504
Beris_chalybata	Dioctria_linearis	4	5	Beris_chalybata_vs_Dioctria_linearis: 498	106317707	107017195	17097	17133	0_15641	0_15272	8	196926337	198720639	11728	11741	3_10879	3_11755	8	-	198720639	196926337	11741	11728	3_11755	3_10879
Beris_chalybata	Dioctria_linearis	4	5	Beris_chalybata_vs_Dioctria_linearis: 509	99087886	99717275	16824	16846	0_15207	0_15445	13	209464188	209938127	11945	11961	3_10515	3_10891	13	-	209938127	209464188	11961	11945	3_10891	3_10515
Beris_chalybata	Dioctria_linearis	4	5	Beris_chalybata_vs_Dioctria_linearis: 510	111810859	112047585	17352	17363	0_15479	0_15683	5	210029125	210326075	11965	11973	3_10474	3_10666	5	-	210326075	210029125	11973	11965	3_10666	3_10474
Dioctria_linearis	Beris_chalybata	1	1	Beris_chalybata_vs_Dioctria_linearis: 102	335636043	338551468	2425	2456	3_1857	3_2221	16	3692043	4330067	661	701	0_1598	0_2561	16	-	4330067	3692043	701	661	0_2561	0_1598
Dioctria_linearis	Beris_chalybata	1	1	Beris_chalybata_vs_Dioctria_linearis: 62	235296218	236764971	1510	1525	3_2139	3_483	13	4351585	4572921	707	719	0_1346	0_3015	13	-	4572921	4351585	719	707	0_3015	0_1346
Dioctria_linearis	Beris_chalybata	1	1	Beris_chalybata_vs_Dioctria_linearis: 74	291464771	292533284	1876	1888	3_2528	3_851	9	46352055	48538154	2389	2433	0_537	0_1535	9	-	48538154	46352055	2433	2389	0_1535	0_537
Dioctria_linearis	Beris_chalybata	1	1	Beris_chalybata_vs_Dioctria_linearis: 76	292629208	296685500	1895	1920	3_2466	3_343	11	4717064	5129285	728	762	0_2399	0_1277	11	-	5129285	4717064	762	728	0_1277	0_2399
Dioctria_linearis	Beris_chalybata	1	1	Beris_chalybata_vs_Dioctria_linearis: 91	317412728	317568163	2150	2156	3_1413	3_261	6	5987151	6045304	829	839	0_25	0_3627	6	-	6045304	5987151	839	829	0_3627	0_25
Dioctria_linearis	Beris_chalybata	1	1	Beris_chalybata_vs_Dioctria_linearis: 99	328888908	329928724	2343	2366	3_2299	3_1842	12	5735191	5986152	796	828	0_1137	0_4015	12	-	5986152	5735191	828	796	0_4015	0_1137
Dioctria_linearis	Beris_chalybata	1	2	Beris_chalybata_vs_Dioctria_linearis: 101	332058827	332118779	2397	2402	3_743	3_353	5	38016	60941	4707	4712	0_7037	0_5087	5	-	60941	38016	4712	4707	0_5087	0_7037
Dioctria_linearis	Beris_chalybata	1	2	Beris_chalybata_vs_Dioctria_linearis: 103	338891026	339329095	2458	2463	3_1980	3_2034	6	30243395	30526424	6035	6042	0_6413	0_6539	6	-	30526424	30243395	6042	6035	0_6539	0_6413
Dioctria_linearis	Beris_chalybata	1	2	Beris_chalybata_vs_Dioctria_linearis: 104	339469623	339876698	2467	2476	3_905	3_1036	6	743285	847419	4756	4769	0_5541	0_4477	6	-	847419	743285	4769	4756	0_4477	0_5541
Dioctria_linearis	Beris_chalybata	1	2	Beris_chalybata_vs_Dioctria_linearis: 105	340194128	341448043	2481	2499	3_1903	3_580	11	49896192	56714337	6485	6590	0_7003	0_5314	11	-	56714337	49896192	6590	6485	0_5314	0_7003
Dioctria_linearis	Beris_chalybata	1	2	Beris_chalybata_vs_Dioctria_linearis: 51	173919580	185901850	1244	1275	3_2516	3_1785	8	14187198	14713814	5522	5539	0_4364	0_6021	8	-	14713814	14187198	5539	5522	0_6021	0_4364
Dioctria_linearis	Beris_chalybata	1	2	Beris_chalybata_vs_Dioctria_linearis: 53	200922651	212419575	1322	1352	3_2128	3_779	13	15989576	16803356	5588	5625	0_4393	0_7676	13	-	16803356	15989576	5625	5588	0_7676	0_4393
Dioctria_linearis	Beris_chalybata	1	2	Beris_chalybata_vs_Dioctria_linearis: 54	214950579	216927203	1364	1369	3_1507	3_1805	6	25800358	26605731	5909	5928	0_5085	0_4367	6	-	26605731	25800358	5928	5909	0_4367	0_5085
Dioctria_linearis	Beris_chalybata	1	2	Beris_chalybata_vs_Dioctria_linearis: 55	217118641	219650268	1371	1392	3_1124	3_1265	14	6882819	7112896	5202	5221	0_8763	0_7656	14	-	7112896	6882819	5221	5202	0_7656	0_8763
Dioctria_linearis	Beris_chalybata	1	2	Beris_chalybata_vs_Dioctria_linearis: 57	224428734	226810007	1424	1433	3_2395	3_370	7	1627218	2031194	4829	4844	0_6354	0_5298	7	-	2031194	1627218	4844	4829	0_5298	0_6354
Dioctria_linearis	Beris_chalybata	1	2	Beris_chalybata_vs_Dioctria_linearis: 58	227240747	229486871	1439	1455	3_1089	3_1052	11	18205919	18830051	5676	5693	0_5812	0_7064	11	-	18830051	18205919	5693	5676	0_7064	0_5812
Dioctria_linearis	Beris_chalybata	1	2	Beris_chalybata_vs_Dioctria_linearis: 60	230815328	233614804	1471	1488	3_1059	3_1963	13	3151581	3585679	4950	4971	0_7824	0_7711	13	-	3585679	3151581	4971	4950	0_7711	0_7824
Dioctria_linearis	Beris_chalybata	1	2	Beris_chalybata_vs_Dioctria_linearis: 63	236768134	237694553	1527	1536	3_2075	3_386	7	4755532	4864186	5083	5093	0_4732	0_5293	7	-	4864186	4755532	5093	5083	0_5293	0_4732
Dioctria_linearis	Beris_chalybata	1	2	Beris_chalybata_vs_Dioctria_linearis: 65	245316960	246592337	1557	1564	3_409	3_2324	7	2080116	2250485	4846	4857	0_7180	0_7558	7	-	2250485	2080116	4857	4846	0_7558	0_7180
Dioctria_linearis	Beris_chalybata	1	2	Beris_chalybata_vs_Dioctria_linearis: 67	266863484	268389215	1683	1698	3_2384	3_1319	15	7123313	7630455	5223	5243	0_5643	0_7752	15	-	7630455	7123313	5243	5223	0_7752	0_5643
Dioctria_linearis	Beris_chalybata	1	2	Beris_chalybata_vs_Dioctria_linearis: 68	269931181	277842408	1709	1775	3_467	3_782	10	12957659	13342930	5460	5486	0_7102	0_7250	10	-	13342930	12957659	5486	5460	0_7250	0_7102
Dioctria_linearis	Beris_chalybata	1	2	Beris_chalybata_vs_Dioctria_linearis: 72	279898349	281415703	1810	1824	3_1266	3_432	10	8955961	9504261	5317	5336	0_8531	0_5990	10	-	9504261	8955961	5336	5317	0_5990	0_8531
Dioctria_linearis	Beris_chalybata	1	2	Beris_chalybata_vs_Dioctria_linearis: 73	284602383	288816156	1845	1866	3_816	3_1519	13	10157056	11089885	5359	5376	0_8719	0_5705	13	-	11089885	10157056	5376	5359	0_5705	0_8719
Dioctria_linearis	Beris_chalybata	1	2	Beris_chalybata_vs_Dioctria_linearis: 80	296764566	297297914	1923	1930	3_1797	3_45	5	11154071	11486434	5381	5392	0_7382	0_8017	5	-	11486434	11154071	5392	5381	0_8017	0_7382
Dioctria_linearis	Beris_chalybata	1	2	Beris_chalybata_vs_Dioctria_linearis: 81	297649444	299529132	1936	1963	3_559	3_10	18	2489392	2906130	4881	4935	0_8703	0_5630	18	-	2906130	2489392	4935	4881	0_5630	0_8703
Dioctria_linearis	Beris_chalybata	1	2	Beris_chalybata_vs_Dioctria_linearis: 83	304112103	305002884	1996	2009	3_1879	3_165	8	33193638	33634354	6136	6153	0_6419	0_6468	8	-	33634354	33193638	6153	6136	0_6468	0_6419
Dioctria_linearis	Beris_chalybata	1	2	Beris_chalybata_vs_Dioctria_linearis: 86	307063834	307789038	2041	2049	3_1638	3_953	6	4389234	4567523	5059	5070	0_7784	0_7800	6	-	4567523	4389234	5070	5059	0_7800	0_7784
Dioctria_linearis	Beris_chalybata	1	2	Beris_chalybata_vs_Dioctria_linearis: 88	309747411	311697095	2067	2087	3_1051	3_1358	8	40465723	43255893	6316	6367	0_6607	0_5348	8	-	43255893	40465723	6367	6316	0_5348	0_6607
Dioctria_linearis	Beris_chalybata	1	2	Beris_chalybata_vs_Dioctria_linearis: 89	313843840	314273574	2114	2125	3_531	3_1678	10	864787	966485	4773	4783	0_6547	0_7732	10	-	966485	864787	4783	4773	0_7732	0_6547
Dioctria_linearis	Beris_chalybata	1	2	Beris_chalybata_vs_Dioctria_linearis: 92	318298920	319572917	2170	2178	3_2415	3_2481	7	28151246	28632275	5991	6012	0_6392	0_4986	7	-	28632275	28151246	6012	5991	0_4986	0_6392
Dioctria_linearis	Beris_chalybata	1	2	Beris_chalybata_vs_Dioctria_linearis: 95	323344791	323583458	2232	2244	3_1677	3_1356	11	7967461	8107484	5258	5271	0_6728	0_7269	11	-	8107484	7967461	5271	5258	0_7269	0_6728
Dioctria_linearis	Beris_chalybata	1	2	Beris_chalybata_vs_Dioctria_linearis: 97	327242184	327471420	2307	2312	3_2025	3_255	6	968453	1067726	4785	4790	0_7724	0_7345	6	-	1067726	968453	4790	4785	0_7345	0_7724
Dioctria_linearis	Beris_chalybata	1	4	Beris_chalybata_vs_Dioctria_linearis: 12	7945526	9119751	177	187	3_2	3_1379	9	2487254	2759418	14202	14214	0_15447	0_16642	9	-	2759418	2487254	14214	14202	0_16642	0_15447
Dioctria_linearis	Beris_chalybata	1	4	Beris_chalybata_vs_Dioctria_linearis: 18	20507092	21375051	354	375	3_806	3_1680	13	31910229	32470859	15526	15546	0_17101	0_14001	13	-	32470859	31910229	15546	15526	0_14001	0_17101
Dioctria_linearis	Beris_chalybata	1	4	Beris_chalybata_vs_Dioctria_linearis: 21	22625833	22733766	392	399	3_1873	3_2112	5	16668685	16725972	14971	14979	0_16125	0_17080	5	-	16725972	16668685	14979	14971	0_17080	0_16125
Dioctria_linearis	Beris_chalybata	1	4	Beris_chalybata_vs_Dioctria_linearis: 22	23077339	23624818	407	414	3_334	3_1665	6	2267474	2405765	14186	14194	0_14414	0_16191	6	-	2405765	2267474	14194	14186	0_16191	0_14414
Dioctria_linearis	Beris_chalybata	1	4	Beris_chalybata_vs_Dioctria_linearis: 23	23713450	23817305	416	421	3_2057	3_1254	6	31611989	31720996	15509	15515	0_13787	0_16253	6	-	31720996	31611989	15515	15509	0_16253	0_13787
Dioctria_linearis	Beris_chalybata	1	4	Beris_chalybata_vs_Dioctria_linearis: 27	27387176	30115560	503	531	3_2100	3_1703	21	13408903	14744768	14815	14894	0_14754	0_13808	21	-	14744768	13408903	14894	14815	0_13808	0_14754
Dioctria_linearis	Beris_chalybata	1	4	Beris_chalybata_vs_Dioctria_linearis: 28	30122220	31208712	532	545	3_369	3_1796	11	30102185	30722443	15453	15474	0_15645	0_14176	11	-	30722443	30102185	15474	15453	0_14176	0_15645
Dioctria_linearis	Beris_chalybata	1	4	Beris_chalybata_vs_Dioctria_linearis: 30	32223721	32928256	572	581	3_520	3_1974	8	18981153	19503972	15076	15096	0_15811	0_14221	8	-	19503972	18981153	15096	15076	0_14221	0_15811
Dioctria_linearis	Beris_chalybata	1	4	Beris_chalybata_vs_Dioctria_linearis: 32	33895317	34105251	606	615	3_2425	3_2601	9	32518867	32796386	15548	15557	0_13815	0_14858	9	-	32796386	32518867	15557	15548	0_14858	0_13815
Dioctria_linearis	Beris_chalybata	1	4	Beris_chalybata_vs_Dioctria_linearis: 35	44337422	45033652	721	729	3_2352	3_2487	8	2098763	2236064	14175	14184	0_14213	0_15863	8	-	2236064	2098763	14184	14175	0_15863	0_14213
Dioctria_linearis	Beris_chalybata	1	4	Beris_chalybata_vs_Dioctria_linearis: 38	46683273	48899469	772	794	3_1513	3_1590	17	20385114	21236264	15130	15158	0_15706	0_14117	17	-	21236264	20385114	15158	15130	0_14117	0_15706
Dioctria_linearis	Beris_chalybata	1	4	Beris_chalybata_vs_Dioctria_linearis: 40	51826088	52988834	839	855	3_668	3_984	13	9676637	10077261	14607	14624	0_13786	0_16439	13	-	10077261	9676637	14624	14607	0_16439	0_13786
Dioctria_linearis	Beris_chalybata	1	4	Beris_chalybata_vs_Dioctria_linearis: 43	68021227	88863292	922	990	3_2184	3_915	31	6848392	8301753	14465	14522	0_16808	0_16288	31	-	8301753	6848392	14522	14465	0_16288	0_16808
Dioctria_linearis	Beris_chalybata	1	4	Beris_chalybata_vs_Dioctria_linearis: 46	101120626	109059162	1061	1087	3_1276	3_1777	11	70282	1135932	14116	14143	0_15218	0_15319	11	-	1135932	70282	14143	14116	0_15319	0_15218
Dioctria_linearis	Beris_chalybata	1	4	Beris_chalybata_vs_Dioctria_linearis: 5	3638150	4049290	87	102	3_1368	3_1175	14	24101684	24480552	15250	15269	0_14755	0_16829	14	-	24480552	24101684	15269	15250	0_16829	0_14755
Dioctria_linearis	Beris_chalybata	1	4	Beris_chalybata_vs_Dioctria_linearis: 6	4067741	6065607	104	138	3_44	3_2240	31	14974029	16415485	14910	14959	0_13998	0_13923	31	-	16415485	14974029	14959	14910	0_13923	0_13998
Dioctria_linearis	Beris_chalybata	2	1	Beris_chalybata_vs_Dioctria_linearis: 113	23317608	23855776	2921	2937	3_3008	3_3019	14	746677	1143627	397	428	0_1147	0_1076	14	-	1143627	746677	428	397	0_1076	0_1147
Dioctria_linearis	Beris_chalybata	2	1	Beris_chalybata_vs_Dioctria_linearis: 114	24101434	24718141	2951	2961	3_5763	3_5732	8	2119925	2292081	536	544	0_3787	0_2709	8	-	2292081	2119925	544	536	0_2709	0_3787
Dioctria_linearis	Beris_chalybata	2	1	Beris_chalybata_vs_Dioctria_linearis: 116	25741820	26303453	2989	2996	3_4673	3_3825	6	16914459	17413460	1400	1414	0_3016	0_2711	6	-	17413460	16914459	1414	1400	0_2711	0_3016
Dioctria_linearis	Beris_chalybata	2	1	Beris_chalybata_vs_Dioctria_linearis: 119	28435279	28909809	3031	3038	3_3658	3_4304	7	1392086	1617180	452	469	0_1159	0_81	7	-	1617180	1392086	469	452	0_81	0_1159
Dioctria_linearis	Beris_chalybata	2	1	Beris_chalybata_vs_Dioctria_linearis: 122	33693928	34338885	3109	3145	3_3788	3_3246	14	1915095	2115384	518	534	0_1476	0_2958	14	-	2115384	1915095	534	518	0_2958	0_1476
Dioctria_linearis	Beris_chalybata	2	1	Beris_chalybata_vs_Dioctria_linearis: 124	34897333	38281294	3154	3176	3_5196	3_3398	11	8447036	9330654	984	1009	0_1231	0_2761	11	-	9330654	8447036	1009	984	0_2761	0_1231
Dioctria_linearis	Beris_chalybata	2	1	Beris_chalybata_vs_Dioctria_linearis: 126	40644102	41186752	3213	3222	3_5377	3_5783	6	18039837	18221713	1444	1452	0_832	0_789	6	-	18221713	18039837	1452	1444	0_789	0_832
Dioctria_linearis	Beris_chalybata	2	1	Beris_chalybata_vs_Dioctria_linearis: 127	41220647	41988934	3224	3238	3_5185	3_3012	10	18850286	19245615	1490	1506	0_219	0_2287	10	-	19245615	18850286	1506	1490	0_2287	0_219
Dioctria_linearis	Beris_chalybata	2	1	Beris_chalybata_vs_Dioctria_linearis: 132	43362216	44504847	3270	3277	3_4412	3_2819	8	13399009	13823290	1227	1241	0_2759	0_2619	8	-	13823290	13399009	1241	1227	0_2619	0_2759
Dioctria_linearis	Beris_chalybata	2	1	Beris_chalybata_vs_Dioctria_linearis: 134	46535411	47279449	3299	3314	3_2872	3_3235	11	2876000	3064355	595	610	0_3601	0_3929	11	-	3064355	2876000	610	595	0_3929	0_3601
Dioctria_linearis	Beris_chalybata	2	1	Beris_chalybata_vs_Dioctria_linearis: 137	49898686	52288798	3388	3404	3_3285	3_5639	8	39699766	41861251	2244	2269	0_3732	0_341	8	-	41861251	39699766	2269	2244	0_341	0_3732
Dioctria_linearis	Beris_chalybata	2	1	Beris_chalybata_vs_Dioctria_linearis: 138	56213000	56958723	3465	3473	3_2764	3_2999	8	23864204	24289251	1676	1688	0_1856	0_3008	8	-	24289251	23864204	1688	1676	0_3008	0_1856
Dioctria_linearis	Beris_chalybata	2	1	Beris_chalybata_vs_Dioctria_linearis: 140	59287346	60030487	3516	3530	3_5197	3_4457	10	36845336	37559890	2196	2210	0_1450	0_2235	10	-	37559890	36845336	2210	2196	0_2235	0_1450
Dioctria_linearis	Beris_chalybata	2	1	Beris_chalybata_vs_Dioctria_linearis: 144	69886896	71041661	3631	3646	3_4664	3_5739	10	1203537	1356614	438	449	0_3717	0_1249	10	-	1356614	1203537	449	438	0_1249	0_3717
Dioctria_linearis	Beris_chalybata	2	1	Beris_chalybata_vs_Dioctria_linearis: 146	71966806	73780319	3669	3692	3_3521	3_4605	11	24415639	25382562	1697	1728	0_755	0_3224	11	-	25382562	24415639	1728	1697	0_3224	0_755
Dioctria_linearis	Beris_chalybata	2	1	Beris_chalybata_vs_Dioctria_linearis: 148	76360289	78411574	3731	3751	3_3496	3_4828	12	18274194	18784664	1461	1480	0_4148	0_424	12	-	18784664	18274194	1480	1461	0_424	0_4148
Dioctria_linearis	Beris_chalybata	2	1	Beris_chalybata_vs_Dioctria_linearis: 153	89262065	104125619	3820	3867	3_5201	3_3722	11	1745817	1779620	488	499	0_3772	0_4134	11	-	1779620	1745817	499	488	0_4134	0_3772
Dioctria_linearis	Beris_chalybata	2	1	Beris_chalybata_vs_Dioctria_linearis: 155	108054634	109553813	3886	3896	3_3494	3_5070	8	11156407	11344620	1112	1123	0_1171	0_1164	8	-	11344620	11156407	1123	1112	0_1164	0_1171
Dioctria_linearis	Beris_chalybata	2	1	Beris_chalybata_vs_Dioctria_linearis: 156	110813987	113789995	3901	3914	3_4760	3_4149	7	28565365	28976990	1877	1890	0_3518	0_1053	7	-	28976990	28565365	1890	1877	0_1053	0_3518
Dioctria_linearis	Beris_chalybata	2	1	Beris_chalybata_vs_Dioctria_linearis: 158	114659661	116247509	3922	3930	3_3644	3_4367	7	10794139	10940193	1091	1099	0_2128	0_1460	7	-	10940193	10794139	1099	1091	0_1460	0_2128
Dioctria_linearis	Beris_chalybata	2	1	Beris_chalybata_vs_Dioctria_linearis: 159	120621925	123289641	3951	3970	3_3560	3_4084	8	29358393	29486933	1917	1929	0_386	0_952	8	-	29486933	29358393	1929	1917	0_952	0_386
Dioctria_linearis	Beris_chalybata	2	1	Beris_chalybata_vs_Dioctria_linearis: 160	124190919	130115688	3973	3992	3_3314	3_2973	6	136237073	136269588	4149	4155	0_3282	0_1312	6	-	136269588	136237073	4155	4149	0_1312	0_3282
Dioctria_linearis	Beris_chalybata	2	1	Beris_chalybata_vs_Dioctria_linearis: 162	145937154	166858269	4048	4124	3_3407	3_5588	13	33056551	34541050	2035	2091	0_1644	0_3049	13	-	34541050	33056551	2091	2035	0_3049	0_1644
Dioctria_linearis	Beris_chalybata	2	1	Beris_chalybata_vs_Dioctria_linearis: 165	186061881	191078634	4202	4215	3_5795	3_3836	7	136294595	136885796	4156	4178	0_4257	0_2607	7	-	136885796	136294595	4178	4156	0_2607	0_4257
Dioctria_linearis	Beris_chalybata	2	1	Beris_chalybata_vs_Dioctria_linearis: 166	195746376	198823821	4242	4252	3_4540	3_5266	8	126353936	127007235	3758	3772	0_2170	0_293	8	-	127007235	126353936	3772	3758	0_293	0_2170
Dioctria_linearis	Beris_chalybata	2	1	Beris_chalybata_vs_Dioctria_linearis: 173	211075496	211629210	4378	4391	3_5448	3_3604	13	42326472	42688621	2283	2297	0_2455	0_101	13	-	42688621	42326472	2297	2283	0_101	0_2455
Dioctria_linearis	Beris_chalybata	2	1	Beris_chalybata_vs_Dioctria_linearis: 176	219149129	219216824	4423	4429	3_5385	3_3736	6	117946038	118669128	3522	3550	0_4326	0_336	6	-	118669128	117946038	3550	3522	0_336	0_4326
Dioctria_linearis	Beris_chalybata	2	1	Beris_chalybata_vs_Dioctria_linearis: 177	219591051	221379835	4432	4449	3_5253	3_3910	7	141338387	142131799	4334	4359	0_4231	0_2365	7	-	142131799	141338387	4359	4334	0_2365	0_4231
Dioctria_linearis	Beris_chalybata	2	1	Beris_chalybata_vs_Dioctria_linearis: 181	225802599	226642238	4531	4542	3_5822	3_5066	11	115172374	115742317	3442	3462	0_705	0_2440	11	-	115742317	115172374	3462	3442	0_2440	0_705
Dioctria_linearis	Beris_chalybata	2	1	Beris_chalybata_vs_Dioctria_linearis: 182	228023148	228235645	4558	4565	3_5301	3_4355	6	145072776	145152599	4504	4514	0_4321	0_3928	6	-	145152599	145072776	4514	4504	0_3928	0_4321
Dioctria_linearis	Beris_chalybata	2	1	Beris_chalybata_vs_Dioctria_linearis: 184	232483518	233671757	4618	4633	3_4658	3_4381	9	27139735	27511645	1816	1842	0_2503	0_941	9	-	27511645	27139735	1842	1816	0_941	0_2503
Dioctria_linearis	Beris_chalybata	2	1	Beris_chalybata_vs_Dioctria_linearis: 188	252241150	253358276	4799	4821	3_2911	3_5398	12	2383467	2616001	546	565	0_379	0_979	12	-	2616001	2383467	565	546	0_979	0_379
Dioctria_linearis	Beris_chalybata	2	1	Beris_chalybata_vs_Dioctria_linearis: 193	263348817	266409715	4935	4958	3_2681	3_5536	7	58881478	65005786	2578	2678	0_2557	0_1561	7	-	65005786	58881478	2678	2578	0_1561	0_2557
Dioctria_linearis	Beris_chalybata	2	1	Beris_chalybata_vs_Dioctria_linearis: 194	269172310	269872568	4992	5016	3_4784	3_2754	11	142398093	142606059	4369	4392	0_1327	0_3573	11	-	142606059	142398093	4392	4369	0_3573	0_1327
Dioctria_linearis	Beris_chalybata	2	1	Beris_chalybata_vs_Dioctria_linearis: 195	271116682	272653567	5046	5056	3_4057	3_3155	9	127011567	127631013	3773	3793	0_29	0_1023	9	-	127631013	127011567	3793	3773	0_1023	0_29
Dioctria_linearis	Beris_chalybata	2	1	Beris_chalybata_vs_Dioctria_linearis: 198	279382829	280816047	5131	5146	3_2778	3_5176	8	129694073	130373910	3865	3882	0_4126	0_3718	8	-	130373910	129694073	3882	3865	0_3718	0_4126
Dioctria_linearis	Beris_chalybata	2	1	Beris_chalybata_vs_Dioctria_linearis: 199	281173357	281462494	5147	5155	3_5693	3_2940	7	135609375	135793842	4124	4132	0_760	0_1359	7	-	135793842	135609375	4132	4124	0_1359	0_760
Dioctria_linearis	Beris_chalybata	2	1	Beris_chalybata_vs_Dioctria_linearis: 201	288858551	290686670	5215	5239	3_4247	3_4906	17	133587358	134451687	4009	4051	0_4096	0_2907	17	-	134451687	133587358	4051	4009	0_2907	0_4096
Dioctria_linearis	Beris_chalybata	2	1	Beris_chalybata_vs_Dioctria_linearis: 202	290688583	291079284	5240	5246	3_2835	3_3541	7	123656397	123895762	3666	3676	0_3974	0_783	7	-	123895762	123656397	3676	3666	0_783	0_3974
Dioctria_linearis	Beris_chalybata	2	1	Beris_chalybata_vs_Dioctria_linearis: 203	291276260	292729521	5249	5262	3_2663	3_3013	12	146664237	147023078	4629	4643	0_3351	0_2753	12	-	147023078	146664237	4643	4629	0_2753	0_3351
Dioctria_linearis	Beris_chalybata	2	1	Beris_chalybata_vs_Dioctria_linearis: 205	296125263	297513881	5314	5341	3_2855	3_2881	21	124072511	125172982	3688	3718	0_1057	0_2116	21	-	125172982	124072511	3718	3688	0_2116	0_1057
Dioctria_linearis	Beris_chalybata	2	1	Beris_chalybata_vs_Dioctria_linearis: 210	303769159	304077538	5423	5431	3_3839	3_4195	8	43965902	44661256	2324	2351	0_1285	0_75	8	-	44661256	43965902	2351	2324	0_75	0_1285
Dioctria_linearis	Beris_chalybata	2	1	Beris_chalybata_vs_Dioctria_linearis: 211	304526732	304733902	5442	5455	3_5383	3_3803	9	134710932	134861958	4058	4077	0_2912	0_2554	9	-	134861958	134710932	4077	4058	0_2554	0_2912
Dioctria_linearis	Beris_chalybata	2	1	Beris_chalybata_vs_Dioctria_linearis: 215	310417191	311651370	5558	5572	3_3415	3_4421	6	89574194	93210038	3020	3074	0_2093	0_2904	6	-	93210038	89574194	3074	3020	0_2904	0_2093
Dioctria_linearis	Beris_chalybata	2	1	Beris_chalybata_vs_Dioctria_linearis: 218	317460687	318579355	5628	5637	3_4696	3_4224	6	6316239	6598120	855	864	0_476	0_673	6	-	6598120	6316239	864	855	0_673	0_476
Dioctria_linearis	Beris_chalybata	2	1	Beris_chalybata_vs_Dioctria_linearis: 221	320338210	320662621	5662	5673	3_2955	3_5812	10	134902562	135060652	4080	4094	0_4233	0_2466	10	-	135060652	134902562	4094	4080	0_2466	0_4233
Dioctria_linearis	Beris_chalybata	2	1	Beris_chalybata_vs_Dioctria_linearis: 224	326848377	327050333	5747	5758	3_5689	3_4989	8	145946309	145981945	4587	4594	0_525	0_524	8	-	145981945	145946309	4594	4587	0_524	0_525
Dioctria_linearis	Beris_chalybata	2	1	Beris_chalybata_vs_Dioctria_linearis: 225	327199341	327731162	5764	5776	3_5863	3_3593	8	147664720	147841047	4675	4688	0_3412	0_3738	8	-	147841047	147664720	4688	4675	0_3738	0_3412
Dioctria_linearis	Beris_chalybata	2	1	Beris_chalybata_vs_Dioctria_linearis: 228	333685358	333840590	5835	5841	3_5519	3_2658	6	133130754	133209039	3978	3983	0_2696	0_3700	6	-	133209039	133130754	3983	3978	0_3700	0_2696
Dioctria_linearis	Beris_chalybata	2	2	Beris_chalybata_vs_Dioctria_linearis: 216	315078461	315363798	5600	5608	3_5714	3_5830	7	34976478	35197701	6200	6210	0_6242	0_4668	7	-	35197701	34976478	6210	6200	0_4668	0_6242
Dioctria_linearis	Beris_chalybata	2	2	Beris_chalybata_vs_Dioctria_linearis: 217	316194069	317431290	5617	5627	3_3469	3_3872	6	35254461	36209600	6212	6230	0_8735	0_4846	6	-	36209600	35254461	6230	6212	0_4846	0_8735
Dioctria_linearis	Beris_chalybata	2	2	Beris_chalybata_vs_Dioctria_linearis: 219	319508343	319776813	5647	5652	3_3654	3_3586	6	23498658	23659529	5826	5834	0_8349	0_4652	6	-	23659529	23498658	5834	5826	0_4652	0_8349
Dioctria_linearis	Beris_chalybata	2	3	Beris_chalybata_vs_Dioctria_linearis: 179	223470404	224914311	4485	4511	3_5625	3_5353	10	98201784	98586101	12891	12911	0_12545	0_12606	10	-	98586101	98201784	12911	12891	0_12606	0_12545
Dioctria_linearis	Beris_chalybata	2	3	Beris_chalybata_vs_Dioctria_linearis: 186	239397581	241159727	4693	4712	3_2969	3_3603	15	92722842	93272921	12725	12747	0_11461	0_9879	15	-	93272921	92722842	12747	12725	0_9879	0_11461
Dioctria_linearis	Beris_chalybata	2	3	Beris_chalybata_vs_Dioctria_linearis: 187	241683392	243003590	4714	4728	3_2887	3_3557	12	85117761	85560046	12445	12458	0_10559	0_10108	12	-	85560046	85117761	12458	12445	0_10108	0_10559
Dioctria_linearis	Beris_chalybata	2	3	Beris_chalybata_vs_Dioctria_linearis: 209	303699554	304520538	5418	5441	3_4358	3_4166	11	83917722	85572195	12410	12460	0_12966	0_12872	11	-	85572195	83917722	12460	12410	0_12872	0_12966
Dioctria_linearis	Beris_chalybata	2	3	Beris_chalybata_vs_Dioctria_linearis: 227	332012320	333458353	5811	5834	3_5845	3_3784	20	114793315	115443963	13703	13741	0_12418	0_12096	20	-	115443963	114793315	13741	13703	0_12096	0_12418
Dioctria_linearis	Beris_chalybata	2	3	Beris_chalybata_vs_Dioctria_linearis: 230	334395990	334630042	5850	5857	3_4833	3_2945	6	98064245	98197860	12877	12889	0_10577	0_9967	6	-	98197860	98064245	12889	12877	0_9967	0_10577
Dioctria_linearis	Beris_chalybata	3	2	Beris_chalybata_vs_Dioctria_linearis: 271	70215582	70737698	6753	6759	3_6148	3_7406	7	1299877	1483877	4808	4818	0_7088	0_8444	7	-	1483877	1299877	4818	4808	0_8444	0_7088
Dioctria_linearis	Beris_chalybata	3	3	Beris_chalybata_vs_Dioctria_linearis: 233	2028837	3354829	5916	5928	3_5874	3_7761	9	118482312	118938661	13963	13982	0_12738	0_10477	9	-	118938661	118482312	13982	13963	0_10477	0_12738
Dioctria_linearis	Beris_chalybata	3	3	Beris_chalybata_vs_Dioctria_linearis: 234	3672382	3986731	5935	5942	3_7279	3_5891	7	100244965	100443995	12956	12962	0_12661	0_12314	7	-	100443995	100244965	12962	12956	0_12314	0_12661
Dioctria_linearis	Beris_chalybata	3	3	Beris_chalybata_vs_Dioctria_linearis: 240	14473159	15337652	6074	6087	3_7733	3_7336	10	82998681	83446553	12373	12386	0_9394	0_13631	10	-	83446553	82998681	12386	12373	0_13631	0_9394
Dioctria_linearis	Beris_chalybata	3	3	Beris_chalybata_vs_Dioctria_linearis: 242	17554490	18374495	6112	6144	3_7749	3_7702	25	81472389	82987565	12299	12372	0_10077	0_10041	25	-	82987565	81472389	12372	12299	0_10041	0_10077
Dioctria_linearis	Beris_chalybata	3	3	Beris_chalybata_vs_Dioctria_linearis: 243	18621022	19045958	6148	6159	3_6870	3_7943	9	110560721	110744507	13470	13480	0_9186	0_11495	9	-	110744507	110560721	13480	13470	0_11495	0_9186
Dioctria_linearis	Beris_chalybata	3	3	Beris_chalybata_vs_Dioctria_linearis: 244	19070458	19444215	6162	6171	3_7831	3_7035	8	113415607	113529630	13634	13647	0_11542	0_9200	8	-	113529630	113415607	13647	13634	0_9200	0_11542
Dioctria_linearis	Beris_chalybata	3	3	Beris_chalybata_vs_Dioctria_linearis: 245	19662977	20349273	6188	6202	3_6397	3_6579	14	89503008	90010836	12617	12632	0_12647	0_13616	14	-	90010836	89503008	12632	12617	0_13616	0_12647
Dioctria_linearis	Beris_chalybata	3	3	Beris_chalybata_vs_Dioctria_linearis: 246	20349289	20906576	6203	6212	3_7578	3_5965	6	116702724	116817042	13836	13846	0_13126	0_12842	6	-	116817042	116702724	13846	13836	0_12842	0_13126
Dioctria_linearis	Beris_chalybata	3	3	Beris_chalybata_vs_Dioctria_linearis: 252	28795343	28961204	6317	6326	3_6841	3_6633	9	106295211	106393599	13273	13284	0_10818	0_13663	9	-	106393599	106295211	13284	13273	0_13663	0_10818
Dioctria_linearis	Beris_chalybata	3	3	Beris_chalybata_vs_Dioctria_linearis: 253	30057361	32497898	6348	6360	3_6571	3_6904	7	108417376	109272058	13368	13406	0_9510	0_10588	7	-	109272058	108417376	13406	13368	0_10588	0_9510
Dioctria_linearis	Beris_chalybata	3	3	Beris_chalybata_vs_Dioctria_linearis: 254	35230460	38857109	6381	6413	3_6978	3_7395	24	100956955	102187322	13004	13049	0_13415	0_11234	24	-	102187322	100956955	13049	13004	0_11234	0_13415
Dioctria_linearis	Beris_chalybata	3	3	Beris_chalybata_vs_Dioctria_linearis: 255	39116332	40527372	6416	6438	3_6769	3_6752	9	119413144	119651557	14016	14027	0_12276	0_11070	9	-	119651557	119413144	14027	14016	0_11070	0_12276
Dioctria_linearis	Beris_chalybata	3	3	Beris_chalybata_vs_Dioctria_linearis: 256	40592099	41652024	6443	6460	3_7546	3_6737	11	86890926	87537127	12524	12554	0_10808	0_10510	11	-	87537127	86890926	12554	12524	0_10510	0_10808
Dioctria_linearis	Beris_chalybata	3	3	Beris_chalybata_vs_Dioctria_linearis: 260	46931073	49206682	6513	6531	3_6287	3_6417	14	109334712	109959579	13409	13435	0_13487	0_12761	14	-	109959579	109334712	13435	13409	0_12761	0_13487
Dioctria_linearis	Beris_chalybata	3	3	Beris_chalybata_vs_Dioctria_linearis: 263	53351633	55282214	6564	6593	3_6396	3_7844	20	105662885	106244114	13233	13264	0_13409	0_11875	20	-	106244114	105662885	13264	13233	0_11875	0_13409
Dioctria_linearis	Beris_chalybata	3	3	Beris_chalybata_vs_Dioctria_linearis: 266	59332363	59716361	6628	6637	3_6066	3_5946	8	90261655	90476228	12646	12653	0_9269	0_10487	8	-	90476228	90261655	12653	12646	0_10487	0_9269
Dioctria_linearis	Beris_chalybata	3	3	Beris_chalybata_vs_Dioctria_linearis: 267	60781846	62783469	6648	6672	3_5953	3_6400	8	118274539	118364720	13942	13949	0_9555	0_10667	8	-	118364720	118274539	13949	13942	0_10667	0_9555
Dioctria_linearis	Beris_chalybata	3	3	Beris_chalybata_vs_Dioctria_linearis: 272	73337235	74736717	6789	6799	3_7841	3_6322	7	110295563	110556144	13457	13469	0_11813	0_11065	7	-	110556144	110295563	13469	13457	0_11065	0_11813
Dioctria_linearis	Beris_chalybata	3	3	Beris_chalybata_vs_Dioctria_linearis: 274	78149692	78632991	6841	6849	3_6537	3_6219	9	102716006	102845439	13096	13105	0_9080	0_10047	9	-	102845439	102716006	13105	13096	0_10047	0_9080
Dioctria_linearis	Beris_chalybata	3	3	Beris_chalybata_vs_Dioctria_linearis: 277	80574297	80958752	6877	6885	3_7796	3_6675	8	94069275	94196045	12774	12783	0_10354	0_10601	8	-	94196045	94069275	12783	12774	0_10601	0_10354
Dioctria_linearis	Beris_chalybata	3	3	Beris_chalybata_vs_Dioctria_linearis: 278	82379619	84494693	6891	6911	3_6122	3_7890	13	111370252	111785825	13509	13535	0_9399	0_10217	13	-	111785825	111370252	13535	13509	0_10217	0_9399
Dioctria_linearis	Beris_chalybata	3	3	Beris_chalybata_vs_Dioctria_linearis: 279	84788441	88730847	6914	6944	3_5981	3_7244	21	112121357	112765322	13569	13601	0_9109	0_12385	21	-	112765322	112121357	13601	13569	0_12385	0_9109
Dioctria_linearis	Beris_chalybata	3	3	Beris_chalybata_vs_Dioctria_linearis: 280	93121614	120666534	6960	7050	3_6739	3_7690	10	117657527	118104238	13892	13918	0_9707	0_12811	10	-	118104238	117657527	13918	13892	0_12811	0_9707
Dioctria_linearis	Beris_chalybata	3	3	Beris_chalybata_vs_Dioctria_linearis: 288	147057822	148657434	7140	7147	3_6047	3_6439	7	55235502	61484724	11811	11885	0_11622	0_11651	7	-	61484724	55235502	11885	11811	0_11651	0_11622
Dioctria_linearis	Beris_chalybata	3	3	Beris_chalybata_vs_Dioctria_linearis: 289	153033533	165424485	7152	7175	3_7416	3_6631	7	33635230	34251247	11054	11081	0_9687	0_9764	7	-	34251247	33635230	11081	11054	0_9764	0_9687
Dioctria_linearis	Beris_chalybata	3	3	Beris_chalybata_vs_Dioctria_linearis: 296	228530413	229170436	7353	7358	3_7012	3_6329	6	31246889	31450817	10970	10981	0_9765	0_9632	6	-	31450817	31246889	10981	10970	0_9632	0_9765
Dioctria_linearis	Beris_chalybata	3	3	Beris_chalybata_vs_Dioctria_linearis: 304	240089218	240812992	7511	7519	3_6881	3_6786	6	42635587	43155698	11475	11485	0_9366	0_9327	6	-	43155698	42635587	11485	11475	0_9327	0_9366
Dioctria_linearis	Beris_chalybata	3	3	Beris_chalybata_vs_Dioctria_linearis: 305	242288890	244966768	7553	7575	3_6048	3_6110	11	31930943	33216558	11012	11042	0_11537	0_12982	11	-	33216558	31930943	11042	11012	0_12982	0_11537
Dioctria_linearis	Beris_chalybata	3	3	Beris_chalybata_vs_Dioctria_linearis: 308	246650039	246997428	7603	7622	3_7643	3_7708	15	47376057	47704584	11652	11672	0_11346	0_13674	15	-	47704584	47376057	11672	11652	0_13674	0_11346
Dioctria_linearis	Beris_chalybata	3	3	Beris_chalybata_vs_Dioctria_linearis: 311	252223168	253110172	7725	7742	3_7601	3_6265	12	36212435	36635225	11182	11203	0_10696	0_13265	12	-	36635225	36212435	11203	11182	0_13265	0_10696
Dioctria_linearis	Beris_chalybata	3	3	Beris_chalybata_vs_Dioctria_linearis: 312	254017911	255178863	7761	7773	3_7117	3_7779	10	27550624	28099128	10814	10828	0_10106	0_11862	10	-	28099128	27550624	10828	10814	0_11862	0_10106
Dioctria_linearis	Beris_chalybata	3	3	Beris_chalybata_vs_Dioctria_linearis: 318	257257389	257518712	7839	7852	3_6853	3_6245	11	42111758	42347713	11450	11463	0_11460	0_11194	11	-	42347713	42111758	11463	11450	0_11194	0_11460
Dioctria_linearis	Beris_chalybata	3	3	Beris_chalybata_vs_Dioctria_linearis: 319	258243635	258396839	7857	7868	3_6943	3_7485	11	46869949	47241014	11624	11645	0_12461	0_10997	11	-	47241014	46869949	11645	11624	0_10997	0_12461
Dioctria_linearis	Beris_chalybata	3	3	Beris_chalybata_vs_Dioctria_linearis: 323	262481799	262776029	7971	7983	3_7729	3_6275	12	28743570	29088640	10864	10877	0_10611	0_9545	12	-	29088640	28743570	10877	10864	0_9545	0_10611
Dioctria_linearis	Beris_chalybata	3	4	Beris_chalybata_vs_Dioctria_linearis: 298	234364954	236684584	7396	7422	3_7167	3_6041	14	61706178	80054775	16208	16434	0_14753	0_17010	14	-	80054775	61706178	16434	16208	0_17010	0_14753
Dioctria_linearis	Beris_chalybata	3	4	Beris_chalybata_vs_Dioctria_linearis: 306	245112108	245981563	7579	7589	3_7091	3_7531	8	26052606	26526083	15326	15341	0_14847	0_14104	8	-	26526083	26052606	15341	15326	0_14104	0_14847
Dioctria_linearis	Beris_chalybata	3	4	Beris_chalybata_vs_Dioctria_linearis: 310	250529853	251047757	7667	7678	3_6860	3_5872	10	48871049	51133057	16005	16034	0_16554	0_14446	10	-	51133057	48871049	16034	16005	0_14446	0_16554
Dioctria_linearis	Beris_chalybata	3	4	Beris_chalybata_vs_Dioctria_linearis: 317	256189610	256502467	7812	7822	3_7055	3_7173	7	57928943	59901053	16156	16190	0_16174	0_14758	7	-	59901053	57928943	16190	16156	0_14758	0_16174
Dioctria_linearis	Beris_chalybata	3	4	Beris_chalybata_vs_Dioctria_linearis: 320	259162054	259368865	7880	7890	3_6506	3_7200	9	48105090	48845060	15990	16003	0_16940	0_15299	9	-	48845060	48105090	16003	15990	0_15299	0_16940
Dioctria_linearis	Beris_chalybata	4	2	Beris_chalybata_vs_Dioctria_linearis: 324	152316	258259	7997	8006	3_9535	3_8696	10	104316068	105996263	7476	7531	0_7301	0_6052	10	-	105996263	104316068	7531	7476	0_6052	0_7301
Dioctria_linearis	Beris_chalybata	4	2	Beris_chalybata_vs_Dioctria_linearis: 328	8247676	8909968	8147	8153	3_9905	3_8944	6	102129097	102549466	7377	7384	0_4427	0_6181	6	-	102549466	102129097	7384	7377	0_6181	0_4427
Dioctria_linearis	Beris_chalybata	4	2	Beris_chalybata_vs_Dioctria_linearis: 335	46106959	53522329	8375	8404	3_8600	3_8640	9	114749167	114928997	7878	7894	0_5876	0_7024	9	-	114928997	114749167	7894	7878	0_7024	0_5876
Dioctria_linearis	Beris_chalybata	4	2	Beris_chalybata_vs_Dioctria_linearis: 337	61169763	64447439	8417	8427	3_9847	3_8639	8	100936246	101227537	7324	7338	0_4406	0_5872	8	-	101227537	100936246	7338	7324	0_5872	0_4406
Dioctria_linearis	Beris_chalybata	4	2	Beris_chalybata_vs_Dioctria_linearis: 339	67719510	68981449	8450	8459	3_10001	3_9187	6	101233460	101377464	7340	7345	0_7985	0_8775	6	-	101377464	101233460	7345	7340	0_8775	0_7985
Dioctria_linearis	Beris_chalybata	4	2	Beris_chalybata_vs_Dioctria_linearis: 340	68985931	71001957	8460	8473	3_9034	3_8594	8	103824342	104184170	7449	7464	0_4926	0_8168	8	-	104184170	103824342	7464	7449	0_8168	0_4926
Dioctria_linearis	Beris_chalybata	4	2	Beris_chalybata_vs_Dioctria_linearis: 345	109498532	109785504	8696	8701	3_8151	3_9494	5	125030381	125061983	8381	8387	0_8844	0_6377	5	-	125061983	125030381	8387	8381	0_6377	0_8844
Dioctria_linearis	Beris_chalybata	4	2	Beris_chalybata_vs_Dioctria_linearis: 350	111567562	113112999	8719	8727	3_8554	3_9672	7	140094919	140534498	9282	9301	0_4831	0_7536	7	-	140534498	140094919	9301	9282	0_7536	0_4831
Dioctria_linearis	Beris_chalybata	4	2	Beris_chalybata_vs_Dioctria_linearis: 352	117174563	118851193	8778	8802	3_9647	3_9463	16	113212302	114096825	7802	7850	0_6084	0_8887	16	-	114096825	113212302	7850	7802	0_8887	0_6084
Dioctria_linearis	Beris_chalybata	4	2	Beris_chalybata_vs_Dioctria_linearis: 353	119345890	120638139	8817	8839	3_9450	3_8380	8	98013233	98562877	7201	7218	0_7843	0_5365	8	-	98562877	98013233	7218	7201	0_5365	0_7843
Dioctria_linearis	Beris_chalybata	4	2	Beris_chalybata_vs_Dioctria_linearis: 354	120829997	122390761	8841	8858	3_9136	3_9087	14	86475833	89420897	7027	7061	0_8645	0_5850	14	-	89420897	86475833	7061	7027	0_5850	0_8645
Dioctria_linearis	Beris_chalybata	4	2	Beris_chalybata_vs_Dioctria_linearis: 355	127833598	129513812	8896	8929	3_9633	3_8177	8	129831375	130198500	8627	8667	0_7869	0_5564	8	-	130198500	129831375	8667	8627	0_5564	0_7869
Dioctria_linearis	Beris_chalybata	4	2	Beris_chalybata_vs_Dioctria_linearis: 360	142684459	142978170	9047	9058	3_9129	3_8077	11	127893479	128076563	8538	8549	0_7427	0_6178	11	-	128076563	127893479	8549	8538	0_6178	0_7427
Dioctria_linearis	Beris_chalybata	4	2	Beris_chalybata_vs_Dioctria_linearis: 363	148139748	149081819	9116	9133	3_9425	3_8623	15	116473875	117065038	7949	7970	0_8371	0_4770	15	-	117065038	116473875	7970	7949	0_4770	0_8371
Dioctria_linearis	Beris_chalybata	4	2	Beris_chalybata_vs_Dioctria_linearis: 364	149486607	150336260	9136	9154	3_9827	3_8009	15	136243149	136482138	9053	9071	0_6834	0_6881	15	-	136482138	136243149	9071	9053	0_6881	0_6834
Dioctria_linearis	Beris_chalybata	4	2	Beris_chalybata_vs_Dioctria_linearis: 367	158186721	159523720	9227	9241	3_8918	3_8897	11	112698149	113205172	7788	7801	0_4460	0_7437	11	-	113205172	112698149	7801	7788	0_7437	0_4460
Dioctria_linearis	Beris_chalybata	4	2	Beris_chalybata_vs_Dioctria_linearis: 368	159579568	160359582	9246	9261	3_9256	3_8456	14	114098765	114560038	7851	7872	0_7792	0_4561	14	-	114560038	114098765	7872	7851	0_4561	0_7792
Dioctria_linearis	Beris_chalybata	4	2	Beris_chalybata_vs_Dioctria_linearis: 371	165020096	168633424	9343	9374	3_9327	3_8610	25	133717643	134914408	8914	8981	0_6197	0_8588	25	-	134914408	133717643	8981	8914	0_8588	0_6197
Dioctria_linearis	Beris_chalybata	4	2	Beris_chalybata_vs_Dioctria_linearis: 372	168640435	169509889	9375	9395	3_8070	3_8131	18	130765719	131131874	8715	8739	0_7324	0_8498	18	-	131131874	130765719	8739	8715	0_8498	0_7324
Dioctria_linearis	Beris_chalybata	4	2	Beris_chalybata_vs_Dioctria_linearis: 373	170046629	171844656	9413	9446	3_9978	3_9749	23	127100651	127873570	8472	8534	0_7912	0_6725	23	-	127873570	127100651	8534	8472	0_6725	0_7912
Dioctria_linearis	Beris_chalybata	4	2	Beris_chalybata_vs_Dioctria_linearis: 374	172389980	172985249	9453	9471	3_8801	3_9544	16	106905361	107282457	7572	7597	0_6238	0_5525	16	-	107282457	106905361	7597	7572	0_5525	0_6238
Dioctria_linearis	Beris_chalybata	4	2	Beris_chalybata_vs_Dioctria_linearis: 376	173005606	173242619	9473	9482	3_9842	3_8281	10	136757416	136864797	9086	9099	0_5441	0_7170	10	-	136864797	136757416	9099	9086	0_7170	0_5441
Dioctria_linearis	Beris_chalybata	4	2	Beris_chalybata_vs_Dioctria_linearis: 380	178459168	178813759	9536	9543	3_8859	3_8748	8	121836094	121926561	8204	8212	0_8545	0_7018	8	-	121926561	121836094	8212	8204	0_7018	0_8545
Dioctria_linearis	Beris_chalybata	4	2	Beris_chalybata_vs_Dioctria_linearis: 381	180816989	182106484	9560	9582	3_8898	3_8484	17	132541602	133006381	8821	8845	0_5765	0_8400	17	-	133006381	132541602	8845	8821	0_8400	0_5765
Dioctria_linearis	Beris_chalybata	4	2	Beris_chalybata_vs_Dioctria_linearis: 383	182499318	184494822	9586	9601	3_8532	3_9995	11	119592143	120159879	8091	8119	0_6483	0_6555	11	-	120159879	119592143	8119	8091	0_6555	0_6483
Dioctria_linearis	Beris_chalybata	4	2	Beris_chalybata_vs_Dioctria_linearis: 385	184905673	186287700	9610	9620	3_9667	3_9975	11	128697499	129246304	8573	8590	0_8120	0_4667	11	-	129246304	128697499	8590	8573	0_4667	0_8120
Dioctria_linearis	Beris_chalybata	4	2	Beris_chalybata_vs_Dioctria_linearis: 390	188585647	189507231	9660	9670	3_8661	3_9622	11	136996077	137306147	9113	9126	0_6974	0_4486	11	-	137306147	136996077	9126	9113	0_4486	0_6974
Dioctria_linearis	Beris_chalybata	4	2	Beris_chalybata_vs_Dioctria_linearis: 392	191470307	192202736	9692	9699	3_9754	3_8900	7	126225688	126499906	8437	8447	0_7275	0_8497	7	-	126499906	126225688	8447	8437	0_8497	0_7275
Dioctria_linearis	Beris_chalybata	4	2	Beris_chalybata_vs_Dioctria_linearis: 394	192258503	193016697	9702	9727	3_8427	3_9752	21	132194838	132497901	8789	8814	0_8655	0_6772	21	-	132497901	132194838	8814	8789	0_6772	0_8655
Dioctria_linearis	Beris_chalybata	4	2	Beris_chalybata_vs_Dioctria_linearis: 395	193026900	193184843	9729	9737	3_8162	3_9516	8	119356037	119516420	8074	8085	0_8828	0_5276	8	-	119516420	119356037	8085	8074	0_5276	0_8828
Dioctria_linearis	Beris_chalybata	4	2	Beris_chalybata_vs_Dioctria_linearis: 396	193383019	194103007	9738	9748	3_8983	3_9730	6	123128395	123388236	8279	8286	0_8347	0_7674	6	-	123388236	123128395	8286	8279	0_7674	0_8347
Dioctria_linearis	Beris_chalybata	4	2	Beris_chalybata_vs_Dioctria_linearis: 399	198347218	199168462	9792	9801	3_8093	3_9781	7	115845373	116232113	7931	7940	0_7033	0_6341	7	-	116232113	115845373	7940	7931	0_6341	0_7033
Dioctria_linearis	Beris_chalybata	4	2	Beris_chalybata_vs_Dioctria_linearis: 400	199324173	199786043	9804	9812	3_8567	3_8409	6	122940085	123076872	8266	8274	0_8895	0_5527	6	-	123076872	122940085	8274	8266	0_5527	0_8895
Dioctria_linearis	Beris_chalybata	4	2	Beris_chalybata_vs_Dioctria_linearis: 401	199868434	200399519	9813	9824	3_9810	3_8352	9	136516957	136679037	9073	9083	0_6363	0_5278	9	-	136679037	136516957	9083	9073	0_5278	0_6363
Dioctria_linearis	Beris_chalybata	4	2	Beris_chalybata_vs_Dioctria_linearis: 405	203355037	204292645	9871	9896	3_8869	3_8063	20	99152959	99712365	7241	7270	0_9004	0_6829	20	-	99712365	99152959	7270	7241	0_6829	0_9004
Dioctria_linearis	Beris_chalybata	4	2	Beris_chalybata_vs_Dioctria_linearis: 408	206922818	206983964	9940	9946	3_9549	3_10025	7	120765145	120823757	8146	8155	0_4698	0_4610	7	-	120823757	120765145	8155	8146	0_4610	0_4698
Dioctria_linearis	Beris_chalybata	4	2	Beris_chalybata_vs_Dioctria_linearis: 410	207230696	208725599	9954	9966	3_9612	3_9419	10	111333937	112026401	7755	7769	0_7830	0_8915	10	-	112026401	111333937	7769	7755	0_8915	0_7830
Dioctria_linearis	Beris_chalybata	4	2	Beris_chalybata_vs_Dioctria_linearis: 411	208928518	211484757	9976	9994	3_8312	3_8710	11	141270198	142369396	9354	9377	0_4593	0_7457	11	-	142369396	141270198	9377	9354	0_7457	0_4593
Dioctria_linearis	Beris_chalybata	4	2	Beris_chalybata_vs_Dioctria_linearis: 414	212792007	212871989	10026	10033	3_9483	3_8345	8	124876397	124934589	8359	8367	0_8654	0_5128	8	-	124934589	124876397	8367	8359	0_5128	0_8654
Dioctria_linearis	Beris_chalybata	4	2	Beris_chalybata_vs_Dioctria_linearis: 415	212878528	213317728	10034	10044	3_9213	3_8062	9	129363565	129623632	8595	8606	0_6523	0_5219	9	-	129623632	129363565	8606	8595	0_5219	0_6523
Dioctria_linearis	Beris_chalybata	4	2	Beris_chalybata_vs_Dioctria_linearis: 417	214976368	216416005	10065	10082	3_9755	3_9080	15	131272312	132146077	8750	8781	0_7366	0_6718	15	-	132146077	131272312	8781	8750	0_6718	0_7366
Dioctria_linearis	Beris_chalybata	4	3	Beris_chalybata_vs_Dioctria_linearis: 330	10046633	17097437	8186	8229	3_8201	3_9791	19	77482237	80542597	12212	12280	0_12777	0_13473	19	-	80542597	77482237	12280	12212	0_13473	0_12777
Dioctria_linearis	Beris_chalybata	4	3	Beris_chalybata_vs_Dioctria_linearis: 332	21173074	23617077	8298	8320	3_9083	3_8525	16	71165542	71892045	12034	12057	0_10962	0_9873	16	-	71892045	71165542	12057	12034	0_9873	0_10962
Dioctria_linearis	Beris_chalybata	4	3	Beris_chalybata_vs_Dioctria_linearis: 333	37851663	38751869	8330	8341	3_8558	3_8347	9	76679745	76999937	12191	12204	0_11418	0_11274	9	-	76999937	76679745	12204	12191	0_11274	0_11418
Dioctria_linearis	Beris_chalybata	5	3	Beris_chalybata_vs_Dioctria_linearis: 421	1816037	1960403	10160	10171	3_10768	3_10720	9	13083363	13288074	10172	10206	0_12502	0_9417	9	-	13288074	13083363	10206	10172	0_9417	0_12502
Dioctria_linearis	Beris_chalybata	5	3	Beris_chalybata_vs_Dioctria_linearis: 422	2240022	2499042	10192	10200	3_10303	3_10209	7	3610482	3846729	9598	9613	0_11511	0_9528	7	-	3846729	3610482	9613	9598	0_9528	0_11511
Dioctria_linearis	Beris_chalybata	5	3	Beris_chalybata_vs_Dioctria_linearis: 423	2745797	2863303	10206	10215	3_10644	3_11946	9	4474209	4587010	9652	9665	0_11257	0_10845	9	-	4587010	4474209	9665	9652	0_10845	0_11257
Dioctria_linearis	Beris_chalybata	5	3	Beris_chalybata_vs_Dioctria_linearis: 425	3916727	3980816	10238	10246	3_10803	3_10848	8	18875459	19000950	10457	10474	0_12279	0_10084	8	-	19000950	18875459	10474	10457	0_10084	0_12279
Dioctria_linearis	Beris_chalybata	5	3	Beris_chalybata_vs_Dioctria_linearis: 427	4213266	4357422	10256	10266	3_10104	3_11175	9	19451340	19623884	10489	10509	0_12010	0_9177	9	-	19623884	19451340	10509	10489	0_9177	0_12010
Dioctria_linearis	Beris_chalybata	5	3	Beris_chalybata_vs_Dioctria_linearis: 431	6524356	8310431	10315	10336	3_11571	3_10569	21	863544	1839626	9426	9457	0_11142	0_9864	21	-	1839626	863544	9457	9426	0_9864	0_11142
Dioctria_linearis	Beris_chalybata	5	3	Beris_chalybata_vs_Dioctria_linearis: 432	8522413	9307486	10343	10353	3_10963	3_10179	5	6575771	6960584	9777	9790	0_9412	0_11851	5	-	6960584	6575771	9790	9777	0_11851	0_9412
Dioctria_linearis	Beris_chalybata	5	3	Beris_chalybata_vs_Dioctria_linearis: 433	9311654	9415093	10355	10363	3_11895	3_11346	9	2806269	2969408	9534	9554	0_10028	0_12337	9	-	2969408	2806269	9554	9534	0_12337	0_10028
Dioctria_linearis	Beris_chalybata	5	3	Beris_chalybata_vs_Dioctria_linearis: 436	10037212	10175397	10390	10404	3_11931	3_11370	11	12738553	12885007	10141	10160	0_11169	0_12543	11	-	12885007	12738553	10160	10141	0_12543	0_11169
Dioctria_linearis	Beris_chalybata	5	3	Beris_chalybata_vs_Dioctria_linearis: 437	10176475	10301370	10405	10410	3_11679	3_10578	6	22044511	22159717	10599	10606	0_11617	0_13670	6	-	22159717	22044511	10606	10599	0_13670	0_11617
Dioctria_linearis	Beris_chalybata	5	3	Beris_chalybata_vs_Dioctria_linearis: 439	11745278	12203683	10454	10464	3_10827	3_11891	10	11437278	11814952	10073	10088	0_10282	0_9816	10	-	11814952	11437278	10088	10073	0_9816	0_10282
Dioctria_linearis	Beris_chalybata	5	3	Beris_chalybata_vs_Dioctria_linearis: 444	14572413	14634926	10527	10533	3_11779	3_11384	7	16467480	16566480	10350	10358	0_9421	0_13530	7	-	16566480	16467480	10358	10350	0_13530	0_9421
Dioctria_linearis	Beris_chalybata	5	3	Beris_chalybata_vs_Dioctria_linearis: 445	15100644	15774463	10556	10584	3_11318	3_11131	22	13806588	14456507	10268	10303	0_10608	0_13212	22	-	14456507	13806588	10303	10268	0_13212	0_10608
Dioctria_linearis	Beris_chalybata	5	3	Beris_chalybata_vs_Dioctria_linearis: 448	16408086	16771136	10614	10636	3_11002	3_10718	10	23874596	24393622	10659	10694	0_11919	0_13226	10	-	24393622	23874596	10694	10659	0_13226	0_11919
Dioctria_linearis	Beris_chalybata	5	3	Beris_chalybata_vs_Dioctria_linearis: 452	21121884	21772630	10720	10733	3_11153	3_10406	6	1840315	2042796	9458	9475	0_10598	0_12419	6	-	2042796	1840315	9475	9458	0_12419	0_10598
Dioctria_linearis	Beris_chalybata	5	3	Beris_chalybata_vs_Dioctria_linearis: 454	24808520	26117164	10761	10773	3_11977	3_11032	12	10351003	10956707	10024	10038	0_9382	0_11927	12	-	10956707	10351003	10038	10024	0_11927	0_9382
Dioctria_linearis	Beris_chalybata	5	3	Beris_chalybata_vs_Dioctria_linearis: 455	26146284	26311240	10780	10789	3_11664	3_11834	10	7270209	7339065	9813	9822	0_11953	0_10080	10	-	7339065	7270209	9822	9813	0_10080	0_11953
Dioctria_linearis	Beris_chalybata	5	3	Beris_chalybata_vs_Dioctria_linearis: 456	26360399	26889924	10791	10796	3_10550	3_10934	6	8931083	9128256	9937	9951	0_11661	0_11714	6	-	9128256	8931083	9951	9937	0_11714	0_11661
Dioctria_linearis	Beris_chalybata	5	3	Beris_chalybata_vs_Dioctria_linearis: 457	27863936	29071172	10813	10845	3_10200	3_10839	15	16579553	16996971	10362	10383	0_11738	0_13256	15	-	16996971	16579553	10383	10362	0_13256	0_11738
Dioctria_linearis	Beris_chalybata	5	3	Beris_chalybata_vs_Dioctria_linearis: 460	29943247	30368354	10855	10867	3_10935	3_11426	9	2689665	2802789	9523	9533	0_12440	0_13721	9	-	2802789	2689665	9533	9523	0_13721	0_12440
Dioctria_linearis	Beris_chalybata	5	3	Beris_chalybata_vs_Dioctria_linearis: 462	32099100	32444459	10877	10888	3_11697	3_11689	10	2608302	2684966	9510	9521	0_10770	0_9336	10	-	2684966	2608302	9521	9510	0_9336	0_10770
Dioctria_linearis	Beris_chalybata	5	3	Beris_chalybata_vs_Dioctria_linearis: 463	33093576	33819510	10912	10921	3_11182	3_11257	7	12303684	12624857	10123	10134	0_9331	0_9316	7	-	12624857	12303684	10134	10123	0_9316	0_9331
Dioctria_linearis	Beris_chalybata	5	3	Beris_chalybata_vs_Dioctria_linearis: 503	203507170	205189178	11821	11856	3_11680	3_10131	10	24220446	24370098	10677	10691	0_10252	0_13220	10	-	24370098	24220446	10691	10677	0_13220	0_10252
Dioctria_linearis	Beris_chalybata	5	3	Beris_chalybata_vs_Dioctria_linearis: 506	207060642	207766056	11880	11892	3_11130	3_10641	10	38047134	38389861	11260	11278	0_9378	0_10824	10	-	38389861	38047134	11278	11260	0_10824	0_9378
Dioctria_linearis	Beris_chalybata	5	4	Beris_chalybata_vs_Dioctria_linearis: 471	102001440	122821593	11152	11199	3_11446	3_11888	6	18543056	18787642	15049	15065	0_14338	0_17043	6	-	18787642	18543056	15065	15049	0_17043	0_14338
Dioctria_linearis	Beris_chalybata	5	4	Beris_chalybata_vs_Dioctria_linearis: 472	123991729	124567076	11207	11218	3_11940	3_10505	10	97563529	97867775	16775	16788	0_16105	0_14489	10	-	97867775	97563529	16788	16775	0_14489	0_16105
Dioctria_linearis	Beris_chalybata	5	4	Beris_chalybata_vs_Dioctria_linearis: 474	126180005	127654730	11229	11250	3_10139	3_11279	15	91300732	92289623	16603	16626	0_17007	0_13847	15	-	92289623	91300732	16626	16603	0_13847	0_17007
Dioctria_linearis	Beris_chalybata	5	4	Beris_chalybata_vs_Dioctria_linearis: 478	143606064	144089654	11297	11304	3_11837	3_11979	8	106068048	106302657	17084	17095	0_16220	0_16959	8	-	106302657	106068048	17095	17084	0_16959	0_16220
Dioctria_linearis	Beris_chalybata	5	4	Beris_chalybata_vs_Dioctria_linearis: 483	166989876	170132535	11451	11481	3_10121	3_11006	10	98081023	99047670	16797	16822	0_16424	0_15429	10	-	99047670	98081023	16822	16797	0_15429	0_16424
Dioctria_linearis	Beris_chalybata	5	4	Beris_chalybata_vs_Dioctria_linearis: 484	170189850	171155252	11485	11493	3_10736	3_11095	6	102424617	102926439	16923	16945	0_14305	0_15971	6	-	102926439	102424617	16945	16923	0_15971	0_14305
Dioctria_linearis	Beris_chalybata	5	4	Beris_chalybata_vs_Dioctria_linearis: 487	172083629	173340648	11508	11519	3_10421	3_11800	9	112249528	112484497	17371	17382	0_16822	0_14385	9	-	112484497	112249528	17382	17371	0_14385	0_16822
Dioctria_linearis	Beris_chalybata	5	4	Beris_chalybata_vs_Dioctria_linearis: 488	174101430	175129416	11523	11535	3_11313	3_10344	7	96935316	97500084	16759	16773	0_15085	0_16939	7	-	97500084	96935316	16773	16759	0_16939	0_15085
Dioctria_linearis	Beris_chalybata	5	4	Beris_chalybata_vs_Dioctria_linearis: 491	179710886	180600112	11586	11607	3_11456	3_10506	14	107459603	107855224	17162	17187	0_14369	0_16377	14	-	107855224	107459603	17187	17162	0_16377	0_14369
Dioctria_linearis	Beris_chalybata	5	4	Beris_chalybata_vs_Dioctria_linearis: 492	182339421	184231436	11623	11633	3_11696	3_11053	7	113589854	113826675	17455	17468	0_15648	0_13930	7	-	113826675	113589854	17468	17455	0_13930	0_15648
Dioctria_linearis	Beris_chalybata	5	4	Beris_chalybata_vs_Dioctria_linearis: 494	186941337	187767252	11662	11670	3_10520	3_10565	7	101011796	101417105	16885	16898	0_14952	0_14655	7	-	101417105	101011796	16898	16885	0_14655	0_14952
Dioctria_linearis	Beris_chalybata	5	4	Beris_chalybata_vs_Dioctria_linearis: 495	189085301	194860885	11687	11707	3_10469	3_11330	11	108580964	109357117	17203	17224	0_15013	0_14664	11	-	109357117	108580964	17224	17203	0_14664	0_15013
Dioctria_linearis	Beris_chalybata	5	4	Beris_chalybata_vs_Dioctria_linearis: 497	196472615	196892887	11719	11727	3_11504	3_10159	7	104672133	104967652	17014	17032	0_14032	0_14992	7	-	104967652	104672133	17032	17014	0_14992	0_14032
Dioctria_linearis	Beris_chalybata	5	4	Beris_chalybata_vs_Dioctria_linearis: 498	196926337	198720639	11728	11741	3_10879	3_11755	8	106317707	107017195	17097	17133	0_15641	0_15272	8	-	107017195	106317707	17133	17097	0_15272	0_15641
Dioctria_linearis	Beris_chalybata	5	4	Beris_chalybata_vs_Dioctria_linearis: 509	209464188	209938127	11945	11961	3_10515	3_10891	13	99087886	99717275	16824	16846	0_15207	0_15445	13	-	99717275	99087886	16846	16824	0_15445	0_15207
Dioctria_linearis	Beris_chalybata	5	4	Beris_chalybata_vs_Dioctria_linearis: 510	210029125	210326075	11965	11973	3_10474	3_10666	5	111810859	112047585	17352	17363	0_15479	0_15683	5	-	112047585	111810859	17363	17352	0_15683	0_15479
Beris_chalybata	Dioctria_rufipes	1	1	Beris_chalybata_vs_Dioctria_rufipes: 108	4573149	4715427	720	727	0_3901	0_1279	6	371095668	371843484	2651	2656	4_321	4_1280	6	+	371095668	371843484	2651	2656	4_321	4_1280
Beris_chalybata	Dioctria_rufipes	1	1	Beris_chalybata_vs_Dioctria_rufipes: 110	52141123	55314503	2469	2517	0_3103	0_404	10	373459260	375170532	2675	2697	4_1872	4_37	10	+	373459260	375170532	2675	2697	4_1872	4_37
Beris_chalybata	Dioctria_rufipes	1	1	Beris_chalybata_vs_Dioctria_rufipes: 70	3177607	3676209	617	658	0_2886	0_2743	11	293233129	295558936	1807	1832	4_1389	4_2174	11	+	293233129	295558936	1807	1832	4_1389	4_2174
Beris_chalybata	Dioctria_rufipes	1	1	Beris_chalybata_vs_Dioctria_rufipes: 89	5735191	5986152	796	828	0_1137	0_4015	12	332165663	333372997	2139	2158	4_1624	4_2002	12	+	332165663	333372997	2139	2158	4_1624	4_2002
Beris_chalybata	Dioctria_rufipes	1	1	Beris_chalybata_vs_Dioctria_rufipes: 97	5987151	6045304	829	839	0_25	0_3627	6	345151358	345314688	2351	2358	4_1479	4_1263	6	+	345151358	345314688	2351	2358	4_1479	4_1263
Beris_chalybata	Dioctria_rufipes	1	2	Beris_chalybata_vs_Dioctria_rufipes: 116	9775807	10756422	1041	1087	0_2032	0_1570	14	21294890	21842198	3077	3093	4_5429	4_4722	14	+	21294890	21842198	3077	3093	4_5429	4_4722
Beris_chalybata	Dioctria_rufipes	1	2	Beris_chalybata_vs_Dioctria_rufipes: 118	19816069	20522201	1533	1559	0_2136	0_803	10	22864876	23656098	3112	3124	4_2788	4_5821	10	+	22864876	23656098	3112	3124	4_2788	4_5821
Beris_chalybata	Dioctria_rufipes	1	2	Beris_chalybata_vs_Dioctria_rufipes: 119	23213717	23718574	1657	1666	0_481	0_238	7	23778198	24323917	3132	3138	4_4942	4_2757	7	+	23778198	24323917	3132	3138	4_4942	4_2757
Beris_chalybata	Dioctria_rufipes	1	2	Beris_chalybata_vs_Dioctria_rufipes: 121	15964560	16143977	1363	1373	0_1166	0_3999	7	25308550	25456391	3168	3174	4_4053	4_3063	7	+	25308550	25456391	3168	3174	4_4053	4_3063
Beris_chalybata	Dioctria_rufipes	1	2	Beris_chalybata_vs_Dioctria_rufipes: 122	12249191	13060667	1181	1210	0_1904	0_2444	13	26288881	28081879	3181	3196	4_3948	4_4419	13	+	26288881	28081879	3181	3196	4_3948	4_4419
Beris_chalybata	Dioctria_rufipes	1	2	Beris_chalybata_vs_Dioctria_rufipes: 125	2876000	3064355	595	610	0_3601	0_3929	11	31315498	32043076	3290	3305	4_5060	4_5211	11	+	31315498	32043076	3290	3305	4_5060	4_5211
Beris_chalybata	Dioctria_rufipes	1	2	Beris_chalybata_vs_Dioctria_rufipes: 127	13399009	13837488	1227	1242	0_2759	0_3821	9	33645990	34821039	3326	3336	4_5722	4_5400	9	+	33645990	34821039	3326	3336	4_5722	4_5400
Beris_chalybata	Dioctria_rufipes	1	2	Beris_chalybata_vs_Dioctria_rufipes: 130	18850286	19788902	1490	1532	0_219	0_1462	14	36006189	37493249	3367	3382	4_5614	4_3154	14	+	36006189	37493249	3367	3382	4_5614	4_3154
Beris_chalybata	Dioctria_rufipes	1	2	Beris_chalybata_vs_Dioctria_rufipes: 131	17557595	18020555	1426	1443	0_271	0_4212	10	38127235	38880118	3391	3409	4_4074	4_3429	10	+	38127235	38880118	3391	3409	4_4074	4_3429
Beris_chalybata	Dioctria_rufipes	1	2	Beris_chalybata_vs_Dioctria_rufipes: 133	18039837	18221713	1444	1452	0_832	0_789	7	39647429	40056781	3429	3436	4_5595	4_3918	7	+	39647429	40056781	3429	3436	4_5595	4_3918
Beris_chalybata	Dioctria_rufipes	1	2	Beris_chalybata_vs_Dioctria_rufipes: 136	8447036	8851214	984	999	0_1231	0_4225	8	41915885	43791242	3472	3485	4_4019	4_4764	8	+	41915885	43791242	3472	3485	4_4019	4_4764
Beris_chalybata	Dioctria_rufipes	1	2	Beris_chalybata_vs_Dioctria_rufipes: 138	23864204	24289251	1676	1688	0_1856	0_3008	8	47408627	48102123	3549	3557	4_4097	4_5352	8	+	47408627	48102123	3549	3557	4_4097	4_5352
Beris_chalybata	Dioctria_rufipes	1	2	Beris_chalybata_vs_Dioctria_rufipes: 139	39699766	41791805	2244	2267	0_3732	0_2160	7	52478706	55141204	3618	3633	4_5540	4_3430	7	+	52478706	55141204	3618	3633	4_5540	4_3430
Beris_chalybata	Dioctria_rufipes	1	2	Beris_chalybata_vs_Dioctria_rufipes: 143	26357505	26648951	1769	1778	0_1003	0_197	6	56167073	56732071	3673	3679	4_4630	4_3382	6	+	56167073	56732071	3673	3679	4_4630	4_3382
Beris_chalybata	Dioctria_rufipes	1	2	Beris_chalybata_vs_Dioctria_rufipes: 144	218478	656982	368	390	0_4286	0_1300	12	58808742	62973225	3696	3719	4_3298	4_3215	12	+	58808742	62973225	3696	3719	4_3298	4_3215
Beris_chalybata	Dioctria_rufipes	1	2	Beris_chalybata_vs_Dioctria_rufipes: 145	7086321	7356934	898	905	0_2731	0_1383	8	62984060	63934481	3720	3728	4_5390	4_2768	8	+	62984060	63934481	3720	3728	4_5390	4_2768
Beris_chalybata	Dioctria_rufipes	1	2	Beris_chalybata_vs_Dioctria_rufipes: 148	32028849	33034494	2010	2034	0_1500	0_2821	10	68858374	70360135	3811	3828	4_5222	4_3652	10	+	68858374	70360135	3811	3828	4_5222	4_3652
Beris_chalybata	Dioctria_rufipes	1	2	Beris_chalybata_vs_Dioctria_rufipes: 150	6798016	7083569	876	897	0_175	0_2732	6	72758903	73310349	3854	3864	4_3645	4_5637	6	+	72758903	73310349	3854	3864	4_3645	4_5637
Beris_chalybata	Dioctria_rufipes	1	2	Beris_chalybata_vs_Dioctria_rufipes: 151	27617966	27978959	1846	1860	0_138	0_4028	9	76643040	77506127	3877	3887	4_3379	4_5274	9	+	76643040	77506127	3877	3887	4_3379	4_5274
Beris_chalybata	Dioctria_rufipes	1	2	Beris_chalybata_vs_Dioctria_rufipes: 152	18227603	18269569	1454	1460	0_2534	0_1031	7	81914198	82088127	3898	3904	4_3386	4_4304	7	+	81914198	82088127	3898	3904	4_3386	4_4304
Beris_chalybata	Dioctria_rufipes	1	2	Beris_chalybata_vs_Dioctria_rufipes: 153	1645088	1742077	478	487	0_2598	0_1712	7	82124733	82922566	3905	3916	4_3432	4_5732	7	+	82124733	82922566	3905	3916	4_3432	4_5732
Beris_chalybata	Dioctria_rufipes	1	2	Beris_chalybata_vs_Dioctria_rufipes: 163	34542932	35059752	2093	2117	0_2574	0_747	12	118963092	121980901	4114	4133	4_4557	4_3978	12	+	118963092	121980901	4114	4133	4_4557	4_3978
Beris_chalybata	Dioctria_rufipes	1	2	Beris_chalybata_vs_Dioctria_rufipes: 165	95914107	101660828	3126	3222	0_3111	0_179	7	146550157	149004379	4229	4243	4_4937	4_2939	7	+	146550157	149004379	4229	4243	4_4937	4_2939
Beris_chalybata	Dioctria_rufipes	1	2	Beris_chalybata_vs_Dioctria_rufipes: 166	139870091	141231551	4311	4323	0_1332	0_2151	7	149387349	153855248	4247	4258	4_5059	4_4007	7	+	149387349	153855248	4247	4258	4_5059	4_4007
Beris_chalybata	Dioctria_rufipes	1	2	Beris_chalybata_vs_Dioctria_rufipes: 167	131354894	132081909	3916	3949	0_1808	0_1741	7	153979047	155872130	4260	4273	4_4891	4_3700	7	+	153979047	155872130	4260	4273	4_4891	4_3700
Beris_chalybata	Dioctria_rufipes	1	2	Beris_chalybata_vs_Dioctria_rufipes: 170	117071674	117261004	3497	3502	0_392	0_3436	6	168120071	168556638	4328	4334	4_2824	4_4207	6	+	168120071	168556638	4328	4334	4_2824	4_4207
Beris_chalybata	Dioctria_rufipes	1	2	Beris_chalybata_vs_Dioctria_rufipes: 171	147064805	147653062	4646	4671	0_3470	0_2719	14	168919474	171847497	4336	4358	4_3124	4_5213	14	+	168919474	171847497	4336	4358	4_3124	4_5213
Beris_chalybata	Dioctria_rufipes	1	2	Beris_chalybata_vs_Dioctria_rufipes: 172	41949826	42225893	2272	2280	0_1572	0_4189	6	172326426	172735349	4370	4377	4_3017	4_5768	6	+	172326426	172735349	4370	4377	4_3017	4_5768
Beris_chalybata	Dioctria_rufipes	1	2	Beris_chalybata_vs_Dioctria_rufipes: 176	42706154	43777598	2299	2320	0_1525	0_612	10	178362751	180022865	4455	4467	4_5962	4_5410	10	+	178362751	180022865	4455	4467	4_5962	4_5410
Beris_chalybata	Dioctria_rufipes	1	2	Beris_chalybata_vs_Dioctria_rufipes: 178	115172374	117019207	3442	3490	0_705	0_202	14	185945610	187629443	4504	4536	4_3829	4_4505	14	+	185945610	187629443	4504	4536	4_3829	4_4505
Beris_chalybata	Dioctria_rufipes	1	2	Beris_chalybata_vs_Dioctria_rufipes: 186	127818330	129203564	3800	3836	0_2646	0_2240	16	207649226	212179956	4720	4746	4_2865	4_3724	16	+	207649226	212179956	4720	4746	4_2865	4_3724
Beris_chalybata	Dioctria_rufipes	1	2	Beris_chalybata_vs_Dioctria_rufipes: 189	142684765	142852114	4400	4410	0_712	0_1208	9	216455142	216841368	4805	4813	4_2983	4_2831	9	+	216455142	216841368	4805	4813	4_2983	4_2831
Beris_chalybata	Dioctria_rufipes	1	2	Beris_chalybata_vs_Dioctria_rufipes: 192	58881478	65005786	2578	2678	0_2557	0_1561	7	223883458	226474744	4931	4953	4_4652	4_4253	7	+	223883458	226474744	4931	4953	4_4652	4_4253
Beris_chalybata	Dioctria_rufipes	1	2	Beris_chalybata_vs_Dioctria_rufipes: 195	127011567	127631013	3773	3793	0_29	0_1023	9	230511776	231770774	5005	5017	4_4014	4_5758	9	+	230511776	231770774	5005	5017	4_4014	4_5758
Beris_chalybata	Dioctria_rufipes	1	2	Beris_chalybata_vs_Dioctria_rufipes: 196	142398093	142606059	4369	4392	0_1327	0_3573	12	233002870	233771996	5047	5072	4_4744	4_3561	12	+	233002870	233771996	5047	5072	4_4744	4_3561
Beris_chalybata	Dioctria_rufipes	1	2	Beris_chalybata_vs_Dioctria_rufipes: 198	129353940	129422667	3844	3854	0_887	0_2125	7	236485692	236664010	5108	5118	4_3343	4_5912	7	+	236485692	236664010	5108	5118	4_3343	4_5912
Beris_chalybata	Dioctria_rufipes	1	2	Beris_chalybata_vs_Dioctria_rufipes: 199	145691297	145738075	4565	4571	0_3805	0_3156	6	237262689	237654047	5119	5124	4_4972	4_4105	6	+	237262689	237654047	5119	5124	4_4972	4_4105
Beris_chalybata	Dioctria_rufipes	1	2	Beris_chalybata_vs_Dioctria_rufipes: 200	132083824	132607848	3950	3971	0_230	0_2861	13	238535288	239370981	5129	5141	4_4610	4_2818	13	+	238535288	239370981	5129	5141	4_4610	4_2818
Beris_chalybata	Dioctria_rufipes	1	2	Beris_chalybata_vs_Dioctria_rufipes: 203	121851370	123569957	3636	3664	0_3783	0_2792	17	242565468	245288431	5183	5207	4_3994	4_4299	17	+	242565468	245288431	5183	5207	4_3994	4_4299
Beris_chalybata	Dioctria_rufipes	1	2	Beris_chalybata_vs_Dioctria_rufipes: 210	6316239	6598120	855	864	0_476	0_673	6	261317079	262600189	5380	5390	4_4346	4_3221	6	+	261317079	262600189	5380	5390	4_4346	4_3221
Beris_chalybata	Dioctria_rufipes	1	2	Beris_chalybata_vs_Dioctria_rufipes: 213	89574194	93210038	3020	3074	0_2093	0_2904	6	269002791	270159050	5447	5457	4_3639	4_5961	6	+	269002791	270159050	5447	5457	4_3639	4_5961
Beris_chalybata	Dioctria_rufipes	1	2	Beris_chalybata_vs_Dioctria_rufipes: 217	134710932	134861958	4058	4077	0_2912	0_2554	8	276885396	277132684	5567	5578	4_5309	4_5521	8	+	276885396	277132684	5567	5578	4_5309	4_5521
Beris_chalybata	Dioctria_rufipes	1	2	Beris_chalybata_vs_Dioctria_rufipes: 219	43965902	44661256	2324	2351	0_1285	0_75	8	277492110	277858948	5589	5597	4_5243	4_2860	8	+	277492110	277858948	5589	5597	4_5243	4_2860
Beris_chalybata	Dioctria_rufipes	1	2	Beris_chalybata_vs_Dioctria_rufipes: 220	145998178	147023078	4597	4643	0_834	0_2753	31	278173664	283293442	5609	5647	4_4839	4_3005	31	+	278173664	283293442	5609	5647	4_4839	4_3005
Beris_chalybata	Dioctria_rufipes	1	2	Beris_chalybata_vs_Dioctria_rufipes: 221	123656397	123895762	3666	3676	0_3974	0_783	7	283569060	284035648	5650	5656	4_4883	4_3074	7	+	283569060	284035648	5650	5656	4_4883	4_3074
Beris_chalybata	Dioctria_rufipes	1	2	Beris_chalybata_vs_Dioctria_rufipes: 222	133587358	134451687	4009	4051	0_4096	0_2907	17	284036028	286139887	5657	5680	4_5128	4_5408	17	+	284036028	286139887	5657	5680	4_5128	4_5408
Beris_chalybata	Dioctria_rufipes	1	2	Beris_chalybata_vs_Dioctria_rufipes: 225	124072511	125172982	3688	3718	0_1057	0_2116	21	290525875	292126625	5721	5748	4_4619	4_3148	21	+	290525875	292126625	5721	5748	4_4619	4_3148
Beris_chalybata	Dioctria_rufipes	1	2	Beris_chalybata_vs_Dioctria_rufipes: 233	118703695	119359543	3551	3563	0_3818	0_4169	7	307421088	307967776	5945	5952	4_4683	4_3776	7	+	307421088	307967776	5945	5952	4_4683	4_3776
Beris_chalybata	Dioctria_rufipes	2	1	Beris_chalybata_vs_Dioctria_rufipes: 100	40465723	43255893	6316	6367	0_6607	0_5348	8	351018517	352577751	2423	2443	4_528	4_2743	8	+	351018517	352577751	2423	2443	4_528	4_2743
Beris_chalybata	Dioctria_rufipes	2	1	Beris_chalybata_vs_Dioctria_rufipes: 106	4899329	5531496	5095	5122	0_7516	0_4890	15	365723483	368760922	2584	2625	4_2120	4_920	15	+	365723483	368760922	2584	2625	4_2120	4_920
Beris_chalybata	Dioctria_rufipes	2	1	Beris_chalybata_vs_Dioctria_rufipes: 107	26657629	27155603	5930	5943	0_8034	0_4499	10	368938868	369633194	2630	2640	4_307	4_1399	10	+	368938868	369633194	2630	2640	4_307	4_1399
Beris_chalybata	Dioctria_rufipes	2	1	Beris_chalybata_vs_Dioctria_rufipes: 109	12102567	12365783	5415	5428	0_8923	0_4857	10	371847662	372729605	2658	2669	4_1703	4_2529	10	+	371847662	372729605	2658	2669	4_1703	4_2529
Beris_chalybata	Dioctria_rufipes	2	1	Beris_chalybata_vs_Dioctria_rufipes: 112	20743194	22452881	5721	5773	0_8637	0_5697	20	376125381	378667195	2723	2748	4_2009	4_1850	20	+	376125381	378667195	2723	2748	4_2009	4_1850
Beris_chalybata	Dioctria_rufipes	2	1	Beris_chalybata_vs_Dioctria_rufipes: 51	24540714	24952732	5869	5888	0_8192	0_6944	10	154089119	171715662	1206	1268	4_1886	4_1752	10	+	154089119	171715662	1206	1268	4_1886	4_1752
Beris_chalybata	Dioctria_rufipes	2	1	Beris_chalybata_vs_Dioctria_rufipes: 56	5588001	5842348	5130	5143	0_4429	0_6515	10	222522927	224779938	1464	1476	4_1513	4_2431	10	+	222522927	224779938	1464	1476	4_1513	4_2431
Beris_chalybata	Dioctria_rufipes	2	1	Beris_chalybata_vs_Dioctria_rufipes: 59	3593506	3650603	4974	4984	0_5967	0_6666	8	231517925	232440882	1517	1528	4_545	4_919	8	+	231517925	232440882	1517	1528	4_545	4_919
Beris_chalybata	Dioctria_rufipes	2	1	Beris_chalybata_vs_Dioctria_rufipes: 64	18881226	19937430	5695	5711	0_8507	0_8512	9	239334690	243742471	1601	1612	4_702	4_296	9	+	239334690	243742471	1601	1612	4_702	4_296
Beris_chalybata	Dioctria_rufipes	2	1	Beris_chalybata_vs_Dioctria_rufipes: 66	5843614	6557467	5144	5168	0_5230	0_7100	17	273869788	276913023	1664	1688	4_888	4_1352	17	+	273869788	276913023	1664	1688	4_888	4_1352
Beris_chalybata	Dioctria_rufipes	2	1	Beris_chalybata_vs_Dioctria_rufipes: 67	28698027	30185559	6016	6031	0_5759	0_6005	7	280355959	285314802	1720	1735	4_559	4_224	7	+	280355959	285314802	1720	1735	4_559	4_224
Beris_chalybata	Dioctria_rufipes	2	1	Beris_chalybata_vs_Dioctria_rufipes: 71	27426341	27763987	5960	5976	0_8665	0_5376	11	299137045	299678678	1851	1864	4_2727	4_1720	11	+	299137045	299678678	1851	1864	4_2727	4_1720
Beris_chalybata	Dioctria_rufipes	2	1	Beris_chalybata_vs_Dioctria_rufipes: 72	13504609	13746422	5497	5507	0_5747	0_7312	10	299686467	300391569	1865	1874	4_314	4_470	10	+	299686467	300391569	1865	1874	4_314	4_470
Beris_chalybata	Dioctria_rufipes	2	1	Beris_chalybata_vs_Dioctria_rufipes: 78	11518979	12078621	5397	5413	0_5159	0_6179	10	317464224	319209221	1973	1985	4_2369	4_2342	10	+	317464224	319209221	1973	1985	4_2369	4_2342
Beris_chalybata	Dioctria_rufipes	2	1	Beris_chalybata_vs_Dioctria_rufipes: 83	31729429	31963654	6060	6077	0_5501	0_8922	8	321973618	322272866	2028	2038	4_894	4_2430	8	+	321973618	322272866	2028	2038	4_894	4_2430
Beris_chalybata	Dioctria_rufipes	2	1	Beris_chalybata_vs_Dioctria_rufipes: 85	34164553	34326449	6175	6183	0_6077	0_8365	7	327829490	328132030	2076	2084	4_2297	4_2445	7	+	327829490	328132030	2076	2084	4_2297	4_2445
Beris_chalybata	Dioctria_rufipes	2	1	Beris_chalybata_vs_Dioctria_rufipes: 86	32900413	33121892	6124	6132	0_7720	0_5913	6	329097576	329338775	2095	2101	4_2116	4_594	6	+	329097576	329338775	2095	2101	4_2116	4_594
Beris_chalybata	Dioctria_rufipes	2	1	Beris_chalybata_vs_Dioctria_rufipes: 91	968453	1067726	4785	4790	0_7724	0_7345	6	334942780	335236976	2189	2194	4_1808	4_2075	6	+	334942780	335236976	2189	2194	4_1808	4_2075
Beris_chalybata	Dioctria_rufipes	2	1	Beris_chalybata_vs_Dioctria_rufipes: 93	7974147	8107484	5259	5271	0_7905	0_7269	11	339356523	339594837	2256	2268	4_2329	4_1805	11	+	339356523	339594837	2256	2268	4_2329	4_1805
Beris_chalybata	Dioctria_rufipes	2	1	Beris_chalybata_vs_Dioctria_rufipes: 96	28151246	28617993	5991	6011	0_6392	0_7211	6	343332400	344285666	2327	2335	4_2661	4_2256	6	+	343332400	344285666	2327	2335	4_2661	4_2256
Beris_chalybata	Dioctria_rufipes	2	1	Beris_chalybata_vs_Dioctria_rufipes: 99	864787	966485	4773	4783	0_6547	0_7732	10	348538138	348945096	2383	2394	4_1485	4_415	10	+	348538138	348945096	2383	2394	4_1485	4_415
Beris_chalybata	Dioctria_rufipes	2	2	Beris_chalybata_vs_Dioctria_rufipes: 184	23457019	24508382	5823	5864	0_5060	0_8836	6	204219744	205726974	4670	4688	4_5304	4_3984	6	+	204219744	205726974	4670	4688	4_5304	4_3984
Beris_chalybata	Dioctria_rufipes	2	2	Beris_chalybata_vs_Dioctria_rufipes: 207	36908667	37824054	6241	6263	0_7155	0_5674	9	250122109	251251518	5258	5268	4_4894	4_3617	9	+	250122109	251251518	5258	5268	4_4894	4_3617
Beris_chalybata	Dioctria_rufipes	2	2	Beris_chalybata_vs_Dioctria_rufipes: 208	23837964	24372535	5841	5859	0_8412	0_5507	8	258079580	259151165	5340	5348	4_5849	4_2808	8	+	258079580	259151165	5340	5348	4_5849	4_2808
Beris_chalybata	Dioctria_rufipes	2	2	Beris_chalybata_vs_Dioctria_rufipes: 209	23498658	23659529	5826	5834	0_8349	0_4652	6	260003765	260313962	5364	5370	4_4902	4_5348	6	+	260003765	260313962	5364	5370	4_4902	4_5348
Beris_chalybata	Dioctria_rufipes	2	2	Beris_chalybata_vs_Dioctria_rufipes: 211	35254461	36209600	6212	6230	0_8735	0_4846	6	262636592	264018542	5392	5400	4_4852	4_3853	6	+	262636592	264018542	5392	5400	4_4852	4_3853
Beris_chalybata	Dioctria_rufipes	2	2	Beris_chalybata_vs_Dioctria_rufipes: 212	34976478	35197701	6200	6210	0_6242	0_4668	7	264887063	265190596	5408	5415	4_5727	4_2886	7	+	264887063	265190596	5408	5415	4_5727	4_2886
Beris_chalybata	Dioctria_rufipes	2	3	Beris_chalybata_vs_Dioctria_rufipes: 287	8467728	8650209	5292	5307	0_6844	0_7640	7	106998518	113314163	7140	7172	4_6758	4_7603	7	+	106998518	113314163	7140	7172	4_6758	4_7603
Beris_chalybata	Dioctria_rufipes	2	4	Beris_chalybata_vs_Dioctria_rufipes: 323	131272312	132146077	8750	8781	0_7366	0_6718	15	92605	1539881	8085	8103	4_9465	4_8263	15	+	92605	1539881	8085	8103	4_9465	4_8263
Beris_chalybata	Dioctria_rufipes	2	4	Beris_chalybata_vs_Dioctria_rufipes: 325	129363565	129623632	8595	8606	0_6523	0_5219	9	3094951	3507392	8126	8135	4_8768	4_10062	9	+	3094951	3507392	8126	8135	4_8768	4_10062
Beris_chalybata	Dioctria_rufipes	2	4	Beris_chalybata_vs_Dioctria_rufipes: 326	124876397	124934589	8359	8367	0_8654	0_5128	7	3530811	3609232	8136	8142	4_9684	4_8525	7	+	3530811	3609232	8136	8142	4_9684	4_8525
Beris_chalybata	Dioctria_rufipes	2	4	Beris_chalybata_vs_Dioctria_rufipes: 329	141270198	142369396	9354	9377	0_4593	0_7457	11	4676739	6933421	8177	8193	4_8339	4_8255	11	+	4676739	6933421	8177	8193	4_8339	4_8255
Beris_chalybata	Dioctria_rufipes	2	4	Beris_chalybata_vs_Dioctria_rufipes: 330	111333937	112026401	7755	7769	0_7830	0_8915	10	7161500	8707416	8203	8214	4_8495	4_8698	10	+	7161500	8707416	8203	8214	4_8495	4_8698
Beris_chalybata	Dioctria_rufipes	2	4	Beris_chalybata_vs_Dioctria_rufipes: 333	99152959	99712365	7241	7270	0_9004	0_6829	18	11522859	12398850	8269	8292	4_9897	4_8936	18	+	11522859	12398850	8269	8292	4_9897	4_8936
Beris_chalybata	Dioctria_rufipes	2	4	Beris_chalybata_vs_Dioctria_rufipes: 334	89468295	90694854	7062	7076	0_7223	0_5627	6	12946317	13936092	8303	8314	4_9044	4_8591	6	+	12946317	13936092	8303	8314	4_9044	4_8591
Beris_chalybata	Dioctria_rufipes	2	4	Beris_chalybata_vs_Dioctria_rufipes: 337	136516957	136674126	9073	9082	0_6363	0_8715	8	15223430	15711904	8340	8350	4_9476	4_9887	8	+	15223430	15711904	8340	8350	4_9476	4_9887
Beris_chalybata	Dioctria_rufipes	2	4	Beris_chalybata_vs_Dioctria_rufipes: 339	122940085	123076872	8266	8274	0_8895	0_5527	6	15820821	16179778	8352	8361	4_9761	4_8116	6	+	15820821	16179778	8352	8361	4_9761	4_8116
Beris_chalybata	Dioctria_rufipes	2	4	Beris_chalybata_vs_Dioctria_rufipes: 340	115845373	116232113	7931	7940	0_7033	0_6341	7	16310926	17079057	8363	8373	4_8482	4_9053	7	+	16310926	17079057	8363	8373	4_8482	4_9053
Beris_chalybata	Dioctria_rufipes	2	4	Beris_chalybata_vs_Dioctria_rufipes: 343	123128395	123388236	8279	8286	0_8347	0_7674	6	21301431	21973670	8418	8425	4_9419	4_9322	6	+	21301431	21973670	8418	8425	4_9419	4_9322
Beris_chalybata	Dioctria_rufipes	2	4	Beris_chalybata_vs_Dioctria_rufipes: 344	119356037	119516420	8074	8085	0_8828	0_5276	9	22153357	22336685	8426	8435	4_9603	4_9466	9	+	22153357	22336685	8426	8435	4_9603	4_9466
Beris_chalybata	Dioctria_rufipes	2	4	Beris_chalybata_vs_Dioctria_rufipes: 345	132194838	132497901	8789	8814	0_8655	0_6772	21	22337269	23094460	8436	8460	4_9588	4_9619	21	+	22337269	23094460	8436	8460	4_9588	4_9619
Beris_chalybata	Dioctria_rufipes	2	4	Beris_chalybata_vs_Dioctria_rufipes: 347	126225688	126499906	8437	8447	0_7275	0_8497	7	23166814	23892515	8463	8470	4_9664	4_9228	7	+	23166814	23892515	8463	8470	4_9664	4_9228
Beris_chalybata	Dioctria_rufipes	2	4	Beris_chalybata_vs_Dioctria_rufipes: 349	136996077	137306147	9113	9126	0_6974	0_4486	11	25699918	26553724	8491	8502	4_8293	4_9601	11	+	25699918	26553724	8491	8502	4_8293	4_9601
Beris_chalybata	Dioctria_rufipes	2	4	Beris_chalybata_vs_Dioctria_rufipes: 354	128697499	129246304	8573	8590	0_8120	0_4667	11	28628858	30004986	8544	8555	4_9184	4_9928	11	+	28628858	30004986	8544	8555	4_9184	4_9928
Beris_chalybata	Dioctria_rufipes	2	4	Beris_chalybata_vs_Dioctria_rufipes: 356	119592143	120159879	8091	8119	0_6483	0_6555	14	30430011	32358032	8562	8579	4_9638	4_9077	14	+	30430011	32358032	8562	8579	4_9638	4_9077
Beris_chalybata	Dioctria_rufipes	2	4	Beris_chalybata_vs_Dioctria_rufipes: 358	132541602	133006381	8821	8845	0_5765	0_8400	16	32676603	34107334	8583	8605	4_8701	4_9269	16	+	32676603	34107334	8583	8605	4_8701	4_9269
Beris_chalybata	Dioctria_rufipes	2	4	Beris_chalybata_vs_Dioctria_rufipes: 359	121836094	121926561	8204	8212	0_8545	0_7018	8	36054129	36332948	8622	8629	4_8180	4_8841	8	+	36054129	36332948	8622	8629	4_8180	4_8841
Beris_chalybata	Dioctria_rufipes	2	4	Beris_chalybata_vs_Dioctria_rufipes: 363	136757416	136864797	9086	9099	0_5441	0_7170	9	41066898	41321807	8680	8690	4_9582	4_8245	9	+	41066898	41321807	8680	8690	4_9582	4_8245
Beris_chalybata	Dioctria_rufipes	2	4	Beris_chalybata_vs_Dioctria_rufipes: 365	106905361	107282457	7572	7597	0_6238	0_5525	16	41347476	41931351	8693	8711	4_8668	4_8902	16	+	41347476	41931351	8693	8711	4_8668	4_8902
Beris_chalybata	Dioctria_rufipes	2	4	Beris_chalybata_vs_Dioctria_rufipes: 366	127100651	127873570	8472	8534	0_7912	0_6725	25	42408773	43946918	8719	8752	4_8386	4_8846	25	+	42408773	43946918	8719	8752	4_8386	4_8846
Beris_chalybata	Dioctria_rufipes	2	4	Beris_chalybata_vs_Dioctria_rufipes: 367	130765719	131131874	8715	8739	0_7324	0_8498	18	44392622	45177978	8771	8792	4_9752	4_8331	18	+	44392622	45177978	8771	8792	4_9752	4_8331
Beris_chalybata	Dioctria_rufipes	2	4	Beris_chalybata_vs_Dioctria_rufipes: 368	133717643	134914408	8914	8981	0_6197	0_8588	24	45184398	48768069	8793	8823	4_8119	4_8163	24	+	45184398	48768069	8793	8823	4_8119	4_8163
Beris_chalybata	Dioctria_rufipes	2	4	Beris_chalybata_vs_Dioctria_rufipes: 371	114098765	114560038	7851	7872	0_7792	0_4561	14	52782611	53520625	8895	8911	4_8208	4_9914	14	+	52782611	53520625	8895	8911	4_8208	4_9914
Beris_chalybata	Dioctria_rufipes	2	4	Beris_chalybata_vs_Dioctria_rufipes: 372	112698149	113205172	7788	7801	0_4460	0_7437	11	53564424	54815903	8915	8929	4_8568	4_8513	11	+	53564424	54815903	8915	8929	4_8568	4_8513
Beris_chalybata	Dioctria_rufipes	2	4	Beris_chalybata_vs_Dioctria_rufipes: 375	136243149	136482138	9053	9071	0_6834	0_6881	13	62326241	63165437	9006	9024	4_9210	4_9046	13	+	62326241	63165437	9006	9024	4_9210	4_9046
Beris_chalybata	Dioctria_rufipes	2	4	Beris_chalybata_vs_Dioctria_rufipes: 376	116473875	117065038	7949	7970	0_8371	0_4770	15	63550636	64843453	9027	9047	4_9562	4_9065	15	+	63550636	64843453	9027	9047	4_9562	4_9065
Beris_chalybata	Dioctria_rufipes	2	4	Beris_chalybata_vs_Dioctria_rufipes: 379	127893479	128076563	8538	8549	0_7427	0_6178	11	69859922	70206178	9102	9113	4_8758	4_8838	11	+	69859922	70206178	9102	9113	4_8758	4_8838
Beris_chalybata	Dioctria_rufipes	2	4	Beris_chalybata_vs_Dioctria_rufipes: 381	117662446	117942458	8012	8028	0_6853	0_6239	15	70767070	71380817	9132	9149	4_9939	4_8083	15	+	70767070	71380817	9132	9149	4_9939	4_8083
Beris_chalybata	Dioctria_rufipes	2	4	Beris_chalybata_vs_Dioctria_rufipes: 382	137918456	138091061	9180	9199	0_5360	0_6928	13	72354342	73166848	9152	9166	4_9611	4_9717	13	+	72354342	73166848	9152	9166	4_9611	4_9717
Beris_chalybata	Dioctria_rufipes	2	4	Beris_chalybata_vs_Dioctria_rufipes: 384	129643810	129677227	8608	8613	0_7963	0_5041	5	73420971	73481533	9181	9185	4_9500	4_9432	5	+	73420971	73481533	9181	9185	4_9500	4_9432
Beris_chalybata	Dioctria_rufipes	2	4	Beris_chalybata_vs_Dioctria_rufipes: 387	140900364	141247281	9343	9352	0_5362	0_7645	8	73539702	75261631	9190	9201	4_8823	4_9196	8	+	73539702	75261631	9190	9201	4_8823	4_9196
Beris_chalybata	Dioctria_rufipes	2	4	Beris_chalybata_vs_Dioctria_rufipes: 389	125685899	125844315	8411	8422	0_6884	0_6491	6	79202110	79558151	9245	9250	4_9226	4_8878	6	+	79202110	79558151	9245	9250	4_9226	4_8878
Beris_chalybata	Dioctria_rufipes	2	4	Beris_chalybata_vs_Dioctria_rufipes: 394	137438280	137877811	9127	9172	0_5366	0_6495	21	96236330	99005983	9430	9463	4_8338	4_9736	21	+	96236330	99005983	9430	9463	4_8338	4_9736
Beris_chalybata	Dioctria_rufipes	2	4	Beris_chalybata_vs_Dioctria_rufipes: 395	135747761	136052133	9029	9044	0_8601	0_5632	12	99589769	101401499	9473	9485	4_9771	4_8634	12	+	99589769	101401499	9473	9485	4_9771	4_8634
Beris_chalybata	Dioctria_rufipes	2	4	Beris_chalybata_vs_Dioctria_rufipes: 396	138146063	138998132	9201	9229	0_5285	0_7568	12	102201221	107686974	9489	9510	4_8632	4_8166	12	+	102201221	107686974	9489	9510	4_8632	4_8166
Beris_chalybata	Dioctria_rufipes	2	4	Beris_chalybata_vs_Dioctria_rufipes: 400	100765545	100878669	7315	7320	0_6105	0_4574	5	132950747	133799551	9665	9671	4_8381	4_9242	5	+	132950747	133799551	9665	9671	4_8381	4_9242
Beris_chalybata	Dioctria_rufipes	2	4	Beris_chalybata_vs_Dioctria_rufipes: 415	104316068	104475268	7476	7486	0_7301	0_5702	9	197356996	197444495	10186	10194	4_9529	4_8780	9	+	197356996	197444495	10186	10194	4_9529	4_8780
Beris_chalybata	Dioctria_rufipes	3	1	Beris_chalybata_vs_Dioctria_rufipes: 50	40779498	41372511	11405	11421	0_13657	0_12807	11	104254734	111402222	1096	1123	4_2659	4_1090	11	+	104254734	111402222	1096	1123	4_2659	4_1090
Beris_chalybata	Dioctria_rufipes	3	2	Beris_chalybata_vs_Dioctria_rufipes: 177	84294148	85483818	12425	12456	0_11749	0_12370	17	180188203	184341957	4469	4496	4_5458	4_4791	17	+	180188203	184341957	4469	4496	4_5458	4_4791
Beris_chalybata	Dioctria_rufipes	3	2	Beris_chalybata_vs_Dioctria_rufipes: 179	98201784	98529563	12891	12909	0_12545	0_9056	7	187634238	188949212	4537	4559	4_5016	4_4389	7	+	187634238	188949212	4537	4559	4_5016	4_4389
Beris_chalybata	Dioctria_rufipes	3	2	Beris_chalybata_vs_Dioctria_rufipes: 197	113813363	113932728	13662	13669	0_12434	0_11481	6	235773760	236472937	5095	5105	4_4157	4_5282	6	+	235773760	236472937	5095	5105	4_4157	4_5282
Beris_chalybata	Dioctria_rufipes	3	2	Beris_chalybata_vs_Dioctria_rufipes: 201	116045210	116378708	13775	13801	0_9172	0_9303	15	241151174	242402206	5163	5181	4_3651	4_5242	15	+	241151174	242402206	5163	5181	4_3651	4_5242
Beris_chalybata	Dioctria_rufipes	3	2	Beris_chalybata_vs_Dioctria_rufipes: 218	83917722	85572195	12410	12460	0_12966	0_12872	11	277136593	277951371	5579	5603	4_5797	4_4090	11	+	277136593	277951371	5579	5603	4_5797	4_4090
Beris_chalybata	Dioctria_rufipes	3	2	Beris_chalybata_vs_Dioctria_rufipes: 227	113956785	114722064	13671	13699	0_10751	0_9103	15	296135159	298673216	5814	5834	4_2877	4_5143	15	+	296135159	298673216	5814	5834	4_2877	4_5143
Beris_chalybata	Dioctria_rufipes	3	2	Beris_chalybata_vs_Dioctria_rufipes: 230	95937217	97605716	12842	12869	0_10732	0_11581	15	300720161	304068270	5879	5901	4_4788	4_3404	15	+	300720161	304068270	5879	5901	4_4788	4_3404
Beris_chalybata	Dioctria_rufipes	3	2	Beris_chalybata_vs_Dioctria_rufipes: 235	115574951	115696129	13745	13751	0_13283	0_12453	5	308269197	308658255	5963	5968	4_5224	4_3882	5	+	308269197	308658255	5963	5968	4_5224	4_3882
Beris_chalybata	Dioctria_rufipes	3	3	Beris_chalybata_vs_Dioctria_rufipes: 240	111168297	111276472	13500	13507	0_12816	0_11422	6	3848592	4183901	6051	6057	4_6776	4_6064	6	+	3848592	4183901	6051	6057	4_6776	4_6064
Beris_chalybata	Dioctria_rufipes	3	3	Beris_chalybata_vs_Dioctria_rufipes: 241	94695057	95359857	12801	12822	0_11688	0_9669	11	4203014	5267664	6059	6073	4_6467	4_7517	11	+	4203014	5267664	6059	6073	4_6467	4_7517
Beris_chalybata	Dioctria_rufipes	3	3	Beris_chalybata_vs_Dioctria_rufipes: 242	87686440	89073550	12566	12604	0_13177	0_10640	20	6595143	8735882	6074	6105	4_6660	4_7813	20	+	6595143	8735882	6074	6105	4_6660	4_7813
Beris_chalybata	Dioctria_rufipes	3	3	Beris_chalybata_vs_Dioctria_rufipes: 245	106446428	107150921	13292	13328	0_9102	0_12698	10	11335326	12926269	6150	6163	4_6077	4_7954	10	+	11335326	12926269	6150	6163	4_6077	4_7954
Beris_chalybata	Dioctria_rufipes	3	3	Beris_chalybata_vs_Dioctria_rufipes: 247	110001563	110229246	13440	13451	0_12011	0_12798	8	15733601	16492710	6207	6215	4_7829	4_6794	8	+	15733601	16492710	6207	6215	4_7829	4_6794
Beris_chalybata	Dioctria_rufipes	3	3	Beris_chalybata_vs_Dioctria_rufipes: 254	90480052	90725193	12655	12666	0_13640	0_13389	8	20329290	20661349	6324	6332	4_6916	4_7570	8	+	20329290	20661349	6324	6332	4_6916	4_7570
Beris_chalybata	Dioctria_rufipes	3	3	Beris_chalybata_vs_Dioctria_rufipes: 255	108004670	108381237	13358	13366	0_12870	0_11590	6	20733977	21754410	6333	6339	4_6885	4_7538	6	+	20733977	21754410	6333	6339	4_6885	4_7538
Beris_chalybata	Dioctria_rufipes	3	3	Beris_chalybata_vs_Dioctria_rufipes: 256	117005007	117075770	13859	13866	0_12806	0_12109	7	23888357	24121416	6358	6364	4_6423	4_7235	7	+	23888357	24121416	6358	6364	4_6423	4_7235
Beris_chalybata	Dioctria_rufipes	3	3	Beris_chalybata_vs_Dioctria_rufipes: 257	107821824	107980806	13342	13356	0_13645	0_10280	11	25601400	26168873	6390	6403	4_6290	4_7840	11	+	25601400	26168873	6390	6403	4_6290	4_7840
Beris_chalybata	Dioctria_rufipes	3	3	Beris_chalybata_vs_Dioctria_rufipes: 263	113531073	113729301	13648	13659	0_12537	0_11950	7	38892857	39832928	6556	6565	4_7534	4_8004	7	+	38892857	39832928	6556	6565	4_7534	4_8004
Beris_chalybata	Dioctria_rufipes	3	3	Beris_chalybata_vs_Dioctria_rufipes: 264	99276617	99414518	12931	12937	0_9580	0_13213	7	41086389	41285863	6566	6573	4_7033	4_7123	7	+	41086389	41285863	6566	6573	4_7033	4_7123
Beris_chalybata	Dioctria_rufipes	3	3	Beris_chalybata_vs_Dioctria_rufipes: 265	105418594	105584474	13215	13228	0_9640	0_13568	12	41967388	42385326	6574	6586	4_6920	4_6614	12	+	41967388	42385326	6574	6586	4_6920	4_6614
Beris_chalybata	Dioctria_rufipes	3	3	Beris_chalybata_vs_Dioctria_rufipes: 267	94240118	94637912	12788	12797	0_11867	0_11061	6	45508481	46445048	6631	6637	4_6700	4_7871	6	+	45508481	46445048	6631	6637	4_6700	4_7871
Beris_chalybata	Dioctria_rufipes	3	3	Beris_chalybata_vs_Dioctria_rufipes: 268	103459935	104307752	13135	13162	0_11383	0_11315	16	46477247	49063120	6638	6657	4_7974	4_6457	16	+	46477247	49063120	6638	6657	4_7974	4_6457
Beris_chalybata	Dioctria_rufipes	3	3	Beris_chalybata_vs_Dioctria_rufipes: 270	117141063	117340887	13872	13882	0_12802	0_10793	7	53619298	54944066	6697	6709	4_8072	4_7610	7	+	53619298	54944066	6697	6709	4_8072	4_7610
Beris_chalybata	Dioctria_rufipes	3	3	Beris_chalybata_vs_Dioctria_rufipes: 271	118421123	118452454	13951	13957	0_11955	0_11004	6	55242522	55398286	6717	6722	4_6169	4_7740	6	+	55242522	55398286	6717	6722	4_6169	4_7740
Beris_chalybata	Dioctria_rufipes	3	3	Beris_chalybata_vs_Dioctria_rufipes: 274	104505298	105059238	13172	13206	0_12540	0_13454	21	58928027	60130184	6773	6800	4_6432	4_7138	21	+	58928027	60130184	6773	6800	4_6432	4_7138
Beris_chalybata	Dioctria_rufipes	3	3	Beris_chalybata_vs_Dioctria_rufipes: 275	83530241	83849353	12389	12405	0_11991	0_9236	7	60607708	60784041	6810	6816	4_7973	4_7907	7	+	60607708	60784041	6810	6816	4_7973	4_7907
Beris_chalybata	Dioctria_rufipes	3	3	Beris_chalybata_vs_Dioctria_rufipes: 276	85879769	86077024	12483	12491	0_11824	0_12275	9	64277491	64591416	6828	6837	4_6756	4_6671	9	+	64277491	64591416	6828	6837	4_6756	4_6671
Beris_chalybata	Dioctria_rufipes	3	3	Beris_chalybata_vs_Dioctria_rufipes: 279	102916156	103282895	13108	13123	0_11259	0_13061	8	72685713	75062542	6919	6934	4_7569	4_6901	8	+	72685713	75062542	6919	6934	4_7569	4_6901
Beris_chalybata	Dioctria_rufipes	3	3	Beris_chalybata_vs_Dioctria_rufipes: 282	102187677	102588484	13050	13085	0_9860	0_9982	13	77002185	78484977	6964	6983	4_6011	4_7895	13	+	77002185	78484977	6964	6983	4_6011	4_7895
Beris_chalybata	Dioctria_rufipes	3	3	Beris_chalybata_vs_Dioctria_rufipes: 288	26249189	26964519	10765	10793	0_12160	0_9424	15	118201810	121618152	7211	7230	4_8061	4_7768	15	+	118201810	121618152	7211	7230	4_8061	4_7768
Beris_chalybata	Dioctria_rufipes	3	3	Beris_chalybata_vs_Dioctria_rufipes: 289	55235502	57885651	11811	11847	0_11622	0_12683	6	123998149	125082952	7241	7247	4_6078	4_7533	6	+	123998149	125082952	7241	7247	4_6078	4_7533
Beris_chalybata	Dioctria_rufipes	3	3	Beris_chalybata_vs_Dioctria_rufipes: 291	24644765	25484423	10711	10735	0_10292	0_11810	9	157855216	163217620	7324	7347	4_6936	4_6505	9	+	157855216	163217620	7324	7347	4_6936	4_6505
Beris_chalybata	Dioctria_rufipes	3	3	Beris_chalybata_vs_Dioctria_rufipes: 292	46259782	46737549	11603	11615	0_11786	0_9464	6	163471741	164012887	7352	7358	4_6810	4_6580	6	+	163471741	164012887	7352	7358	4_6810	4_6580
Beris_chalybata	Dioctria_rufipes	3	3	Beris_chalybata_vs_Dioctria_rufipes: 293	53754876	54693786	11777	11799	0_11603	0_12664	9	164018102	166400258	7359	7373	4_6799	4_7869	9	+	164018102	166400258	7359	7373	4_6799	4_7869
Beris_chalybata	Dioctria_rufipes	3	3	Beris_chalybata_vs_Dioctria_rufipes: 294	44927528	45259057	11551	11570	0_10526	0_9228	6	173768319	174490158	7393	7398	4_6763	4_8054	6	+	173768319	174490158	7393	7398	4_6763	4_8054
Beris_chalybata	Dioctria_rufipes	3	3	Beris_chalybata_vs_Dioctria_rufipes: 296	29181497	31114230	10886	10964	0_9971	0_12923	25	175155260	179455767	7409	7444	4_7039	4_6427	25	+	175155260	179455767	7409	7444	4_7039	4_6427
Beris_chalybata	Dioctria_rufipes	3	3	Beris_chalybata_vs_Dioctria_rufipes: 298	28246395	28515313	10833	10848	0_11175	0_13216	11	181845466	182045917	7474	7488	4_7670	4_7837	11	+	181845466	182045917	7474	7488	4_7670	4_7837
Beris_chalybata	Dioctria_rufipes	3	3	Beris_chalybata_vs_Dioctria_rufipes: 299	27121020	27458920	10800	10809	0_13677	0_12739	6	182054313	182459263	7489	7500	4_7903	4_7702	6	+	182054313	182459263	7489	7500	4_7903	4_7702
Beris_chalybata	Dioctria_rufipes	3	3	Beris_chalybata_vs_Dioctria_rufipes: 301	25507171	26092651	10736	10760	0_13109	0_9304	11	183503879	184919919	7534	7562	4_6583	4_6801	11	+	183503879	184919919	7534	7562	4_6583	4_6801
Beris_chalybata	Dioctria_rufipes	3	3	Beris_chalybata_vs_Dioctria_rufipes: 305	33223363	33499728	11043	11050	0_9212	0_13095	6	190458764	190929077	7647	7654	4_7105	4_7853	6	+	190458764	190929077	7647	7654	4_7105	4_7853
Beris_chalybata	Dioctria_rufipes	3	3	Beris_chalybata_vs_Dioctria_rufipes: 307	43438780	44751222	11512	11548	0_11907	0_11474	12	191331320	194304628	7674	7709	4_6949	4_6834	12	+	191331320	194304628	7674	7709	4_6949	4_6834
Beris_chalybata	Dioctria_rufipes	3	3	Beris_chalybata_vs_Dioctria_rufipes: 314	41483469	41887199	11430	11445	0_10051	0_13301	9	200276529	202296754	7863	7919	4_6785	4_7381	9	+	200276529	202296754	7863	7919	4_6785	4_7381
Beris_chalybata	Dioctria_rufipes	3	3	Beris_chalybata_vs_Dioctria_rufipes: 321	48775615	51850859	11706	11750	0_12649	0_9444	21	205988547	207527309	8011	8044	4_6494	4_6398	21	+	205988547	207527309	8011	8044	4_6494	4_6398
Beris_chalybata	Dioctria_rufipes	3	4	Beris_chalybata_vs_Dioctria_rufipes: 401	72160051	74205356	12060	12107	0_9188	0_13739	13	147669361	154093218	9742	9779	4_10186	4_10049	13	+	147669361	154093218	9742	9779	4_10186	4_10049
Beris_chalybata	Dioctria_rufipes	3	4	Beris_chalybata_vs_Dioctria_rufipes: 407	76679745	76999937	12191	12204	0_11418	0_11274	9	159604023	160392137	9837	9850	4_9543	4_9255	9	+	159604023	160392137	9837	9850	4_9543	4_9255
Beris_chalybata	Dioctria_rufipes	3	4	Beris_chalybata_vs_Dioctria_rufipes: 408	71390041	71892045	12040	12057	0_10762	0_9873	12	176588176	178368661	9870	9891	4_9870	4_8630	12	+	176588176	178368661	9870	9891	4_9870	4_8630
Beris_chalybata	Dioctria_rufipes	3	4	Beris_chalybata_vs_Dioctria_rufipes: 410	77482237	80351522	12212	12276	0_12777	0_10705	16	182403736	188257736	9955	10003	4_9100	4_10143	16	+	182403736	188257736	9955	10003	4_9100	4_10143
Beris_chalybata	Dioctria_rufipes	3	5	Beris_chalybata_vs_Dioctria_rufipes: 420	38047134	38389861	11260	11278	0_9378	0_10824	10	3196394	3850891	10291	10303	4_10868	4_10258	10	+	3196394	3850891	10291	10303	4_10868	4_10258
Beris_chalybata	Dioctria_rufipes	3	5	Beris_chalybata_vs_Dioctria_rufipes: 422	24220446	24370098	10677	10691	0_10252	0_13220	9	5648030	7198969	10326	10360	4_10778	4_10906	9	+	5648030	7198969	10326	10360	4_10778	4_10906
Beris_chalybata	Dioctria_rufipes	3	5	Beris_chalybata_vs_Dioctria_rufipes: 461	23530961	23812901	10641	10657	0_10214	0_9071	6	126754540	144200025	11163	11207	4_11224	4_10340	6	+	126754540	144200025	11163	11207	4_11224	4_10340
Beris_chalybata	Dioctria_rufipes	3	6	Beris_chalybata_vs_Dioctria_rufipes: 465	6984185	7023124	9792	9799	0_11949	0_12364	6	1191687	1313857	11268	11273	4_11602	4_11595	6	+	1191687	1313857	11268	11273	4_11602	4_11595
Beris_chalybata	Dioctria_rufipes	3	6	Beris_chalybata_vs_Dioctria_rufipes: 466	22269907	23027077	10614	10633	0_10195	0_9278	11	1437892	2308941	11281	11296	4_11925	4_11680	11	+	1437892	2308941	11281	11296	4_11925	4_11680
Beris_chalybata	Dioctria_rufipes	3	6	Beris_chalybata_vs_Dioctria_rufipes: 470	5816972	6216149	9730	9750	0_10058	0_12648	16	4576883	5096612	11357	11375	4_11721	4_11776	16	+	4576883	5096612	11357	11375	4_11721	4_11776
Beris_chalybata	Dioctria_rufipes	3	6	Beris_chalybata_vs_Dioctria_rufipes: 473	19679170	19867905	10511	10516	0_11309	0_11472	6	5186417	5588392	11386	11393	4_11711	4_11920	6	+	5186417	5588392	11386	11393	4_11711	4_11920
Beris_chalybata	Dioctria_rufipes	3	6	Beris_chalybata_vs_Dioctria_rufipes: 476	12888979	13071536	10161	10171	0_13732	0_10920	8	6372448	6580747	11421	11428	4_11480	4_11409	8	+	6372448	6580747	11421	11428	4_11480	4_11409
Beris_chalybata	Dioctria_rufipes	3	6	Beris_chalybata_vs_Dioctria_rufipes: 477	18283278	18764175	10442	10453	0_13404	0_9031	6	6596161	7070603	11429	11434	4_12117	4_11282	6	+	6596161	7070603	11429	11434	4_12117	4_11282
Beris_chalybata	Dioctria_rufipes	3	6	Beris_chalybata_vs_Dioctria_rufipes: 478	19876001	20567049	10518	10537	0_11512	0_9613	9	7125983	8531714	11435	11448	4_11667	4_11830	9	+	7125983	8531714	11435	11448	4_11667	4_11830
Beris_chalybata	Dioctria_rufipes	3	6	Beris_chalybata_vs_Dioctria_rufipes: 483	546505	860168	9408	9425	0_13121	0_9822	9	12110470	12538104	11506	11518	4_11783	4_11750	9	+	12110470	12538104	11506	11518	4_11783	4_11750
Beris_chalybata	Dioctria_rufipes	3	6	Beris_chalybata_vs_Dioctria_rufipes: 486	20592904	21861060	10544	10589	0_10032	0_12750	26	13342985	15898736	11556	11602	4_11362	4_11634	26	+	13342985	15898736	11556	11602	4_11362	4_11634
Beris_chalybata	Dioctria_rufipes	3	6	Beris_chalybata_vs_Dioctria_rufipes: 489	7972186	8872622	9874	9932	0_11371	0_12353	13	16578791	18183335	11619	11640	4_11894	4_11902	13	+	16578791	18183335	11619	11640	4_11894	4_11902
Beris_chalybata	Dioctria_rufipes	3	6	Beris_chalybata_vs_Dioctria_rufipes: 492	19017651	19435466	10477	10488	0_9294	0_13501	7	18787451	19184311	11649	11659	4_11321	4_11847	7	+	18787451	19184311	11649	11659	4_11321	4_11847
Beris_chalybata	Dioctria_rufipes	3	6	Beris_chalybata_vs_Dioctria_rufipes: 493	11104275	11288785	10047	10064	0_12154	0_9325	8	19360927	19541904	11666	11675	4_12000	4_11552	8	+	19360927	19541904	11666	11675	4_12000	4_11552
Beris_chalybata	Dioctria_rufipes	3	6	Beris_chalybata_vs_Dioctria_rufipes: 497	16579553	16996971	10362	10383	0_11738	0_13256	9	22590344	24003899	11766	11792	4_11767	4_11974	9	+	22590344	24003899	11766	11792	4_11767	4_11974
Beris_chalybata	Dioctria_rufipes	3	6	Beris_chalybata_vs_Dioctria_rufipes: 498	8931083	9128256	9937	9951	0_11661	0_11714	6	25143122	25825653	11818	11824	4_11790	4_11846	6	+	25143122	25825653	11818	11824	4_11790	4_11846
Beris_chalybata	Dioctria_rufipes	3	6	Beris_chalybata_vs_Dioctria_rufipes: 499	7270209	7339065	9813	9822	0_11953	0_10080	10	26059781	26293147	11826	11836	4_11854	4_11456	10	+	26059781	26293147	11826	11836	4_11854	4_11456
Beris_chalybata	Dioctria_rufipes	3	6	Beris_chalybata_vs_Dioctria_rufipes: 500	10351003	10956707	10024	10038	0_9382	0_11927	12	26329772	27943437	11844	11855	4_11299	4_11512	12	+	26329772	27943437	11844	11855	4_11299	4_11512
Beris_chalybata	Dioctria_rufipes	3	6	Beris_chalybata_vs_Dioctria_rufipes: 502	1840315	2042796	9458	9475	0_10598	0_12419	6	31493542	32355859	11884	11896	4_11311	4_11570	6	+	31493542	32355859	11884	11896	4_11311	4_11570
Beris_chalybata	Dioctria_rufipes	3	6	Beris_chalybata_vs_Dioctria_rufipes: 506	23892421	24393622	10660	10694	0_10704	0_13226	9	37567312	38031048	11992	12015	4_11997	4_12050	9	+	37567312	38031048	11992	12015	4_11997	4_12050
Beris_chalybata	Dioctria_rufipes	3	6	Beris_chalybata_vs_Dioctria_rufipes: 508	3941962	4285823	9626	9640	0_10133	0_12464	7	39635983	40863137	12051	12058	4_11788	4_11484	7	+	39635983	40863137	12051	12058	4_11788	4_11484
Beris_chalybata	Dioctria_rufipes	3	6	Beris_chalybata_vs_Dioctria_rufipes: 511	9417831	9561855	9972	9981	0_9701	0_9466	7	45460844	45815971	12119	12125	4_11226	4_11733	7	+	45460844	45815971	12119	12125	4_11226	4_11733
Beris_chalybata	Dioctria_rufipes	3	6	Beris_chalybata_vs_Dioctria_rufipes: 512	7424677	7837476	9824	9856	0_12162	0_11837	13	46594216	52542337	12129	12153	4_11707	4_11806	13	+	46594216	52542337	12129	12153	4_11707	4_11806
Beris_chalybata	Dioctria_rufipes	4	1	Beris_chalybata_vs_Dioctria_rufipes: 1	3652686	4117075	14278	14296	0_15234	0_17041	10	176773	873309	2	13	4_2405	4_634	10	+	176773	873309	2	13	4_2405	4_634
Beris_chalybata	Dioctria_rufipes	4	1	Beris_chalybata_vs_Dioctria_rufipes: 13	4722274	5343938	14358	14385	0_13935	0_14359	14	8956492	10151987	186	207	4_1013	4_750	14	+	8956492	10151987	186	207	4_1013	4_750
Beris_chalybata	Dioctria_rufipes	4	1	Beris_chalybata_vs_Dioctria_rufipes: 14	4391630	4715903	14333	14355	0_16356	0_16599	14	10336039	11659558	217	250	4_2741	4_2280	14	+	10336039	11659558	217	250	4_2741	4_2280
Beris_chalybata	Dioctria_rufipes	4	1	Beris_chalybata_vs_Dioctria_rufipes: 15	27560337	27776031	15375	15385	0_15054	0_15380	8	12493818	12619894	283	290	4_1713	4_534	8	+	12493818	12619894	283	290	4_1713	4_534
Beris_chalybata	Dioctria_rufipes	4	1	Beris_chalybata_vs_Dioctria_rufipes: 16	12119787	12727640	14747	14777	0_14537	0_16076	16	13803507	14769716	298	321	4_777	4_1197	16	+	13803507	14769716	298	321	4_777	4_1197
Beris_chalybata	Dioctria_rufipes	4	1	Beris_chalybata_vs_Dioctria_rufipes: 17	3311037	3366102	14257	14263	0_15917	0_13821	6	18154742	18358311	339	346	4_2104	4_749	6	+	18154742	18358311	339	346	4_2104	4_749
Beris_chalybata	Dioctria_rufipes	4	1	Beris_chalybata_vs_Dioctria_rufipes: 19	17302110	17522897	14997	15004	0_16186	0_15769	6	19362433	19772307	375	380	4_144	4_2722	6	+	19362433	19772307	375	380	4_144	4_2722
Beris_chalybata	Dioctria_rufipes	4	1	Beris_chalybata_vs_Dioctria_rufipes: 2	8733377	9186114	14550	14570	0_16394	0_15129	8	889748	1325026	15	22	4_1922	4_2601	8	+	889748	1325026	15	22	4_1922	4_2601
Beris_chalybata	Dioctria_rufipes	4	1	Beris_chalybata_vs_Dioctria_rufipes: 20	5792826	5999895	14415	14424	0_14724	0_15210	6	19833104	20264865	382	387	4_1874	4_1931	6	+	19833104	20264865	382	387	4_1874	4_1931
Beris_chalybata	Dioctria_rufipes	4	1	Beris_chalybata_vs_Dioctria_rufipes: 23	33562545	34588704	15578	15610	0_15537	0_15154	11	21579349	22232174	429	441	4_2115	4_251	11	+	21579349	22232174	429	441	4_2115	4_251
Beris_chalybata	Dioctria_rufipes	4	1	Beris_chalybata_vs_Dioctria_rufipes: 24	9535621	9650644	14597	14605	0_14212	0_15682	8	22884986	23114847	454	462	4_2654	4_664	8	+	22884986	23114847	454	462	4_2654	4_664
Beris_chalybata	Dioctria_rufipes	4	1	Beris_chalybata_vs_Dioctria_rufipes: 25	32839547	33376519	15559	15573	0_15643	0_16575	7	23622144	24112707	471	478	4_1799	4_351	7	+	23622144	24112707	471	478	4_1799	4_351
Beris_chalybata	Dioctria_rufipes	4	1	Beris_chalybata_vs_Dioctria_rufipes: 28	28308365	28505592	15413	15421	0_14749	0_14619	7	28370207	28609870	555	562	4_530	4_374	7	+	28370207	28609870	555	562	4_530	4_374
Beris_chalybata	Dioctria_rufipes	4	1	Beris_chalybata_vs_Dioctria_rufipes: 3	10635746	10759810	14671	14677	0_13752	0_15618	5	1434624	1544320	30	35	4_1756	4_369	5	+	1434624	1544320	30	35	4_1756	4_369
Beris_chalybata	Dioctria_rufipes	4	1	Beris_chalybata_vs_Dioctria_rufipes: 30	25177694	25789575	15284	15311	0_15723	0_16244	14	29660728	30488015	584	604	4_662	4_632	14	+	29660728	30488015	584	604	4_662	4_632
Beris_chalybata	Dioctria_rufipes	4	1	Beris_chalybata_vs_Dioctria_rufipes: 32	11861767	12017409	14736	14744	0_15298	0_15836	6	32702173	33036425	642	650	4_2563	4_322	6	+	32702173	33036425	642	650	4_2563	4_322
Beris_chalybata	Dioctria_rufipes	4	1	Beris_chalybata_vs_Dioctria_rufipes: 33	1364461	2090819	14159	14173	0_16541	0_13888	7	33336830	37129407	654	666	4_172	4_2528	7	+	33336830	37129407	654	666	4_172	4_2528
Beris_chalybata	Dioctria_rufipes	4	1	Beris_chalybata_vs_Dioctria_rufipes: 34	26800609	27552088	15356	15374	0_13891	0_14673	6	38880924	40119175	703	711	4_656	4_1983	6	+	38880924	40119175	703	711	4_656	4_1983
Beris_chalybata	Dioctria_rufipes	4	1	Beris_chalybata_vs_Dioctria_rufipes: 36	30930533	31501669	15482	15502	0_16170	0_15678	6	42140238	42701623	749	756	4_1164	4_2376	6	+	42140238	42701623	749	756	4_1164	4_2376
Beris_chalybata	Dioctria_rufipes	4	1	Beris_chalybata_vs_Dioctria_rufipes: 37	43080432	44021217	15852	15879	0_13795	0_15671	7	42732633	43110283	758	770	4_49	4_622	7	+	42732633	43110283	758	770	4_49	4_622
Beris_chalybata	Dioctria_rufipes	4	1	Beris_chalybata_vs_Dioctria_rufipes: 39	3093207	3275504	14233	14252	0_14316	0_14958	13	47357520	48268896	815	832	4_342	4_1068	13	+	47357520	48268896	815	832	4_342	4_1068
Beris_chalybata	Dioctria_rufipes	4	1	Beris_chalybata_vs_Dioctria_rufipes: 41	21661170	22752612	15170	15207	0_16915	0_15232	18	50086085	58915675	860	887	4_2137	4_659	18	+	50086085	58915675	860	887	4_2137	4_659
Beris_chalybata	Dioctria_rufipes	4	1	Beris_chalybata_vs_Dioctria_rufipes: 42	4263615	4298601	14307	14315	0_14794	0_14665	8	62175479	62423777	899	907	4_274	4_1167	8	+	62175479	62423777	899	907	4_274	4_1167
Beris_chalybata	Dioctria_rufipes	4	1	Beris_chalybata_vs_Dioctria_rufipes: 44	16816168	17282757	14981	14995	0_15148	0_14235	8	86268280	87447188	988	995	4_611	4_1273	8	+	86268280	87447188	988	995	4_611	4_1273
Beris_chalybata	Dioctria_rufipes	4	1	Beris_chalybata_vs_Dioctria_rufipes: 45	41109512	42823954	15821	15848	0_15933	0_14257	13	88922786	90923506	1017	1037	4_1974	4_1199	13	+	88922786	90923506	1017	1037	4_1974	4_1199
Beris_chalybata	Dioctria_rufipes	4	1	Beris_chalybata_vs_Dioctria_rufipes: 7	24482347	25150191	15270	15282	0_16292	0_14324	7	5010727	5698804	138	144	4_2511	4_1798	7	+	5010727	5698804	138	144	4_2511	4_1798
Beris_chalybata	Dioctria_rufipes	4	1	Beris_chalybata_vs_Dioctria_rufipes: 9	6507782	6823252	14451	14461	0_14042	0_14562	8	6140162	6582318	162	169	4_2634	4_1000	8	+	6140162	6582318	162	169	4_2634	4_1000
Beris_chalybata	Dioctria_rufipes	4	3	Beris_chalybata_vs_Dioctria_rufipes: 300	88759819	89883954	16557	16581	0_16798	0_15172	10	182441219	182949452	7496	7516	4_7487	4_5992	10	+	182441219	182949452	7496	7516	4_7487	4_5992
Beris_chalybata	Dioctria_rufipes	4	3	Beris_chalybata_vs_Dioctria_rufipes: 310	82175798	86014394	16463	16516	0_15241	0_13948	6	198586295	198998101	7824	7834	4_6023	4_6849	6	+	198586295	198998101	7824	7834	4_6023	4_6849
Beris_chalybata	Dioctria_rufipes	4	3	Beris_chalybata_vs_Dioctria_rufipes: 320	53159035	54582363	16069	16101	0_15215	0_14542	9	205523005	205942541	7996	8008	4_7228	4_8029	9	+	205523005	205942541	7996	8008	4_7228	4_8029
Beris_chalybata	Dioctria_rufipes	4	5	Beris_chalybata_vs_Dioctria_rufipes: 417	111810859	112047585	17352	17363	0_15479	0_15683	5	585051	874278	10215	10222	4_10965	4_10885	5	+	585051	874278	10215	10222	4_10965	4_10885
Beris_chalybata	Dioctria_rufipes	4	5	Beris_chalybata_vs_Dioctria_rufipes: 418	99087886	99717275	16824	16846	0_15207	0_15445	14	960865	1577663	10226	10244	4_11089	4_10351	14	+	960865	1577663	10226	10244	4_11089	4_10351
Beris_chalybata	Dioctria_rufipes	4	5	Beris_chalybata_vs_Dioctria_rufipes: 426	105233837	105593658	17049	17058	0_16321	0_16934	6	10868720	11310681	10420	10425	4_10727	4_10606	6	+	10868720	11310681	10420	10425	4_10727	4_10606
Beris_chalybata	Dioctria_rufipes	4	5	Beris_chalybata_vs_Dioctria_rufipes: 427	106317707	107017195	17097	17133	0_15641	0_15272	8	11994079	13541661	10443	10461	4_10716	4_10909	8	+	11994079	13541661	10443	10461	4_10716	4_10909
Beris_chalybata	Dioctria_rufipes	4	5	Beris_chalybata_vs_Dioctria_rufipes: 428	104672133	104967652	17014	17032	0_14032	0_14992	7	13691699	14076468	10463	10470	4_10818	4_10196	7	+	13691699	14076468	10463	10470	4_10818	4_10196
Beris_chalybata	Dioctria_rufipes	4	5	Beris_chalybata_vs_Dioctria_rufipes: 430	108449562	109357117	17202	17224	0_14080	0_14664	12	15016516	19915901	10482	10496	4_10289	4_10954	12	+	15016516	19915901	10482	10496	4_10289	4_10954
Beris_chalybata	Dioctria_rufipes	4	5	Beris_chalybata_vs_Dioctria_rufipes: 431	101011796	101417105	16885	16898	0_14952	0_14655	7	21120111	21994412	10510	10520	4_10783	4_10469	7	+	21120111	21994412	10510	10520	4_10783	4_10469
Beris_chalybata	Dioctria_rufipes	4	5	Beris_chalybata_vs_Dioctria_rufipes: 439	96935316	97500084	16759	16773	0_15085	0_16939	7	33055536	33931787	10640	10651	4_10876	4_10343	7	+	33055536	33931787	10640	10651	4_10876	4_10343
Beris_chalybata	Dioctria_rufipes	4	5	Beris_chalybata_vs_Dioctria_rufipes: 440	112249528	112477360	17371	17381	0_16822	0_15579	8	34867426	35732723	10657	10668	4_10640	4_10804	8	+	34867426	35732723	10657	10668	4_10640	4_10804
Beris_chalybata	Dioctria_rufipes	4	5	Beris_chalybata_vs_Dioctria_rufipes: 443	102424617	102921693	16923	16944	0_14305	0_14597	7	36593294	37556236	10682	10696	4_11047	4_11036	7	+	36593294	37556236	10682	10696	4_11047	4_11036
Beris_chalybata	Dioctria_rufipes	4	5	Beris_chalybata_vs_Dioctria_rufipes: 446	98107209	99047670	16798	16822	0_15506	0_15429	9	37877475	40512535	10701	10724	4_10733	4_10425	9	+	37877475	40512535	10701	10724	4_10733	4_10425
Beris_chalybata	Dioctria_rufipes	4	5	Beris_chalybata_vs_Dioctria_rufipes: 452	106068048	106302657	17084	17095	0_16220	0_16959	8	63249330	63763148	10873	10883	4_10357	4_11025	8	+	63249330	63763148	10873	10883	4_10357	4_11025
Beris_chalybata	Dioctria_rufipes	4	5	Beris_chalybata_vs_Dioctria_rufipes: 455	91300732	92289623	16603	16626	0_17007	0_13847	16	77249916	78660504	10937	10957	4_10780	4_10855	16	+	77249916	78660504	10937	10957	4_10780	4_10855
Beris_chalybata	Dioctria_rufipes	4	5	Beris_chalybata_vs_Dioctria_rufipes: 457	97563529	98023219	16775	16795	0_16105	0_14258	12	80453231	91480810	10967	11004	4_10279	4_10408	12	+	80453231	91480810	10967	11004	4_10279	4_10408
Beris_chalybata	Dioctria_rufipes	X	2	Beris_chalybata_vs_Dioctria_rufipes: 113	12523120	13363937	283	335	0_17263	0_17243	13	3541707	8269530	2812	2873	4_5937	4_2899	13	+	3541707	8269530	2812	2873	4_5937	4_2899
Dioctria_rufipes	Beris_chalybata	1	1	Beris_chalybata_vs_Dioctria_rufipes: 108	371095668	371843484	2651	2656	4_321	4_1280	6	4573149	4715427	720	727	0_3901	0_1279	6	+	4573149	4715427	720	727	0_3901	0_1279
Dioctria_rufipes	Beris_chalybata	1	1	Beris_chalybata_vs_Dioctria_rufipes: 110	373459260	375170532	2675	2697	4_1872	4_37	10	52141123	55314503	2469	2517	0_3103	0_404	10	+	52141123	55314503	2469	2517	0_3103	0_404
Dioctria_rufipes	Beris_chalybata	1	1	Beris_chalybata_vs_Dioctria_rufipes: 70	293233129	295558936	1807	1832	4_1389	4_2174	11	3177607	3676209	617	658	0_2886	0_2743	11	+	3177607	3676209	617	658	0_2886	0_2743
Dioctria_rufipes	Beris_chalybata	1	1	Beris_chalybata_vs_Dioctria_rufipes: 89	332165663	333372997	2139	2158	4_1624	4_2002	12	5735191	5986152	796	828	0_1137	0_4015	12	+	5735191	5986152	796	828	0_1137	0_4015
Dioctria_rufipes	Beris_chalybata	1	1	Beris_chalybata_vs_Dioctria_rufipes: 97	345151358	345314688	2351	2358	4_1479	4_1263	6	5987151	6045304	829	839	0_25	0_3627	6	+	5987151	6045304	829	839	0_25	0_3627
Dioctria_rufipes	Beris_chalybata	1	2	Beris_chalybata_vs_Dioctria_rufipes: 100	351018517	352577751	2423	2443	4_528	4_2743	8	40465723	43255893	6316	6367	0_6607	0_5348	8	+	40465723	43255893	6316	6367	0_6607	0_5348
Dioctria_rufipes	Beris_chalybata	1	2	Beris_chalybata_vs_Dioctria_rufipes: 106	365723483	368760922	2584	2625	4_2120	4_920	15	4899329	5531496	5095	5122	0_7516	0_4890	15	+	4899329	5531496	5095	5122	0_7516	0_4890
Dioctria_rufipes	Beris_chalybata	1	2	Beris_chalybata_vs_Dioctria_rufipes: 107	368938868	369633194	2630	2640	4_307	4_1399	10	26657629	27155603	5930	5943	0_8034	0_4499	10	+	26657629	27155603	5930	5943	0_8034	0_4499
Dioctria_rufipes	Beris_chalybata	1	2	Beris_chalybata_vs_Dioctria_rufipes: 109	371847662	372729605	2658	2669	4_1703	4_2529	10	12102567	12365783	5415	5428	0_8923	0_4857	10	+	12102567	12365783	5415	5428	0_8923	0_4857
Dioctria_rufipes	Beris_chalybata	1	2	Beris_chalybata_vs_Dioctria_rufipes: 112	376125381	378667195	2723	2748	4_2009	4_1850	20	20743194	22452881	5721	5773	0_8637	0_5697	20	+	20743194	22452881	5721	5773	0_8637	0_5697
Dioctria_rufipes	Beris_chalybata	1	2	Beris_chalybata_vs_Dioctria_rufipes: 51	154089119	171715662	1206	1268	4_1886	4_1752	10	24540714	24952732	5869	5888	0_8192	0_6944	10	+	24540714	24952732	5869	5888	0_8192	0_6944
Dioctria_rufipes	Beris_chalybata	1	2	Beris_chalybata_vs_Dioctria_rufipes: 56	222522927	224779938	1464	1476	4_1513	4_2431	10	5588001	5842348	5130	5143	0_4429	0_6515	10	+	5588001	5842348	5130	5143	0_4429	0_6515
Dioctria_rufipes	Beris_chalybata	1	2	Beris_chalybata_vs_Dioctria_rufipes: 59	231517925	232440882	1517	1528	4_545	4_919	8	3593506	3650603	4974	4984	0_5967	0_6666	8	+	3593506	3650603	4974	4984	0_5967	0_6666
Dioctria_rufipes	Beris_chalybata	1	2	Beris_chalybata_vs_Dioctria_rufipes: 64	239334690	243742471	1601	1612	4_702	4_296	9	18881226	19937430	5695	5711	0_8507	0_8512	9	+	18881226	19937430	5695	5711	0_8507	0_8512
Dioctria_rufipes	Beris_chalybata	1	2	Beris_chalybata_vs_Dioctria_rufipes: 66	273869788	276913023	1664	1688	4_888	4_1352	17	5843614	6557467	5144	5168	0_5230	0_7100	17	+	5843614	6557467	5144	5168	0_5230	0_7100
Dioctria_rufipes	Beris_chalybata	1	2	Beris_chalybata_vs_Dioctria_rufipes: 67	280355959	285314802	1720	1735	4_559	4_224	7	28698027	30185559	6016	6031	0_5759	0_6005	7	+	28698027	30185559	6016	6031	0_5759	0_6005
Dioctria_rufipes	Beris_chalybata	1	2	Beris_chalybata_vs_Dioctria_rufipes: 71	299137045	299678678	1851	1864	4_2727	4_1720	11	27426341	27763987	5960	5976	0_8665	0_5376	11	+	27426341	27763987	5960	5976	0_8665	0_5376
Dioctria_rufipes	Beris_chalybata	1	2	Beris_chalybata_vs_Dioctria_rufipes: 72	299686467	300391569	1865	1874	4_314	4_470	10	13504609	13746422	5497	5507	0_5747	0_7312	10	+	13504609	13746422	5497	5507	0_5747	0_7312
Dioctria_rufipes	Beris_chalybata	1	2	Beris_chalybata_vs_Dioctria_rufipes: 78	317464224	319209221	1973	1985	4_2369	4_2342	10	11518979	12078621	5397	5413	0_5159	0_6179	10	+	11518979	12078621	5397	5413	0_5159	0_6179
Dioctria_rufipes	Beris_chalybata	1	2	Beris_chalybata_vs_Dioctria_rufipes: 83	321973618	322272866	2028	2038	4_894	4_2430	8	31729429	31963654	6060	6077	0_5501	0_8922	8	+	31729429	31963654	6060	6077	0_5501	0_8922
Dioctria_rufipes	Beris_chalybata	1	2	Beris_chalybata_vs_Dioctria_rufipes: 85	327829490	328132030	2076	2084	4_2297	4_2445	7	34164553	34326449	6175	6183	0_6077	0_8365	7	+	34164553	34326449	6175	6183	0_6077	0_8365
Dioctria_rufipes	Beris_chalybata	1	2	Beris_chalybata_vs_Dioctria_rufipes: 86	329097576	329338775	2095	2101	4_2116	4_594	6	32900413	33121892	6124	6132	0_7720	0_5913	6	+	32900413	33121892	6124	6132	0_7720	0_5913
Dioctria_rufipes	Beris_chalybata	1	2	Beris_chalybata_vs_Dioctria_rufipes: 91	334942780	335236976	2189	2194	4_1808	4_2075	6	968453	1067726	4785	4790	0_7724	0_7345	6	+	968453	1067726	4785	4790	0_7724	0_7345
Dioctria_rufipes	Beris_chalybata	1	2	Beris_chalybata_vs_Dioctria_rufipes: 93	339356523	339594837	2256	2268	4_2329	4_1805	11	7974147	8107484	5259	5271	0_7905	0_7269	11	+	7974147	8107484	5259	5271	0_7905	0_7269
Dioctria_rufipes	Beris_chalybata	1	2	Beris_chalybata_vs_Dioctria_rufipes: 96	343332400	344285666	2327	2335	4_2661	4_2256	6	28151246	28617993	5991	6011	0_6392	0_7211	6	+	28151246	28617993	5991	6011	0_6392	0_7211
Dioctria_rufipes	Beris_chalybata	1	2	Beris_chalybata_vs_Dioctria_rufipes: 99	348538138	348945096	2383	2394	4_1485	4_415	10	864787	966485	4773	4783	0_6547	0_7732	10	+	864787	966485	4773	4783	0_6547	0_7732
Dioctria_rufipes	Beris_chalybata	1	3	Beris_chalybata_vs_Dioctria_rufipes: 50	104254734	111402222	1096	1123	4_2659	4_1090	11	40779498	41372511	11405	11421	0_13657	0_12807	11	+	40779498	41372511	11405	11421	0_13657	0_12807
Dioctria_rufipes	Beris_chalybata	1	4	Beris_chalybata_vs_Dioctria_rufipes: 1	176773	873309	2	13	4_2405	4_634	10	3652686	4117075	14278	14296	0_15234	0_17041	10	+	3652686	4117075	14278	14296	0_15234	0_17041
Dioctria_rufipes	Beris_chalybata	1	4	Beris_chalybata_vs_Dioctria_rufipes: 13	8956492	10151987	186	207	4_1013	4_750	14	4722274	5343938	14358	14385	0_13935	0_14359	14	+	4722274	5343938	14358	14385	0_13935	0_14359
Dioctria_rufipes	Beris_chalybata	1	4	Beris_chalybata_vs_Dioctria_rufipes: 14	10336039	11659558	217	250	4_2741	4_2280	14	4391630	4715903	14333	14355	0_16356	0_16599	14	+	4391630	4715903	14333	14355	0_16356	0_16599
Dioctria_rufipes	Beris_chalybata	1	4	Beris_chalybata_vs_Dioctria_rufipes: 15	12493818	12619894	283	290	4_1713	4_534	8	27560337	27776031	15375	15385	0_15054	0_15380	8	+	27560337	27776031	15375	15385	0_15054	0_15380
Dioctria_rufipes	Beris_chalybata	1	4	Beris_chalybata_vs_Dioctria_rufipes: 16	13803507	14769716	298	321	4_777	4_1197	16	12119787	12727640	14747	14777	0_14537	0_16076	16	+	12119787	12727640	14747	14777	0_14537	0_16076
Dioctria_rufipes	Beris_chalybata	1	4	Beris_chalybata_vs_Dioctria_rufipes: 17	18154742	18358311	339	346	4_2104	4_749	6	3311037	3366102	14257	14263	0_15917	0_13821	6	+	3311037	3366102	14257	14263	0_15917	0_13821
Dioctria_rufipes	Beris_chalybata	1	4	Beris_chalybata_vs_Dioctria_rufipes: 19	19362433	19772307	375	380	4_144	4_2722	6	17302110	17522897	14997	15004	0_16186	0_15769	6	+	17302110	17522897	14997	15004	0_16186	0_15769
Dioctria_rufipes	Beris_chalybata	1	4	Beris_chalybata_vs_Dioctria_rufipes: 2	889748	1325026	15	22	4_1922	4_2601	8	8733377	9186114	14550	14570	0_16394	0_15129	8	+	8733377	9186114	14550	14570	0_16394	0_15129
Dioctria_rufipes	Beris_chalybata	1	4	Beris_chalybata_vs_Dioctria_rufipes: 20	19833104	20264865	382	387	4_1874	4_1931	6	5792826	5999895	14415	14424	0_14724	0_15210	6	+	5792826	5999895	14415	14424	0_14724	0_15210
Dioctria_rufipes	Beris_chalybata	1	4	Beris_chalybata_vs_Dioctria_rufipes: 23	21579349	22232174	429	441	4_2115	4_251	11	33562545	34588704	15578	15610	0_15537	0_15154	11	+	33562545	34588704	15578	15610	0_15537	0_15154
Dioctria_rufipes	Beris_chalybata	1	4	Beris_chalybata_vs_Dioctria_rufipes: 24	22884986	23114847	454	462	4_2654	4_664	8	9535621	9650644	14597	14605	0_14212	0_15682	8	+	9535621	9650644	14597	14605	0_14212	0_15682
Dioctria_rufipes	Beris_chalybata	1	4	Beris_chalybata_vs_Dioctria_rufipes: 25	23622144	24112707	471	478	4_1799	4_351	7	32839547	33376519	15559	15573	0_15643	0_16575	7	+	32839547	33376519	15559	15573	0_15643	0_16575
Dioctria_rufipes	Beris_chalybata	1	4	Beris_chalybata_vs_Dioctria_rufipes: 28	28370207	28609870	555	562	4_530	4_374	7	28308365	28505592	15413	15421	0_14749	0_14619	7	+	28308365	28505592	15413	15421	0_14749	0_14619
Dioctria_rufipes	Beris_chalybata	1	4	Beris_chalybata_vs_Dioctria_rufipes: 3	1434624	1544320	30	35	4_1756	4_369	5	10635746	10759810	14671	14677	0_13752	0_15618	5	+	10635746	10759810	14671	14677	0_13752	0_15618
Dioctria_rufipes	Beris_chalybata	1	4	Beris_chalybata_vs_Dioctria_rufipes: 30	29660728	30488015	584	604	4_662	4_632	14	25177694	25789575	15284	15311	0_15723	0_16244	14	+	25177694	25789575	15284	15311	0_15723	0_16244
Dioctria_rufipes	Beris_chalybata	1	4	Beris_chalybata_vs_Dioctria_rufipes: 32	32702173	33036425	642	650	4_2563	4_322	6	11861767	12017409	14736	14744	0_15298	0_15836	6	+	11861767	12017409	14736	14744	0_15298	0_15836
Dioctria_rufipes	Beris_chalybata	1	4	Beris_chalybata_vs_Dioctria_rufipes: 33	33336830	37129407	654	666	4_172	4_2528	7	1364461	2090819	14159	14173	0_16541	0_13888	7	+	1364461	2090819	14159	14173	0_16541	0_13888
Dioctria_rufipes	Beris_chalybata	1	4	Beris_chalybata_vs_Dioctria_rufipes: 34	38880924	40119175	703	711	4_656	4_1983	6	26800609	27552088	15356	15374	0_13891	0_14673	6	+	26800609	27552088	15356	15374	0_13891	0_14673
Dioctria_rufipes	Beris_chalybata	1	4	Beris_chalybata_vs_Dioctria_rufipes: 36	42140238	42701623	749	756	4_1164	4_2376	6	30930533	31501669	15482	15502	0_16170	0_15678	6	+	30930533	31501669	15482	15502	0_16170	0_15678
Dioctria_rufipes	Beris_chalybata	1	4	Beris_chalybata_vs_Dioctria_rufipes: 37	42732633	43110283	758	770	4_49	4_622	7	43080432	44021217	15852	15879	0_13795	0_15671	7	+	43080432	44021217	15852	15879	0_13795	0_15671
Dioctria_rufipes	Beris_chalybata	1	4	Beris_chalybata_vs_Dioctria_rufipes: 39	47357520	48268896	815	832	4_342	4_1068	13	3093207	3275504	14233	14252	0_14316	0_14958	13	+	3093207	3275504	14233	14252	0_14316	0_14958
Dioctria_rufipes	Beris_chalybata	1	4	Beris_chalybata_vs_Dioctria_rufipes: 41	50086085	58915675	860	887	4_2137	4_659	18	21661170	22752612	15170	15207	0_16915	0_15232	18	+	21661170	22752612	15170	15207	0_16915	0_15232
Dioctria_rufipes	Beris_chalybata	1	4	Beris_chalybata_vs_Dioctria_rufipes: 42	62175479	62423777	899	907	4_274	4_1167	8	4263615	4298601	14307	14315	0_14794	0_14665	8	+	4263615	4298601	14307	14315	0_14794	0_14665
Dioctria_rufipes	Beris_chalybata	1	4	Beris_chalybata_vs_Dioctria_rufipes: 44	86268280	87447188	988	995	4_611	4_1273	8	16816168	17282757	14981	14995	0_15148	0_14235	8	+	16816168	17282757	14981	14995	0_15148	0_14235
Dioctria_rufipes	Beris_chalybata	1	4	Beris_chalybata_vs_Dioctria_rufipes: 45	88922786	90923506	1017	1037	4_1974	4_1199	13	41109512	42823954	15821	15848	0_15933	0_14257	13	+	41109512	42823954	15821	15848	0_15933	0_14257
Dioctria_rufipes	Beris_chalybata	1	4	Beris_chalybata_vs_Dioctria_rufipes: 7	5010727	5698804	138	144	4_2511	4_1798	7	24482347	25150191	15270	15282	0_16292	0_14324	7	+	24482347	25150191	15270	15282	0_16292	0_14324
Dioctria_rufipes	Beris_chalybata	1	4	Beris_chalybata_vs_Dioctria_rufipes: 9	6140162	6582318	162	169	4_2634	4_1000	8	6507782	6823252	14451	14461	0_14042	0_14562	8	+	6507782	6823252	14451	14461	0_14042	0_14562
Dioctria_rufipes	Beris_chalybata	2	1	Beris_chalybata_vs_Dioctria_rufipes: 116	21294890	21842198	3077	3093	4_5429	4_4722	14	9775807	10756422	1041	1087	0_2032	0_1570	14	+	9775807	10756422	1041	1087	0_2032	0_1570
Dioctria_rufipes	Beris_chalybata	2	1	Beris_chalybata_vs_Dioctria_rufipes: 118	22864876	23656098	3112	3124	4_2788	4_5821	10	19816069	20522201	1533	1559	0_2136	0_803	10	+	19816069	20522201	1533	1559	0_2136	0_803
Dioctria_rufipes	Beris_chalybata	2	1	Beris_chalybata_vs_Dioctria_rufipes: 119	23778198	24323917	3132	3138	4_4942	4_2757	7	23213717	23718574	1657	1666	0_481	0_238	7	+	23213717	23718574	1657	1666	0_481	0_238
Dioctria_rufipes	Beris_chalybata	2	1	Beris_chalybata_vs_Dioctria_rufipes: 121	25308550	25456391	3168	3174	4_4053	4_3063	7	15964560	16143977	1363	1373	0_1166	0_3999	7	+	15964560	16143977	1363	1373	0_1166	0_3999
Dioctria_rufipes	Beris_chalybata	2	1	Beris_chalybata_vs_Dioctria_rufipes: 122	26288881	28081879	3181	3196	4_3948	4_4419	13	12249191	13060667	1181	1210	0_1904	0_2444	13	+	12249191	13060667	1181	1210	0_1904	0_2444
Dioctria_rufipes	Beris_chalybata	2	1	Beris_chalybata_vs_Dioctria_rufipes: 125	31315498	32043076	3290	3305	4_5060	4_5211	11	2876000	3064355	595	610	0_3601	0_3929	11	+	2876000	3064355	595	610	0_3601	0_3929
Dioctria_rufipes	Beris_chalybata	2	1	Beris_chalybata_vs_Dioctria_rufipes: 127	33645990	34821039	3326	3336	4_5722	4_5400	9	13399009	13837488	1227	1242	0_2759	0_3821	9	+	13399009	13837488	1227	1242	0_2759	0_3821
Dioctria_rufipes	Beris_chalybata	2	1	Beris_chalybata_vs_Dioctria_rufipes: 130	36006189	37493249	3367	3382	4_5614	4_3154	14	18850286	19788902	1490	1532	0_219	0_1462	14	+	18850286	19788902	1490	1532	0_219	0_1462
Dioctria_rufipes	Beris_chalybata	2	1	Beris_chalybata_vs_Dioctria_rufipes: 131	38127235	38880118	3391	3409	4_4074	4_3429	10	17557595	18020555	1426	1443	0_271	0_4212	10	+	17557595	18020555	1426	1443	0_271	0_4212
Dioctria_rufipes	Beris_chalybata	2	1	Beris_chalybata_vs_Dioctria_rufipes: 133	39647429	40056781	3429	3436	4_5595	4_3918	7	18039837	18221713	1444	1452	0_832	0_789	7	+	18039837	18221713	1444	1452	0_832	0_789
Dioctria_rufipes	Beris_chalybata	2	1	Beris_chalybata_vs_Dioctria_rufipes: 136	41915885	43791242	3472	3485	4_4019	4_4764	8	8447036	8851214	984	999	0_1231	0_4225	8	+	8447036	8851214	984	999	0_1231	0_4225
Dioctria_rufipes	Beris_chalybata	2	1	Beris_chalybata_vs_Dioctria_rufipes: 138	47408627	48102123	3549	3557	4_4097	4_5352	8	23864204	24289251	1676	1688	0_1856	0_3008	8	+	23864204	24289251	1676	1688	0_1856	0_3008
Dioctria_rufipes	Beris_chalybata	2	1	Beris_chalybata_vs_Dioctria_rufipes: 139	52478706	55141204	3618	3633	4_5540	4_3430	7	39699766	41791805	2244	2267	0_3732	0_2160	7	+	39699766	41791805	2244	2267	0_3732	0_2160
Dioctria_rufipes	Beris_chalybata	2	1	Beris_chalybata_vs_Dioctria_rufipes: 143	56167073	56732071	3673	3679	4_4630	4_3382	6	26357505	26648951	1769	1778	0_1003	0_197	6	+	26357505	26648951	1769	1778	0_1003	0_197
Dioctria_rufipes	Beris_chalybata	2	1	Beris_chalybata_vs_Dioctria_rufipes: 144	58808742	62973225	3696	3719	4_3298	4_3215	12	218478	656982	368	390	0_4286	0_1300	12	+	218478	656982	368	390	0_4286	0_1300
Dioctria_rufipes	Beris_chalybata	2	1	Beris_chalybata_vs_Dioctria_rufipes: 145	62984060	63934481	3720	3728	4_5390	4_2768	8	7086321	7356934	898	905	0_2731	0_1383	8	+	7086321	7356934	898	905	0_2731	0_1383
Dioctria_rufipes	Beris_chalybata	2	1	Beris_chalybata_vs_Dioctria_rufipes: 148	68858374	70360135	3811	3828	4_5222	4_3652	10	32028849	33034494	2010	2034	0_1500	0_2821	10	+	32028849	33034494	2010	2034	0_1500	0_2821
Dioctria_rufipes	Beris_chalybata	2	1	Beris_chalybata_vs_Dioctria_rufipes: 150	72758903	73310349	3854	3864	4_3645	4_5637	6	6798016	7083569	876	897	0_175	0_2732	6	+	6798016	7083569	876	897	0_175	0_2732
Dioctria_rufipes	Beris_chalybata	2	1	Beris_chalybata_vs_Dioctria_rufipes: 151	76643040	77506127	3877	3887	4_3379	4_5274	9	27617966	27978959	1846	1860	0_138	0_4028	9	+	27617966	27978959	1846	1860	0_138	0_4028
Dioctria_rufipes	Beris_chalybata	2	1	Beris_chalybata_vs_Dioctria_rufipes: 152	81914198	82088127	3898	3904	4_3386	4_4304	7	18227603	18269569	1454	1460	0_2534	0_1031	7	+	18227603	18269569	1454	1460	0_2534	0_1031
Dioctria_rufipes	Beris_chalybata	2	1	Beris_chalybata_vs_Dioctria_rufipes: 153	82124733	82922566	3905	3916	4_3432	4_5732	7	1645088	1742077	478	487	0_2598	0_1712	7	+	1645088	1742077	478	487	0_2598	0_1712
Dioctria_rufipes	Beris_chalybata	2	1	Beris_chalybata_vs_Dioctria_rufipes: 163	118963092	121980901	4114	4133	4_4557	4_3978	12	34542932	35059752	2093	2117	0_2574	0_747	12	+	34542932	35059752	2093	2117	0_2574	0_747
Dioctria_rufipes	Beris_chalybata	2	1	Beris_chalybata_vs_Dioctria_rufipes: 165	146550157	149004379	4229	4243	4_4937	4_2939	7	95914107	101660828	3126	3222	0_3111	0_179	7	+	95914107	101660828	3126	3222	0_3111	0_179
Dioctria_rufipes	Beris_chalybata	2	1	Beris_chalybata_vs_Dioctria_rufipes: 166	149387349	153855248	4247	4258	4_5059	4_4007	7	139870091	141231551	4311	4323	0_1332	0_2151	7	+	139870091	141231551	4311	4323	0_1332	0_2151
Dioctria_rufipes	Beris_chalybata	2	1	Beris_chalybata_vs_Dioctria_rufipes: 167	153979047	155872130	4260	4273	4_4891	4_3700	7	131354894	132081909	3916	3949	0_1808	0_1741	7	+	131354894	132081909	3916	3949	0_1808	0_1741
Dioctria_rufipes	Beris_chalybata	2	1	Beris_chalybata_vs_Dioctria_rufipes: 170	168120071	168556638	4328	4334	4_2824	4_4207	6	117071674	117261004	3497	3502	0_392	0_3436	6	+	117071674	117261004	3497	3502	0_392	0_3436
Dioctria_rufipes	Beris_chalybata	2	1	Beris_chalybata_vs_Dioctria_rufipes: 171	168919474	171847497	4336	4358	4_3124	4_5213	14	147064805	147653062	4646	4671	0_3470	0_2719	14	+	147064805	147653062	4646	4671	0_3470	0_2719
Dioctria_rufipes	Beris_chalybata	2	1	Beris_chalybata_vs_Dioctria_rufipes: 172	172326426	172735349	4370	4377	4_3017	4_5768	6	41949826	42225893	2272	2280	0_1572	0_4189	6	+	41949826	42225893	2272	2280	0_1572	0_4189
Dioctria_rufipes	Beris_chalybata	2	1	Beris_chalybata_vs_Dioctria_rufipes: 176	178362751	180022865	4455	4467	4_5962	4_5410	10	42706154	43777598	2299	2320	0_1525	0_612	10	+	42706154	43777598	2299	2320	0_1525	0_612
Dioctria_rufipes	Beris_chalybata	2	1	Beris_chalybata_vs_Dioctria_rufipes: 178	185945610	187629443	4504	4536	4_3829	4_4505	14	115172374	117019207	3442	3490	0_705	0_202	14	+	115172374	117019207	3442	3490	0_705	0_202
Dioctria_rufipes	Beris_chalybata	2	1	Beris_chalybata_vs_Dioctria_rufipes: 186	207649226	212179956	4720	4746	4_2865	4_3724	16	127818330	129203564	3800	3836	0_2646	0_2240	16	+	127818330	129203564	3800	3836	0_2646	0_2240
Dioctria_rufipes	Beris_chalybata	2	1	Beris_chalybata_vs_Dioctria_rufipes: 189	216455142	216841368	4805	4813	4_2983	4_2831	9	142684765	142852114	4400	4410	0_712	0_1208	9	+	142684765	142852114	4400	4410	0_712	0_1208
Dioctria_rufipes	Beris_chalybata	2	1	Beris_chalybata_vs_Dioctria_rufipes: 192	223883458	226474744	4931	4953	4_4652	4_4253	7	58881478	65005786	2578	2678	0_2557	0_1561	7	+	58881478	65005786	2578	2678	0_2557	0_1561
Dioctria_rufipes	Beris_chalybata	2	1	Beris_chalybata_vs_Dioctria_rufipes: 195	230511776	231770774	5005	5017	4_4014	4_5758	9	127011567	127631013	3773	3793	0_29	0_1023	9	+	127011567	127631013	3773	3793	0_29	0_1023
Dioctria_rufipes	Beris_chalybata	2	1	Beris_chalybata_vs_Dioctria_rufipes: 196	233002870	233771996	5047	5072	4_4744	4_3561	12	142398093	142606059	4369	4392	0_1327	0_3573	12	+	142398093	142606059	4369	4392	0_1327	0_3573
Dioctria_rufipes	Beris_chalybata	2	1	Beris_chalybata_vs_Dioctria_rufipes: 198	236485692	236664010	5108	5118	4_3343	4_5912	7	129353940	129422667	3844	3854	0_887	0_2125	7	+	129353940	129422667	3844	3854	0_887	0_2125
Dioctria_rufipes	Beris_chalybata	2	1	Beris_chalybata_vs_Dioctria_rufipes: 199	237262689	237654047	5119	5124	4_4972	4_4105	6	145691297	145738075	4565	4571	0_3805	0_3156	6	+	145691297	145738075	4565	4571	0_3805	0_3156
Dioctria_rufipes	Beris_chalybata	2	1	Beris_chalybata_vs_Dioctria_rufipes: 200	238535288	239370981	5129	5141	4_4610	4_2818	13	132083824	132607848	3950	3971	0_230	0_2861	13	+	132083824	132607848	3950	3971	0_230	0_2861
Dioctria_rufipes	Beris_chalybata	2	1	Beris_chalybata_vs_Dioctria_rufipes: 203	242565468	245288431	5183	5207	4_3994	4_4299	17	121851370	123569957	3636	3664	0_3783	0_2792	17	+	121851370	123569957	3636	3664	0_3783	0_2792
Dioctria_rufipes	Beris_chalybata	2	1	Beris_chalybata_vs_Dioctria_rufipes: 210	261317079	262600189	5380	5390	4_4346	4_3221	6	6316239	6598120	855	864	0_476	0_673	6	+	6316239	6598120	855	864	0_476	0_673
Dioctria_rufipes	Beris_chalybata	2	1	Beris_chalybata_vs_Dioctria_rufipes: 213	269002791	270159050	5447	5457	4_3639	4_5961	6	89574194	93210038	3020	3074	0_2093	0_2904	6	+	89574194	93210038	3020	3074	0_2093	0_2904
Dioctria_rufipes	Beris_chalybata	2	1	Beris_chalybata_vs_Dioctria_rufipes: 217	276885396	277132684	5567	5578	4_5309	4_5521	8	134710932	134861958	4058	4077	0_2912	0_2554	8	+	134710932	134861958	4058	4077	0_2912	0_2554
Dioctria_rufipes	Beris_chalybata	2	1	Beris_chalybata_vs_Dioctria_rufipes: 219	277492110	277858948	5589	5597	4_5243	4_2860	8	43965902	44661256	2324	2351	0_1285	0_75	8	+	43965902	44661256	2324	2351	0_1285	0_75
Dioctria_rufipes	Beris_chalybata	2	1	Beris_chalybata_vs_Dioctria_rufipes: 220	278173664	283293442	5609	5647	4_4839	4_3005	31	145998178	147023078	4597	4643	0_834	0_2753	31	+	145998178	147023078	4597	4643	0_834	0_2753
Dioctria_rufipes	Beris_chalybata	2	1	Beris_chalybata_vs_Dioctria_rufipes: 221	283569060	284035648	5650	5656	4_4883	4_3074	7	123656397	123895762	3666	3676	0_3974	0_783	7	+	123656397	123895762	3666	3676	0_3974	0_783
Dioctria_rufipes	Beris_chalybata	2	1	Beris_chalybata_vs_Dioctria_rufipes: 222	284036028	286139887	5657	5680	4_5128	4_5408	17	133587358	134451687	4009	4051	0_4096	0_2907	17	+	133587358	134451687	4009	4051	0_4096	0_2907
Dioctria_rufipes	Beris_chalybata	2	1	Beris_chalybata_vs_Dioctria_rufipes: 225	290525875	292126625	5721	5748	4_4619	4_3148	21	124072511	125172982	3688	3718	0_1057	0_2116	21	+	124072511	125172982	3688	3718	0_1057	0_2116
Dioctria_rufipes	Beris_chalybata	2	1	Beris_chalybata_vs_Dioctria_rufipes: 233	307421088	307967776	5945	5952	4_4683	4_3776	7	118703695	119359543	3551	3563	0_3818	0_4169	7	+	118703695	119359543	3551	3563	0_3818	0_4169
Dioctria_rufipes	Beris_chalybata	2	2	Beris_chalybata_vs_Dioctria_rufipes: 184	204219744	205726974	4670	4688	4_5304	4_3984	6	23457019	24508382	5823	5864	0_5060	0_8836	6	+	23457019	24508382	5823	5864	0_5060	0_8836
Dioctria_rufipes	Beris_chalybata	2	2	Beris_chalybata_vs_Dioctria_rufipes: 207	250122109	251251518	5258	5268	4_4894	4_3617	9	36908667	37824054	6241	6263	0_7155	0_5674	9	+	36908667	37824054	6241	6263	0_7155	0_5674
Dioctria_rufipes	Beris_chalybata	2	2	Beris_chalybata_vs_Dioctria_rufipes: 208	258079580	259151165	5340	5348	4_5849	4_2808	8	23837964	24372535	5841	5859	0_8412	0_5507	8	+	23837964	24372535	5841	5859	0_8412	0_5507
Dioctria_rufipes	Beris_chalybata	2	2	Beris_chalybata_vs_Dioctria_rufipes: 209	260003765	260313962	5364	5370	4_4902	4_5348	6	23498658	23659529	5826	5834	0_8349	0_4652	6	+	23498658	23659529	5826	5834	0_8349	0_4652
Dioctria_rufipes	Beris_chalybata	2	2	Beris_chalybata_vs_Dioctria_rufipes: 211	262636592	264018542	5392	5400	4_4852	4_3853	6	35254461	36209600	6212	6230	0_8735	0_4846	6	+	35254461	36209600	6212	6230	0_8735	0_4846
Dioctria_rufipes	Beris_chalybata	2	2	Beris_chalybata_vs_Dioctria_rufipes: 212	264887063	265190596	5408	5415	4_5727	4_2886	7	34976478	35197701	6200	6210	0_6242	0_4668	7	+	34976478	35197701	6200	6210	0_6242	0_4668
Dioctria_rufipes	Beris_chalybata	2	3	Beris_chalybata_vs_Dioctria_rufipes: 177	180188203	184341957	4469	4496	4_5458	4_4791	17	84294148	85483818	12425	12456	0_11749	0_12370	17	+	84294148	85483818	12425	12456	0_11749	0_12370
Dioctria_rufipes	Beris_chalybata	2	3	Beris_chalybata_vs_Dioctria_rufipes: 179	187634238	188949212	4537	4559	4_5016	4_4389	7	98201784	98529563	12891	12909	0_12545	0_9056	7	+	98201784	98529563	12891	12909	0_12545	0_9056
Dioctria_rufipes	Beris_chalybata	2	3	Beris_chalybata_vs_Dioctria_rufipes: 197	235773760	236472937	5095	5105	4_4157	4_5282	6	113813363	113932728	13662	13669	0_12434	0_11481	6	+	113813363	113932728	13662	13669	0_12434	0_11481
Dioctria_rufipes	Beris_chalybata	2	3	Beris_chalybata_vs_Dioctria_rufipes: 201	241151174	242402206	5163	5181	4_3651	4_5242	15	116045210	116378708	13775	13801	0_9172	0_9303	15	+	116045210	116378708	13775	13801	0_9172	0_9303
Dioctria_rufipes	Beris_chalybata	2	3	Beris_chalybata_vs_Dioctria_rufipes: 218	277136593	277951371	5579	5603	4_5797	4_4090	11	83917722	85572195	12410	12460	0_12966	0_12872	11	+	83917722	85572195	12410	12460	0_12966	0_12872
Dioctria_rufipes	Beris_chalybata	2	3	Beris_chalybata_vs_Dioctria_rufipes: 227	296135159	298673216	5814	5834	4_2877	4_5143	15	113956785	114722064	13671	13699	0_10751	0_9103	15	+	113956785	114722064	13671	13699	0_10751	0_9103
Dioctria_rufipes	Beris_chalybata	2	3	Beris_chalybata_vs_Dioctria_rufipes: 230	300720161	304068270	5879	5901	4_4788	4_3404	15	95937217	97605716	12842	12869	0_10732	0_11581	15	+	95937217	97605716	12842	12869	0_10732	0_11581
Dioctria_rufipes	Beris_chalybata	2	3	Beris_chalybata_vs_Dioctria_rufipes: 235	308269197	308658255	5963	5968	4_5224	4_3882	5	115574951	115696129	13745	13751	0_13283	0_12453	5	+	115574951	115696129	13745	13751	0_13283	0_12453
Dioctria_rufipes	Beris_chalybata	2	X	Beris_chalybata_vs_Dioctria_rufipes: 113	3541707	8269530	2812	2873	4_5937	4_2899	13	12523120	13363937	283	335	0_17263	0_17243	13	+	12523120	13363937	283	335	0_17263	0_17243
Dioctria_rufipes	Beris_chalybata	3	2	Beris_chalybata_vs_Dioctria_rufipes: 287	106998518	113314163	7140	7172	4_6758	4_7603	7	8467728	8650209	5292	5307	0_6844	0_7640	7	+	8467728	8650209	5292	5307	0_6844	0_7640
Dioctria_rufipes	Beris_chalybata	3	3	Beris_chalybata_vs_Dioctria_rufipes: 240	3848592	4183901	6051	6057	4_6776	4_6064	6	111168297	111276472	13500	13507	0_12816	0_11422	6	+	111168297	111276472	13500	13507	0_12816	0_11422
Dioctria_rufipes	Beris_chalybata	3	3	Beris_chalybata_vs_Dioctria_rufipes: 241	4203014	5267664	6059	6073	4_6467	4_7517	11	94695057	95359857	12801	12822	0_11688	0_9669	11	+	94695057	95359857	12801	12822	0_11688	0_9669
Dioctria_rufipes	Beris_chalybata	3	3	Beris_chalybata_vs_Dioctria_rufipes: 242	6595143	8735882	6074	6105	4_6660	4_7813	20	87686440	89073550	12566	12604	0_13177	0_10640	20	+	87686440	89073550	12566	12604	0_13177	0_10640
Dioctria_rufipes	Beris_chalybata	3	3	Beris_chalybata_vs_Dioctria_rufipes: 245	11335326	12926269	6150	6163	4_6077	4_7954	10	106446428	107150921	13292	13328	0_9102	0_12698	10	+	106446428	107150921	13292	13328	0_9102	0_12698
Dioctria_rufipes	Beris_chalybata	3	3	Beris_chalybata_vs_Dioctria_rufipes: 247	15733601	16492710	6207	6215	4_7829	4_6794	8	110001563	110229246	13440	13451	0_12011	0_12798	8	+	110001563	110229246	13440	13451	0_12011	0_12798
Dioctria_rufipes	Beris_chalybata	3	3	Beris_chalybata_vs_Dioctria_rufipes: 254	20329290	20661349	6324	6332	4_6916	4_7570	8	90480052	90725193	12655	12666	0_13640	0_13389	8	+	90480052	90725193	12655	12666	0_13640	0_13389
Dioctria_rufipes	Beris_chalybata	3	3	Beris_chalybata_vs_Dioctria_rufipes: 255	20733977	21754410	6333	6339	4_6885	4_7538	6	108004670	108381237	13358	13366	0_12870	0_11590	6	+	108004670	108381237	13358	13366	0_12870	0_11590
Dioctria_rufipes	Beris_chalybata	3	3	Beris_chalybata_vs_Dioctria_rufipes: 256	23888357	24121416	6358	6364	4_6423	4_7235	7	117005007	117075770	13859	13866	0_12806	0_12109	7	+	117005007	117075770	13859	13866	0_12806	0_12109
Dioctria_rufipes	Beris_chalybata	3	3	Beris_chalybata_vs_Dioctria_rufipes: 257	25601400	26168873	6390	6403	4_6290	4_7840	11	107821824	107980806	13342	13356	0_13645	0_10280	11	+	107821824	107980806	13342	13356	0_13645	0_10280
Dioctria_rufipes	Beris_chalybata	3	3	Beris_chalybata_vs_Dioctria_rufipes: 263	38892857	39832928	6556	6565	4_7534	4_8004	7	113531073	113729301	13648	13659	0_12537	0_11950	7	+	113531073	113729301	13648	13659	0_12537	0_11950
Dioctria_rufipes	Beris_chalybata	3	3	Beris_chalybata_vs_Dioctria_rufipes: 264	41086389	41285863	6566	6573	4_7033	4_7123	7	99276617	99414518	12931	12937	0_9580	0_13213	7	+	99276617	99414518	12931	12937	0_9580	0_13213
Dioctria_rufipes	Beris_chalybata	3	3	Beris_chalybata_vs_Dioctria_rufipes: 265	41967388	42385326	6574	6586	4_6920	4_6614	12	105418594	105584474	13215	13228	0_9640	0_13568	12	+	105418594	105584474	13215	13228	0_9640	0_13568
Dioctria_rufipes	Beris_chalybata	3	3	Beris_chalybata_vs_Dioctria_rufipes: 267	45508481	46445048	6631	6637	4_6700	4_7871	6	94240118	94637912	12788	12797	0_11867	0_11061	6	+	94240118	94637912	12788	12797	0_11867	0_11061
Dioctria_rufipes	Beris_chalybata	3	3	Beris_chalybata_vs_Dioctria_rufipes: 268	46477247	49063120	6638	6657	4_7974	4_6457	16	103459935	104307752	13135	13162	0_11383	0_11315	16	+	103459935	104307752	13135	13162	0_11383	0_11315
Dioctria_rufipes	Beris_chalybata	3	3	Beris_chalybata_vs_Dioctria_rufipes: 270	53619298	54944066	6697	6709	4_8072	4_7610	7	117141063	117340887	13872	13882	0_12802	0_10793	7	+	117141063	117340887	13872	13882	0_12802	0_10793
Dioctria_rufipes	Beris_chalybata	3	3	Beris_chalybata_vs_Dioctria_rufipes: 271	55242522	55398286	6717	6722	4_6169	4_7740	6	118421123	118452454	13951	13957	0_11955	0_11004	6	+	118421123	118452454	13951	13957	0_11955	0_11004
Dioctria_rufipes	Beris_chalybata	3	3	Beris_chalybata_vs_Dioctria_rufipes: 274	58928027	60130184	6773	6800	4_6432	4_7138	21	104505298	105059238	13172	13206	0_12540	0_13454	21	+	104505298	105059238	13172	13206	0_12540	0_13454
Dioctria_rufipes	Beris_chalybata	3	3	Beris_chalybata_vs_Dioctria_rufipes: 275	60607708	60784041	6810	6816	4_7973	4_7907	7	83530241	83849353	12389	12405	0_11991	0_9236	7	+	83530241	83849353	12389	12405	0_11991	0_9236
Dioctria_rufipes	Beris_chalybata	3	3	Beris_chalybata_vs_Dioctria_rufipes: 276	64277491	64591416	6828	6837	4_6756	4_6671	9	85879769	86077024	12483	12491	0_11824	0_12275	9	+	85879769	86077024	12483	12491	0_11824	0_12275
Dioctria_rufipes	Beris_chalybata	3	3	Beris_chalybata_vs_Dioctria_rufipes: 279	72685713	75062542	6919	6934	4_7569	4_6901	8	102916156	103282895	13108	13123	0_11259	0_13061	8	+	102916156	103282895	13108	13123	0_11259	0_13061
Dioctria_rufipes	Beris_chalybata	3	3	Beris_chalybata_vs_Dioctria_rufipes: 282	77002185	78484977	6964	6983	4_6011	4_7895	13	102187677	102588484	13050	13085	0_9860	0_9982	13	+	102187677	102588484	13050	13085	0_9860	0_9982
Dioctria_rufipes	Beris_chalybata	3	3	Beris_chalybata_vs_Dioctria_rufipes: 288	118201810	121618152	7211	7230	4_8061	4_7768	15	26249189	26964519	10765	10793	0_12160	0_9424	15	+	26249189	26964519	10765	10793	0_12160	0_9424
Dioctria_rufipes	Beris_chalybata	3	3	Beris_chalybata_vs_Dioctria_rufipes: 289	123998149	125082952	7241	7247	4_6078	4_7533	6	55235502	57885651	11811	11847	0_11622	0_12683	6	+	55235502	57885651	11811	11847	0_11622	0_12683
Dioctria_rufipes	Beris_chalybata	3	3	Beris_chalybata_vs_Dioctria_rufipes: 291	157855216	163217620	7324	7347	4_6936	4_6505	9	24644765	25484423	10711	10735	0_10292	0_11810	9	+	24644765	25484423	10711	10735	0_10292	0_11810
Dioctria_rufipes	Beris_chalybata	3	3	Beris_chalybata_vs_Dioctria_rufipes: 292	163471741	164012887	7352	7358	4_6810	4_6580	6	46259782	46737549	11603	11615	0_11786	0_9464	6	+	46259782	46737549	11603	11615	0_11786	0_9464
Dioctria_rufipes	Beris_chalybata	3	3	Beris_chalybata_vs_Dioctria_rufipes: 293	164018102	166400258	7359	7373	4_6799	4_7869	9	53754876	54693786	11777	11799	0_11603	0_12664	9	+	53754876	54693786	11777	11799	0_11603	0_12664
Dioctria_rufipes	Beris_chalybata	3	3	Beris_chalybata_vs_Dioctria_rufipes: 294	173768319	174490158	7393	7398	4_6763	4_8054	6	44927528	45259057	11551	11570	0_10526	0_9228	6	+	44927528	45259057	11551	11570	0_10526	0_9228
Dioctria_rufipes	Beris_chalybata	3	3	Beris_chalybata_vs_Dioctria_rufipes: 296	175155260	179455767	7409	7444	4_7039	4_6427	25	29181497	31114230	10886	10964	0_9971	0_12923	25	+	29181497	31114230	10886	10964	0_9971	0_12923
Dioctria_rufipes	Beris_chalybata	3	3	Beris_chalybata_vs_Dioctria_rufipes: 298	181845466	182045917	7474	7488	4_7670	4_7837	11	28246395	28515313	10833	10848	0_11175	0_13216	11	+	28246395	28515313	10833	10848	0_11175	0_13216
Dioctria_rufipes	Beris_chalybata	3	3	Beris_chalybata_vs_Dioctria_rufipes: 299	182054313	182459263	7489	7500	4_7903	4_7702	6	27121020	27458920	10800	10809	0_13677	0_12739	6	+	27121020	27458920	10800	10809	0_13677	0_12739
Dioctria_rufipes	Beris_chalybata	3	3	Beris_chalybata_vs_Dioctria_rufipes: 301	183503879	184919919	7534	7562	4_6583	4_6801	11	25507171	26092651	10736	10760	0_13109	0_9304	11	+	25507171	26092651	10736	10760	0_13109	0_9304
Dioctria_rufipes	Beris_chalybata	3	3	Beris_chalybata_vs_Dioctria_rufipes: 305	190458764	190929077	7647	7654	4_7105	4_7853	6	33223363	33499728	11043	11050	0_9212	0_13095	6	+	33223363	33499728	11043	11050	0_9212	0_13095
Dioctria_rufipes	Beris_chalybata	3	3	Beris_chalybata_vs_Dioctria_rufipes: 307	191331320	194304628	7674	7709	4_6949	4_6834	12	43438780	44751222	11512	11548	0_11907	0_11474	12	+	43438780	44751222	11512	11548	0_11907	0_11474
Dioctria_rufipes	Beris_chalybata	3	3	Beris_chalybata_vs_Dioctria_rufipes: 314	200276529	202296754	7863	7919	4_6785	4_7381	9	41483469	41887199	11430	11445	0_10051	0_13301	9	+	41483469	41887199	11430	11445	0_10051	0_13301
Dioctria_rufipes	Beris_chalybata	3	3	Beris_chalybata_vs_Dioctria_rufipes: 321	205988547	207527309	8011	8044	4_6494	4_6398	21	48775615	51850859	11706	11750	0_12649	0_9444	21	+	48775615	51850859	11706	11750	0_12649	0_9444
Dioctria_rufipes	Beris_chalybata	3	4	Beris_chalybata_vs_Dioctria_rufipes: 300	182441219	182949452	7496	7516	4_7487	4_5992	10	88759819	89883954	16557	16581	0_16798	0_15172	10	+	88759819	89883954	16557	16581	0_16798	0_15172
Dioctria_rufipes	Beris_chalybata	3	4	Beris_chalybata_vs_Dioctria_rufipes: 310	198586295	198998101	7824	7834	4_6023	4_6849	6	82175798	86014394	16463	16516	0_15241	0_13948	6	+	82175798	86014394	16463	16516	0_15241	0_13948
Dioctria_rufipes	Beris_chalybata	3	4	Beris_chalybata_vs_Dioctria_rufipes: 320	205523005	205942541	7996	8008	4_7228	4_8029	9	53159035	54582363	16069	16101	0_15215	0_14542	9	+	53159035	54582363	16069	16101	0_15215	0_14542
Dioctria_rufipes	Beris_chalybata	4	2	Beris_chalybata_vs_Dioctria_rufipes: 323	92605	1539881	8085	8103	4_9465	4_8263	15	131272312	132146077	8750	8781	0_7366	0_6718	15	+	131272312	132146077	8750	8781	0_7366	0_6718
Dioctria_rufipes	Beris_chalybata	4	2	Beris_chalybata_vs_Dioctria_rufipes: 325	3094951	3507392	8126	8135	4_8768	4_10062	9	129363565	129623632	8595	8606	0_6523	0_5219	9	+	129363565	129623632	8595	8606	0_6523	0_5219
Dioctria_rufipes	Beris_chalybata	4	2	Beris_chalybata_vs_Dioctria_rufipes: 326	3530811	3609232	8136	8142	4_9684	4_8525	7	124876397	124934589	8359	8367	0_8654	0_5128	7	+	124876397	124934589	8359	8367	0_8654	0_5128
Dioctria_rufipes	Beris_chalybata	4	2	Beris_chalybata_vs_Dioctria_rufipes: 329	4676739	6933421	8177	8193	4_8339	4_8255	11	141270198	142369396	9354	9377	0_4593	0_7457	11	+	141270198	142369396	9354	9377	0_4593	0_7457
Dioctria_rufipes	Beris_chalybata	4	2	Beris_chalybata_vs_Dioctria_rufipes: 330	7161500	8707416	8203	8214	4_8495	4_8698	10	111333937	112026401	7755	7769	0_7830	0_8915	10	+	111333937	112026401	7755	7769	0_7830	0_8915
Dioctria_rufipes	Beris_chalybata	4	2	Beris_chalybata_vs_Dioctria_rufipes: 333	11522859	12398850	8269	8292	4_9897	4_8936	18	99152959	99712365	7241	7270	0_9004	0_6829	18	+	99152959	99712365	7241	7270	0_9004	0_6829
Dioctria_rufipes	Beris_chalybata	4	2	Beris_chalybata_vs_Dioctria_rufipes: 334	12946317	13936092	8303	8314	4_9044	4_8591	6	89468295	90694854	7062	7076	0_7223	0_5627	6	+	89468295	90694854	7062	7076	0_7223	0_5627
Dioctria_rufipes	Beris_chalybata	4	2	Beris_chalybata_vs_Dioctria_rufipes: 337	15223430	15711904	8340	8350	4_9476	4_9887	8	136516957	136674126	9073	9082	0_6363	0_8715	8	+	136516957	136674126	9073	9082	0_6363	0_8715
Dioctria_rufipes	Beris_chalybata	4	2	Beris_chalybata_vs_Dioctria_rufipes: 339	15820821	16179778	8352	8361	4_9761	4_8116	6	122940085	123076872	8266	8274	0_8895	0_5527	6	+	122940085	123076872	8266	8274	0_8895	0_5527
Dioctria_rufipes	Beris_chalybata	4	2	Beris_chalybata_vs_Dioctria_rufipes: 340	16310926	17079057	8363	8373	4_8482	4_9053	7	115845373	116232113	7931	7940	0_7033	0_6341	7	+	115845373	116232113	7931	7940	0_7033	0_6341
Dioctria_rufipes	Beris_chalybata	4	2	Beris_chalybata_vs_Dioctria_rufipes: 343	21301431	21973670	8418	8425	4_9419	4_9322	6	123128395	123388236	8279	8286	0_8347	0_7674	6	+	123128395	123388236	8279	8286	0_8347	0_7674
Dioctria_rufipes	Beris_chalybata	4	2	Beris_chalybata_vs_Dioctria_rufipes: 344	22153357	22336685	8426	8435	4_9603	4_9466	9	119356037	119516420	8074	8085	0_8828	0_5276	9	+	119356037	119516420	8074	8085	0_8828	0_5276
Dioctria_rufipes	Beris_chalybata	4	2	Beris_chalybata_vs_Dioctria_rufipes: 345	22337269	23094460	8436	8460	4_9588	4_9619	21	132194838	132497901	8789	8814	0_8655	0_6772	21	+	132194838	132497901	8789	8814	0_8655	0_6772
Dioctria_rufipes	Beris_chalybata	4	2	Beris_chalybata_vs_Dioctria_rufipes: 347	23166814	23892515	8463	8470	4_9664	4_9228	7	126225688	126499906	8437	8447	0_7275	0_8497	7	+	126225688	126499906	8437	8447	0_7275	0_8497
Dioctria_rufipes	Beris_chalybata	4	2	Beris_chalybata_vs_Dioctria_rufipes: 349	25699918	26553724	8491	8502	4_8293	4_9601	11	136996077	137306147	9113	9126	0_6974	0_4486	11	+	136996077	137306147	9113	9126	0_6974	0_4486
Dioctria_rufipes	Beris_chalybata	4	2	Beris_chalybata_vs_Dioctria_rufipes: 354	28628858	30004986	8544	8555	4_9184	4_9928	11	128697499	129246304	8573	8590	0_8120	0_4667	11	+	128697499	129246304	8573	8590	0_8120	0_4667
Dioctria_rufipes	Beris_chalybata	4	2	Beris_chalybata_vs_Dioctria_rufipes: 356	30430011	32358032	8562	8579	4_9638	4_9077	14	119592143	120159879	8091	8119	0_6483	0_6555	14	+	119592143	120159879	8091	8119	0_6483	0_6555
Dioctria_rufipes	Beris_chalybata	4	2	Beris_chalybata_vs_Dioctria_rufipes: 358	32676603	34107334	8583	8605	4_8701	4_9269	16	132541602	133006381	8821	8845	0_5765	0_8400	16	+	132541602	133006381	8821	8845	0_5765	0_8400
Dioctria_rufipes	Beris_chalybata	4	2	Beris_chalybata_vs_Dioctria_rufipes: 359	36054129	36332948	8622	8629	4_8180	4_8841	8	121836094	121926561	8204	8212	0_8545	0_7018	8	+	121836094	121926561	8204	8212	0_8545	0_7018
Dioctria_rufipes	Beris_chalybata	4	2	Beris_chalybata_vs_Dioctria_rufipes: 363	41066898	41321807	8680	8690	4_9582	4_8245	9	136757416	136864797	9086	9099	0_5441	0_7170	9	+	136757416	136864797	9086	9099	0_5441	0_7170
Dioctria_rufipes	Beris_chalybata	4	2	Beris_chalybata_vs_Dioctria_rufipes: 365	41347476	41931351	8693	8711	4_8668	4_8902	16	106905361	107282457	7572	7597	0_6238	0_5525	16	+	106905361	107282457	7572	7597	0_6238	0_5525
Dioctria_rufipes	Beris_chalybata	4	2	Beris_chalybata_vs_Dioctria_rufipes: 366	42408773	43946918	8719	8752	4_8386	4_8846	25	127100651	127873570	8472	8534	0_7912	0_6725	25	+	127100651	127873570	8472	8534	0_7912	0_6725
Dioctria_rufipes	Beris_chalybata	4	2	Beris_chalybata_vs_Dioctria_rufipes: 367	44392622	45177978	8771	8792	4_9752	4_8331	18	130765719	131131874	8715	8739	0_7324	0_8498	18	+	130765719	131131874	8715	8739	0_7324	0_8498
Dioctria_rufipes	Beris_chalybata	4	2	Beris_chalybata_vs_Dioctria_rufipes: 368	45184398	48768069	8793	8823	4_8119	4_8163	24	133717643	134914408	8914	8981	0_6197	0_8588	24	+	133717643	134914408	8914	8981	0_6197	0_8588
Dioctria_rufipes	Beris_chalybata	4	2	Beris_chalybata_vs_Dioctria_rufipes: 371	52782611	53520625	8895	8911	4_8208	4_9914	14	114098765	114560038	7851	7872	0_7792	0_4561	14	+	114098765	114560038	7851	7872	0_7792	0_4561
Dioctria_rufipes	Beris_chalybata	4	2	Beris_chalybata_vs_Dioctria_rufipes: 372	53564424	54815903	8915	8929	4_8568	4_8513	11	112698149	113205172	7788	7801	0_4460	0_7437	11	+	112698149	113205172	7788	7801	0_4460	0_7437
Dioctria_rufipes	Beris_chalybata	4	2	Beris_chalybata_vs_Dioctria_rufipes: 375	62326241	63165437	9006	9024	4_9210	4_9046	13	136243149	136482138	9053	9071	0_6834	0_6881	13	+	136243149	136482138	9053	9071	0_6834	0_6881
Dioctria_rufipes	Beris_chalybata	4	2	Beris_chalybata_vs_Dioctria_rufipes: 376	63550636	64843453	9027	9047	4_9562	4_9065	15	116473875	117065038	7949	7970	0_8371	0_4770	15	+	116473875	117065038	7949	7970	0_8371	0_4770
Dioctria_rufipes	Beris_chalybata	4	2	Beris_chalybata_vs_Dioctria_rufipes: 379	69859922	70206178	9102	9113	4_8758	4_8838	11	127893479	128076563	8538	8549	0_7427	0_6178	11	+	127893479	128076563	8538	8549	0_7427	0_6178
Dioctria_rufipes	Beris_chalybata	4	2	Beris_chalybata_vs_Dioctria_rufipes: 381	70767070	71380817	9132	9149	4_9939	4_8083	15	117662446	117942458	8012	8028	0_6853	0_6239	15	+	117662446	117942458	8012	8028	0_6853	0_6239
Dioctria_rufipes	Beris_chalybata	4	2	Beris_chalybata_vs_Dioctria_rufipes: 382	72354342	73166848	9152	9166	4_9611	4_9717	13	137918456	138091061	9180	9199	0_5360	0_6928	13	+	137918456	138091061	9180	9199	0_5360	0_6928
Dioctria_rufipes	Beris_chalybata	4	2	Beris_chalybata_vs_Dioctria_rufipes: 384	73420971	73481533	9181	9185	4_9500	4_9432	5	129643810	129677227	8608	8613	0_7963	0_5041	5	+	129643810	129677227	8608	8613	0_7963	0_5041
Dioctria_rufipes	Beris_chalybata	4	2	Beris_chalybata_vs_Dioctria_rufipes: 387	73539702	75261631	9190	9201	4_8823	4_9196	8	140900364	141247281	9343	9352	0_5362	0_7645	8	+	140900364	141247281	9343	9352	0_5362	0_7645
Dioctria_rufipes	Beris_chalybata	4	2	Beris_chalybata_vs_Dioctria_rufipes: 389	79202110	79558151	9245	9250	4_9226	4_8878	6	125685899	125844315	8411	8422	0_6884	0_6491	6	+	125685899	125844315	8411	8422	0_6884	0_6491
Dioctria_rufipes	Beris_chalybata	4	2	Beris_chalybata_vs_Dioctria_rufipes: 394	96236330	99005983	9430	9463	4_8338	4_9736	21	137438280	137877811	9127	9172	0_5366	0_6495	21	+	137438280	137877811	9127	9172	0_5366	0_6495
Dioctria_rufipes	Beris_chalybata	4	2	Beris_chalybata_vs_Dioctria_rufipes: 395	99589769	101401499	9473	9485	4_9771	4_8634	12	135747761	136052133	9029	9044	0_8601	0_5632	12	+	135747761	136052133	9029	9044	0_8601	0_5632
Dioctria_rufipes	Beris_chalybata	4	2	Beris_chalybata_vs_Dioctria_rufipes: 396	102201221	107686974	9489	9510	4_8632	4_8166	12	138146063	138998132	9201	9229	0_5285	0_7568	12	+	138146063	138998132	9201	9229	0_5285	0_7568
Dioctria_rufipes	Beris_chalybata	4	2	Beris_chalybata_vs_Dioctria_rufipes: 400	132950747	133799551	9665	9671	4_8381	4_9242	5	100765545	100878669	7315	7320	0_6105	0_4574	5	+	100765545	100878669	7315	7320	0_6105	0_4574
Dioctria_rufipes	Beris_chalybata	4	2	Beris_chalybata_vs_Dioctria_rufipes: 415	197356996	197444495	10186	10194	4_9529	4_8780	9	104316068	104475268	7476	7486	0_7301	0_5702	9	+	104316068	104475268	7476	7486	0_7301	0_5702
Dioctria_rufipes	Beris_chalybata	4	3	Beris_chalybata_vs_Dioctria_rufipes: 401	147669361	154093218	9742	9779	4_10186	4_10049	13	72160051	74205356	12060	12107	0_9188	0_13739	13	+	72160051	74205356	12060	12107	0_9188	0_13739
Dioctria_rufipes	Beris_chalybata	4	3	Beris_chalybata_vs_Dioctria_rufipes: 407	159604023	160392137	9837	9850	4_9543	4_9255	9	76679745	76999937	12191	12204	0_11418	0_11274	9	+	76679745	76999937	12191	12204	0_11418	0_11274
Dioctria_rufipes	Beris_chalybata	4	3	Beris_chalybata_vs_Dioctria_rufipes: 408	176588176	178368661	9870	9891	4_9870	4_8630	12	71390041	71892045	12040	12057	0_10762	0_9873	12	+	71390041	71892045	12040	12057	0_10762	0_9873
Dioctria_rufipes	Beris_chalybata	4	3	Beris_chalybata_vs_Dioctria_rufipes: 410	182403736	188257736	9955	10003	4_9100	4_10143	16	77482237	80351522	12212	12276	0_12777	0_10705	16	+	77482237	80351522	12212	12276	0_12777	0_10705
Dioctria_rufipes	Beris_chalybata	5	3	Beris_chalybata_vs_Dioctria_rufipes: 420	3196394	3850891	10291	10303	4_10868	4_10258	10	38047134	38389861	11260	11278	0_9378	0_10824	10	+	38047134	38389861	11260	11278	0_9378	0_10824
Dioctria_rufipes	Beris_chalybata	5	3	Beris_chalybata_vs_Dioctria_rufipes: 422	5648030	7198969	10326	10360	4_10778	4_10906	9	24220446	24370098	10677	10691	0_10252	0_13220	9	+	24220446	24370098	10677	10691	0_10252	0_13220
Dioctria_rufipes	Beris_chalybata	5	3	Beris_chalybata_vs_Dioctria_rufipes: 461	126754540	144200025	11163	11207	4_11224	4_10340	6	23530961	23812901	10641	10657	0_10214	0_9071	6	+	23530961	23812901	10641	10657	0_10214	0_9071
Dioctria_rufipes	Beris_chalybata	5	4	Beris_chalybata_vs_Dioctria_rufipes: 417	585051	874278	10215	10222	4_10965	4_10885	5	111810859	112047585	17352	17363	0_15479	0_15683	5	+	111810859	112047585	17352	17363	0_15479	0_15683
Dioctria_rufipes	Beris_chalybata	5	4	Beris_chalybata_vs_Dioctria_rufipes: 418	960865	1577663	10226	10244	4_11089	4_10351	14	99087886	99717275	16824	16846	0_15207	0_15445	14	+	99087886	99717275	16824	16846	0_15207	0_15445
Dioctria_rufipes	Beris_chalybata	5	4	Beris_chalybata_vs_Dioctria_rufipes: 426	10868720	11310681	10420	10425	4_10727	4_10606	6	105233837	105593658	17049	17058	0_16321	0_16934	6	+	105233837	105593658	17049	17058	0_16321	0_16934
Dioctria_rufipes	Beris_chalybata	5	4	Beris_chalybata_vs_Dioctria_rufipes: 427	11994079	13541661	10443	10461	4_10716	4_10909	8	106317707	107017195	17097	17133	0_15641	0_15272	8	+	106317707	107017195	17097	17133	0_15641	0_15272
Dioctria_rufipes	Beris_chalybata	5	4	Beris_chalybata_vs_Dioctria_rufipes: 428	13691699	14076468	10463	10470	4_10818	4_10196	7	104672133	104967652	17014	17032	0_14032	0_14992	7	+	104672133	104967652	17014	17032	0_14032	0_14992
Dioctria_rufipes	Beris_chalybata	5	4	Beris_chalybata_vs_Dioctria_rufipes: 430	15016516	19915901	10482	10496	4_10289	4_10954	12	108449562	109357117	17202	17224	0_14080	0_14664	12	+	108449562	109357117	17202	17224	0_14080	0_14664
Dioctria_rufipes	Beris_chalybata	5	4	Beris_chalybata_vs_Dioctria_rufipes: 431	21120111	21994412	10510	10520	4_10783	4_10469	7	101011796	101417105	16885	16898	0_14952	0_14655	7	+	101011796	101417105	16885	16898	0_14952	0_14655
Dioctria_rufipes	Beris_chalybata	5	4	Beris_chalybata_vs_Dioctria_rufipes: 439	33055536	33931787	10640	10651	4_10876	4_10343	7	96935316	97500084	16759	16773	0_15085	0_16939	7	+	96935316	97500084	16759	16773	0_15085	0_16939
Dioctria_rufipes	Beris_chalybata	5	4	Beris_chalybata_vs_Dioctria_rufipes: 440	34867426	35732723	10657	10668	4_10640	4_10804	8	112249528	112477360	17371	17381	0_16822	0_15579	8	+	112249528	112477360	17371	17381	0_16822	0_15579
Dioctria_rufipes	Beris_chalybata	5	4	Beris_chalybata_vs_Dioctria_rufipes: 443	36593294	37556236	10682	10696	4_11047	4_11036	7	102424617	102921693	16923	16944	0_14305	0_14597	7	+	102424617	102921693	16923	16944	0_14305	0_14597
Dioctria_rufipes	Beris_chalybata	5	4	Beris_chalybata_vs_Dioctria_rufipes: 446	37877475	40512535	10701	10724	4_10733	4_10425	9	98107209	99047670	16798	16822	0_15506	0_15429	9	+	98107209	99047670	16798	16822	0_15506	0_15429
Dioctria_rufipes	Beris_chalybata	5	4	Beris_chalybata_vs_Dioctria_rufipes: 452	63249330	63763148	10873	10883	4_10357	4_11025	8	106068048	106302657	17084	17095	0_16220	0_16959	8	+	106068048	106302657	17084	17095	0_16220	0_16959
Dioctria_rufipes	Beris_chalybata	5	4	Beris_chalybata_vs_Dioctria_rufipes: 455	77249916	78660504	10937	10957	4_10780	4_10855	16	91300732	92289623	16603	16626	0_17007	0_13847	16	+	91300732	92289623	16603	16626	0_17007	0_13847
Dioctria_rufipes	Beris_chalybata	5	4	Beris_chalybata_vs_Dioctria_rufipes: 457	80453231	91480810	10967	11004	4_10279	4_10408	12	97563529	98023219	16775	16795	0_16105	0_14258	12	+	97563529	98023219	16775	16795	0_16105	0_14258
Dioctria_rufipes	Beris_chalybata	6	3	Beris_chalybata_vs_Dioctria_rufipes: 465	1191687	1313857	11268	11273	4_11602	4_11595	6	6984185	7023124	9792	9799	0_11949	0_12364	6	+	6984185	7023124	9792	9799	0_11949	0_12364
Dioctria_rufipes	Beris_chalybata	6	3	Beris_chalybata_vs_Dioctria_rufipes: 466	1437892	2308941	11281	11296	4_11925	4_11680	11	22269907	23027077	10614	10633	0_10195	0_9278	11	+	22269907	23027077	10614	10633	0_10195	0_9278
Dioctria_rufipes	Beris_chalybata	6	3	Beris_chalybata_vs_Dioctria_rufipes: 470	4576883	5096612	11357	11375	4_11721	4_11776	16	5816972	6216149	9730	9750	0_10058	0_12648	16	+	5816972	6216149	9730	9750	0_10058	0_12648
Dioctria_rufipes	Beris_chalybata	6	3	Beris_chalybata_vs_Dioctria_rufipes: 473	5186417	5588392	11386	11393	4_11711	4_11920	6	19679170	19867905	10511	10516	0_11309	0_11472	6	+	19679170	19867905	10511	10516	0_11309	0_11472
Dioctria_rufipes	Beris_chalybata	6	3	Beris_chalybata_vs_Dioctria_rufipes: 476	6372448	6580747	11421	11428	4_11480	4_11409	8	12888979	13071536	10161	10171	0_13732	0_10920	8	+	12888979	13071536	10161	10171	0_13732	0_10920
Dioctria_rufipes	Beris_chalybata	6	3	Beris_chalybata_vs_Dioctria_rufipes: 477	6596161	7070603	11429	11434	4_12117	4_11282	6	18283278	18764175	10442	10453	0_13404	0_9031	6	+	18283278	18764175	10442	10453	0_13404	0_9031
Dioctria_rufipes	Beris_chalybata	6	3	Beris_chalybata_vs_Dioctria_rufipes: 478	7125983	8531714	11435	11448	4_11667	4_11830	9	19876001	20567049	10518	10537	0_11512	0_9613	9	+	19876001	20567049	10518	10537	0_11512	0_9613
Dioctria_rufipes	Beris_chalybata	6	3	Beris_chalybata_vs_Dioctria_rufipes: 483	12110470	12538104	11506	11518	4_11783	4_11750	9	546505	860168	9408	9425	0_13121	0_9822	9	+	546505	860168	9408	9425	0_13121	0_9822
Dioctria_rufipes	Beris_chalybata	6	3	Beris_chalybata_vs_Dioctria_rufipes: 486	13342985	15898736	11556	11602	4_11362	4_11634	26	20592904	21861060	10544	10589	0_10032	0_12750	26	+	20592904	21861060	10544	10589	0_10032	0_12750
Dioctria_rufipes	Beris_chalybata	6	3	Beris_chalybata_vs_Dioctria_rufipes: 489	16578791	18183335	11619	11640	4_11894	4_11902	13	7972186	8872622	9874	9932	0_11371	0_12353	13	+	7972186	8872622	9874	9932	0_11371	0_12353
Dioctria_rufipes	Beris_chalybata	6	3	Beris_chalybata_vs_Dioctria_rufipes: 492	18787451	19184311	11649	11659	4_11321	4_11847	7	19017651	19435466	10477	10488	0_9294	0_13501	7	+	19017651	19435466	10477	10488	0_9294	0_13501
Dioctria_rufipes	Beris_chalybata	6	3	Beris_chalybata_vs_Dioctria_rufipes: 493	19360927	19541904	11666	11675	4_12000	4_11552	8	11104275	11288785	10047	10064	0_12154	0_9325	8	+	11104275	11288785	10047	10064	0_12154	0_9325
Dioctria_rufipes	Beris_chalybata	6	3	Beris_chalybata_vs_Dioctria_rufipes: 497	22590344	24003899	11766	11792	4_11767	4_11974	9	16579553	16996971	10362	10383	0_11738	0_13256	9	+	16579553	16996971	10362	10383	0_11738	0_13256
Dioctria_rufipes	Beris_chalybata	6	3	Beris_chalybata_vs_Dioctria_rufipes: 498	25143122	25825653	11818	11824	4_11790	4_11846	6	8931083	9128256	9937	9951	0_11661	0_11714	6	+	8931083	9128256	9937	9951	0_11661	0_11714
Dioctria_rufipes	Beris_chalybata	6	3	Beris_chalybata_vs_Dioctria_rufipes: 499	26059781	26293147	11826	11836	4_11854	4_11456	10	7270209	7339065	9813	9822	0_11953	0_10080	10	+	7270209	7339065	9813	9822	0_11953	0_10080
Dioctria_rufipes	Beris_chalybata	6	3	Beris_chalybata_vs_Dioctria_rufipes: 500	26329772	27943437	11844	11855	4_11299	4_11512	12	10351003	10956707	10024	10038	0_9382	0_11927	12	+	10351003	10956707	10024	10038	0_9382	0_11927
Dioctria_rufipes	Beris_chalybata	6	3	Beris_chalybata_vs_Dioctria_rufipes: 502	31493542	32355859	11884	11896	4_11311	4_11570	6	1840315	2042796	9458	9475	0_10598	0_12419	6	+	1840315	2042796	9458	9475	0_10598	0_12419
Dioctria_rufipes	Beris_chalybata	6	3	Beris_chalybata_vs_Dioctria_rufipes: 506	37567312	38031048	11992	12015	4_11997	4_12050	9	23892421	24393622	10660	10694	0_10704	0_13226	9	+	23892421	24393622	10660	10694	0_10704	0_13226
Dioctria_rufipes	Beris_chalybata	6	3	Beris_chalybata_vs_Dioctria_rufipes: 508	39635983	40863137	12051	12058	4_11788	4_11484	7	3941962	4285823	9626	9640	0_10133	0_12464	7	+	3941962	4285823	9626	9640	0_10133	0_12464
Dioctria_rufipes	Beris_chalybata	6	3	Beris_chalybata_vs_Dioctria_rufipes: 511	45460844	45815971	12119	12125	4_11226	4_11733	7	9417831	9561855	9972	9981	0_9701	0_9466	7	+	9417831	9561855	9972	9981	0_9701	0_9466
Dioctria_rufipes	Beris_chalybata	6	3	Beris_chalybata_vs_Dioctria_rufipes: 512	46594216	52542337	12129	12153	4_11707	4_11806	13	7424677	7837476	9824	9856	0_12162	0_11837	13	+	7424677	7837476	9824	9856	0_12162	0_11837
Beris_chalybata	Dioctria_rufipes	1	1	Beris_chalybata_vs_Dioctria_rufipes: 103	3692043	4330067	661	701	0_1598	0_2561	17	359493389	362483544	2501	2537	4_778	4_817	17	-	362483544	359493389	2537	2501	4_817	4_778
Beris_chalybata	Dioctria_rufipes	1	1	Beris_chalybata_vs_Dioctria_rufipes: 62	4351585	4572921	707	719	0_1346	0_3015	13	236471543	237982073	1574	1590	4_1723	4_707	13	-	237982073	236471543	1590	1574	4_707	4_1723
Beris_chalybata	Dioctria_rufipes	1	1	Beris_chalybata_vs_Dioctria_rufipes: 75	46352055	48538154	2389	2433	0_537	0_1535	10	314070030	315271642	1943	1954	4_1004	4_1029	10	-	315271642	314070030	1954	1943	4_1029	4_1004
Beris_chalybata	Dioctria_rufipes	1	1	Beris_chalybata_vs_Dioctria_rufipes: 77	4720961	5129285	729	762	0_3330	0_1277	11	315399108	317517823	1961	1974	4_745	4_1626	11	-	317517823	315399108	1974	1961	4_1626	4_745
Beris_chalybata	Dioctria_rufipes	1	1	Beris_chalybata_vs_Dioctria_rufipes: 94	5230807	5730060	770	794	0_1771	0_4206	19	340007798	341871765	2275	2300	4_1764	4_731	19	-	341871765	340007798	2300	2275	4_731	4_1764
Beris_chalybata	Dioctria_rufipes	1	2	Beris_chalybata_vs_Dioctria_rufipes: 114	746677	1143627	397	428	0_1147	0_1076	14	19888460	20350359	3027	3043	4_5216	4_3225	14	-	20350359	19888460	3043	3027	4_3225	4_5216
Beris_chalybata	Dioctria_rufipes	1	2	Beris_chalybata_vs_Dioctria_rufipes: 115	2119925	2292081	536	544	0_3787	0_2709	8	20570544	21176538	3057	3067	4_5893	4_5468	8	-	21176538	20570544	3067	3057	4_5468	4_5893
Beris_chalybata	Dioctria_rufipes	1	2	Beris_chalybata_vs_Dioctria_rufipes: 117	16914459	17413460	1400	1414	0_3016	0_2711	6	22081835	22581718	3097	3106	4_5041	4_3717	6	-	22581718	22081835	3106	3097	4_3717	4_5041
Beris_chalybata	Dioctria_rufipes	1	2	Beris_chalybata_vs_Dioctria_rufipes: 120	1392086	1617180	452	469	0_1159	0_81	7	24346124	24757803	3140	3146	4_4830	4_5246	7	-	24757803	24346124	3146	3140	4_5246	4_4830
Beris_chalybata	Dioctria_rufipes	1	2	Beris_chalybata_vs_Dioctria_rufipes: 123	1874610	2113511	513	533	0_1939	0_4185	15	29170223	29948632	3216	3253	4_2842	4_4062	15	-	29948632	29170223	3253	3216	4_4062	4_2842
Beris_chalybata	Dioctria_rufipes	1	2	Beris_chalybata_vs_Dioctria_rufipes: 124	35150691	35939065	2121	2156	0_1419	0_3245	18	30262307	31245198	3258	3285	4_4147	4_3289	18	-	31245198	30262307	3285	3258	4_3289	4_4147
Beris_chalybata	Dioctria_rufipes	1	2	Beris_chalybata_vs_Dioctria_rufipes: 126	36189113	36761891	2167	2187	0_1310	0_3345	10	32110322	33112730	3311	3325	4_4485	4_3467	10	-	33112730	32110322	3325	3311	4_3467	4_4485
Beris_chalybata	Dioctria_rufipes	1	2	Beris_chalybata_vs_Dioctria_rufipes: 128	22476730	23088004	1634	1653	0_1788	0_1428	13	34804781	35631701	3336	3351	4_5400	4_5967	13	-	35631701	34804781	3351	3336	4_5967	4_5400
Beris_chalybata	Dioctria_rufipes	1	2	Beris_chalybata_vs_Dioctria_rufipes: 129	15463050	15808804	1333	1347	0_196	0_576	10	35649243	35929155	3352	3362	4_3428	4_3682	10	-	35929155	35649243	3362	3352	4_3682	4_3428
Beris_chalybata	Dioctria_rufipes	1	2	Beris_chalybata_vs_Dioctria_rufipes: 132	36816136	37559890	2194	2210	0_907	0_2235	10	38998962	39620038	3416	3428	4_4989	4_2832	10	-	39620038	38998962	3428	3416	4_2832	4_4989
Beris_chalybata	Dioctria_rufipes	1	2	Beris_chalybata_vs_Dioctria_rufipes: 134	14017896	14302808	1253	1262	0_1550	0_3079	9	40108962	40534434	3441	3449	4_5689	4_3774	9	-	40534434	40108962	3449	3441	4_3774	4_5689
Beris_chalybata	Dioctria_rufipes	1	2	Beris_chalybata_vs_Dioctria_rufipes: 137	21311025	22337100	1591	1619	0_3993	0_2728	22	44395569	46570714	3510	3536	4_5538	4_4249	22	-	46570714	44395569	3536	3510	4_4249	4_5538
Beris_chalybata	Dioctria_rufipes	1	2	Beris_chalybata_vs_Dioctria_rufipes: 142	2659151	2820292	571	583	0_343	0_1980	10	55202548	55784958	3637	3648	4_2786	4_4032	10	-	55784958	55202548	3648	3637	4_4032	4_2786
Beris_chalybata	Dioctria_rufipes	1	2	Beris_chalybata_vs_Dioctria_rufipes: 146	1203537	1630397	438	470	0_3717	0_1156	11	64004988	65617621	3731	3755	4_3944	4_5320	11	-	65617621	64004988	3755	3731	4_5320	4_3944
Beris_chalybata	Dioctria_rufipes	1	2	Beris_chalybata_vs_Dioctria_rufipes: 147	24415639	25355878	1697	1726	0_755	0_3170	10	66488272	68013497	3788	3800	4_5793	4_5536	10	-	68013497	66488272	3800	3788	4_5536	4_5793
Beris_chalybata	Dioctria_rufipes	1	2	Beris_chalybata_vs_Dioctria_rufipes: 149	18274194	18784664	1461	1480	0_4148	0_424	13	70465880	72700942	3830	3853	4_3667	4_5675	13	-	72700942	70465880	3853	3830	4_5675	4_3667
Beris_chalybata	Dioctria_rufipes	1	2	Beris_chalybata_vs_Dioctria_rufipes: 154	1745817	1779620	488	499	0_3772	0_4134	10	83042491	101243565	3918	3970	4_3915	4_2800	10	-	101243565	83042491	3970	3918	4_2800	4_3915
Beris_chalybata	Dioctria_rufipes	1	2	Beris_chalybata_vs_Dioctria_rufipes: 156	11156407	11344620	1112	1123	0_1171	0_1164	7	103471658	104529530	3990	4006	4_3033	4_3559	7	-	104529530	103471658	4006	3990	4_3559	4_3033
Beris_chalybata	Dioctria_rufipes	1	2	Beris_chalybata_vs_Dioctria_rufipes: 160	10794139	10940193	1091	1099	0_2128	0_1460	7	107651358	108196258	4036	4043	4_4037	4_4303	7	-	108196258	107651358	4043	4036	4_4303	4_4037
Beris_chalybata	Dioctria_rufipes	1	2	Beris_chalybata_vs_Dioctria_rufipes: 161	29358393	29486933	1917	1929	0_386	0_952	8	110985141	112037062	4065	4078	4_2988	4_5815	8	-	112037062	110985141	4078	4065	4_5815	4_2988
Beris_chalybata	Dioctria_rufipes	1	2	Beris_chalybata_vs_Dioctria_rufipes: 162	136237073	136269588	4149	4155	0_3282	0_1312	6	112150641	115089108	4079	4096	4_3705	4_5049	6	-	115089108	112150641	4096	4079	4_5049	4_3705
Beris_chalybata	Dioctria_rufipes	1	2	Beris_chalybata_vs_Dioctria_rufipes: 168	136294595	136885796	4156	4178	0_4257	0_2607	7	156553651	160697471	4275	4290	4_2875	4_4853	7	-	160697471	156553651	4290	4275	4_4853	4_2875
Beris_chalybata	Dioctria_rufipes	1	2	Beris_chalybata_vs_Dioctria_rufipes: 169	126353936	127007235	3758	3772	0_2170	0_293	9	165567774	168086611	4315	4327	4_4400	4_4470	9	-	168086611	165567774	4327	4315	4_4470	4_4400
Beris_chalybata	Dioctria_rufipes	1	2	Beris_chalybata_vs_Dioctria_rufipes: 173	2831143	2869067	586	593	0_2520	0_2757	8	172972874	173354836	4378	4387	4_4743	4_4527	8	-	173354836	172972874	4387	4378	4_4527	4_4743
Beris_chalybata	Dioctria_rufipes	1	2	Beris_chalybata_vs_Dioctria_rufipes: 175	42326472	42688621	2283	2297	0_2455	0_101	12	177807725	178362131	4443	4454	4_4289	4_3090	12	-	178362131	177807725	4454	4443	4_3090	4_4289
Beris_chalybata	Dioctria_rufipes	1	2	Beris_chalybata_vs_Dioctria_rufipes: 180	137038681	137621985	4183	4196	0_418	0_3602	6	189534347	191633279	4581	4587	4_3974	4_5021	6	-	191633279	189534347	4587	4581	4_5021	4_3974
Beris_chalybata	Dioctria_rufipes	1	2	Beris_chalybata_vs_Dioctria_rufipes: 181	117934988	118669128	3520	3550	0_1545	0_336	7	199234954	199317417	4606	4613	4_5655	4_5422	7	-	199317417	199234954	4613	4606	4_5422	4_5655
Beris_chalybata	Dioctria_rufipes	1	2	Beris_chalybata_vs_Dioctria_rufipes: 183	141338387	141546749	4334	4342	0_4231	0_371	7	200715988	201758854	4624	4634	4_4410	4_3383	7	-	201758854	200715988	4634	4624	4_3383	4_4410
Beris_chalybata	Dioctria_rufipes	1	2	Beris_chalybata_vs_Dioctria_rufipes: 185	27139735	27511645	1816	1842	0_2503	0_941	8	205797345	207031547	4690	4704	4_4751	4_3107	8	-	207031547	205797345	4704	4690	4_3107	4_4751
Beris_chalybata	Dioctria_rufipes	1	2	Beris_chalybata_vs_Dioctria_rufipes: 188	145072776	145152599	4504	4514	0_4321	0_3928	6	215229613	215443385	4793	4799	4_3565	4_5617	6	-	215443385	215229613	4799	4793	4_5617	4_3565
Beris_chalybata	Dioctria_rufipes	1	2	Beris_chalybata_vs_Dioctria_rufipes: 191	1940038	2616001	523	565	0_1464	0_979	14	221442967	223878572	4886	4930	4_2905	4_5909	14	-	223878572	221442967	4930	4886	4_5909	4_2905
Beris_chalybata	Dioctria_rufipes	1	2	Beris_chalybata_vs_Dioctria_rufipes: 194	119653471	121372969	3583	3619	0_1891	0_1558	19	227948477	230506655	4979	5004	4_5338	4_4991	19	-	230506655	227948477	5004	4979	4_4991	4_5338
Beris_chalybata	Dioctria_rufipes	1	2	Beris_chalybata_vs_Dioctria_rufipes: 204	129694073	130373910	3865	3882	0_4126	0_3718	8	245935541	247451206	5223	5236	4_5772	4_5022	8	-	247451206	245935541	5236	5223	4_5022	4_5772
Beris_chalybata	Dioctria_rufipes	1	2	Beris_chalybata_vs_Dioctria_rufipes: 205	135609375	135793842	4124	4132	0_760	0_1359	7	247802315	248103339	5238	5246	4_3014	4_4064	7	-	248103339	247802315	5246	5238	4_4064	4_3014
Beris_chalybata	Dioctria_rufipes	1	2	Beris_chalybata_vs_Dioctria_rufipes: 214	139157175	139732110	4269	4297	0_3631	0_2622	10	271189710	273251143	5460	5481	4_3058	4_3850	10	-	273251143	271189710	5481	5460	4_3850	4_3058
Beris_chalybata	Dioctria_rufipes	1	2	Beris_chalybata_vs_Dioctria_rufipes: 215	8019484	8087511	933	940	0_2210	0_602	7	274154328	274319610	5509	5518	4_3118	4_5072	7	-	274319610	274154328	5518	5509	4_5072	4_3118
Beris_chalybata	Dioctria_rufipes	1	2	Beris_chalybata_vs_Dioctria_rufipes: 216	26727663	26996279	1784	1795	0_3034	0_1531	8	274524051	275104563	5520	5527	4_4888	4_3868	8	-	275104563	274524051	5527	5520	4_3868	4_4888
Beris_chalybata	Dioctria_rufipes	1	2	Beris_chalybata_vs_Dioctria_rufipes: 223	138205256	139087060	4226	4266	0_3960	0_812	12	286685920	290312194	5681	5713	4_3160	4_3600	12	-	290312194	286685920	5713	5681	4_3600	4_3160
Beris_chalybata	Dioctria_rufipes	1	2	Beris_chalybata_vs_Dioctria_rufipes: 224	133461073	133512245	3997	4006	0_477	0_1232	6	290404285	290510489	5714	5720	4_5070	4_5694	6	-	290510489	290404285	5720	5714	4_5694	4_5070
Beris_chalybata	Dioctria_rufipes	1	2	Beris_chalybata_vs_Dioctria_rufipes: 226	135171013	135576247	4102	4122	0_2655	0_3478	10	293437597	294312039	5764	5777	4_3695	4_5052	10	-	294312039	293437597	5777	5764	4_5052	4_3695
Beris_chalybata	Dioctria_rufipes	1	2	Beris_chalybata_vs_Dioctria_rufipes: 228	145946309	145980420	4587	4593	0_525	0_1316	7	299722460	299986409	5851	5860	4_5370	4_5796	7	-	299986409	299722460	5860	5851	4_5796	4_5370
Beris_chalybata	Dioctria_rufipes	1	2	Beris_chalybata_vs_Dioctria_rufipes: 229	147664720	147841047	4675	4688	0_3412	0_3738	8	300143921	300707836	5866	5877	4_4716	4_5492	8	-	300707836	300143921	5877	5866	4_5492	4_4716
Beris_chalybata	Dioctria_rufipes	1	2	Beris_chalybata_vs_Dioctria_rufipes: 232	133120379	133209039	3977	3983	0_508	0_3700	7	307267934	307405158	5937	5944	4_4810	4_3856	7	-	307405158	307267934	5944	5937	4_3856	4_4810
Beris_chalybata	Dioctria_rufipes	2	1	Beris_chalybata_vs_Dioctria_rufipes: 101	17315537	17625581	5640	5647	0_6234	0_7442	6	352596648	353288147	2444	2451	4_2635	4_1334	6	-	353288147	352596648	2451	2444	4_1334	4_2635
Beris_chalybata	Dioctria_rufipes	2	1	Beris_chalybata_vs_Dioctria_rufipes: 102	1068544	1208898	4791	4798	0_4819	0_6891	7	354296036	354729351	2456	2462	4_2221	4_930	7	-	354729351	354296036	2462	2456	4_930	4_2221
Beris_chalybata	Dioctria_rufipes	2	1	Beris_chalybata_vs_Dioctria_rufipes: 104	30243395	30526424	6035	6042	0_6413	0_6539	6	362792434	363312558	2539	2544	4_2049	4_1761	6	-	363312558	362792434	2544	2539	4_1761	4_2049
Beris_chalybata	Dioctria_rufipes	2	1	Beris_chalybata_vs_Dioctria_rufipes: 105	49896192	56714337	6485	6590	0_7003	0_5314	10	364324719	365688243	2564	2583	4_1020	4_2658	10	-	365688243	364324719	2583	2564	4_2658	4_1020
Beris_chalybata	Dioctria_rufipes	2	1	Beris_chalybata_vs_Dioctria_rufipes: 52	13978610	14713814	5513	5539	0_6412	0_6021	8	173235777	199926241	1274	1366	4_923	4_2425	8	-	199926241	173235777	1366	1274	4_2425	4_923
Beris_chalybata	Dioctria_rufipes	2	1	Beris_chalybata_vs_Dioctria_rufipes: 53	15989576	16891626	5588	5628	0_4393	0_7175	14	200687620	213014715	1371	1408	4_87	4_2180	14	-	213014715	200687620	1408	1371	4_2180	4_87
Beris_chalybata	Dioctria_rufipes	2	1	Beris_chalybata_vs_Dioctria_rufipes: 54	25800358	26605731	5909	5928	0_5085	0_4367	6	215751369	217663873	1421	1428	4_73	4_1296	6	-	217663873	215751369	1428	1421	4_1296	4_73
Beris_chalybata	Dioctria_rufipes	2	1	Beris_chalybata_vs_Dioctria_rufipes: 55	6882819	7112896	5202	5221	0_8763	0_7656	14	217819267	219766683	1430	1453	4_6	4_148	14	-	219766683	217819267	1453	1430	4_148	4_6
Beris_chalybata	Dioctria_rufipes	2	1	Beris_chalybata_vs_Dioctria_rufipes: 57	1627218	2031194	4829	4844	0_6354	0_5298	7	224867229	228044232	1477	1488	4_1916	4_1840	7	-	228044232	224867229	1488	1477	4_1840	4_1916
Beris_chalybata	Dioctria_rufipes	2	1	Beris_chalybata_vs_Dioctria_rufipes: 58	18205919	18830051	5676	5693	0_5812	0_7064	11	228492288	231101912	1498	1511	4_2747	4_80	11	-	231101912	228492288	1511	1498	4_80	4_2747
Beris_chalybata	Dioctria_rufipes	2	1	Beris_chalybata_vs_Dioctria_rufipes: 60	3151581	3585679	4950	4971	0_7824	0_7711	13	232504034	235183302	1530	1549	4_1510	4_1746	13	-	235183302	232504034	1549	1530	4_1746	4_1510
Beris_chalybata	Dioctria_rufipes	2	1	Beris_chalybata_vs_Dioctria_rufipes: 63	4755532	4864186	5083	5093	0_4732	0_5293	8	237983717	238771058	1591	1600	4_2021	4_460	8	-	238771058	237983717	1600	1591	4_460	4_2021
Beris_chalybata	Dioctria_rufipes	2	1	Beris_chalybata_vs_Dioctria_rufipes: 65	2080116	2250485	4846	4857	0_7180	0_7558	7	246290012	247695875	1615	1621	4_824	4_2664	7	-	247695875	246290012	1621	1615	4_2664	4_824
Beris_chalybata	Dioctria_rufipes	2	1	Beris_chalybata_vs_Dioctria_rufipes: 68	7123313	7630455	5223	5243	0_5643	0_7752	16	286188311	287984101	1750	1767	4_1600	4_278	16	-	287984101	286188311	1767	1750	4_278	4_1600
Beris_chalybata	Dioctria_rufipes	2	1	Beris_chalybata_vs_Dioctria_rufipes: 69	12957659	13342930	5460	5486	0_7102	0_7250	11	289487944	298667877	1777	1839	4_1869	4_53	11	-	298667877	289487944	1839	1777	4_53	4_1869
Beris_chalybata	Dioctria_rufipes	2	1	Beris_chalybata_vs_Dioctria_rufipes: 73	8955961	9504261	5317	5336	0_8531	0_5990	11	300795063	302462096	1875	1889	4_881	4_2686	11	-	302462096	300795063	1889	1875	4_2686	4_881
Beris_chalybata	Dioctria_rufipes	2	1	Beris_chalybata_vs_Dioctria_rufipes: 74	10157056	11089885	5359	5376	0_8719	0_5705	13	306454923	310557157	1913	1934	4_1905	4_596	13	-	310557157	306454923	1934	1913	4_596	4_1905
Beris_chalybata	Dioctria_rufipes	2	1	Beris_chalybata_vs_Dioctria_rufipes: 81	11154071	11486434	5381	5392	0_7382	0_8017	5	319278354	319775329	1988	1996	4_9	4_2672	5	-	319775329	319278354	1996	1988	4_2672	4_9
Beris_chalybata	Dioctria_rufipes	2	1	Beris_chalybata_vs_Dioctria_rufipes: 82	2489392	2906130	4881	4935	0_8703	0_5630	18	320076749	321934591	2001	2027	4_2598	4_1471	18	-	321934591	320076749	2027	2001	4_1471	4_2598
Beris_chalybata	Dioctria_rufipes	2	1	Beris_chalybata_vs_Dioctria_rufipes: 84	33193638	33634354	6136	6153	0_6419	0_6468	8	326380224	327243790	2058	2070	4_1295	4_1368	8	-	327243790	326380224	2070	2058	4_1368	4_1295
Beris_chalybata	Dioctria_rufipes	2	1	Beris_chalybata_vs_Dioctria_rufipes: 87	4389234	4567523	5059	5070	0_7784	0_7800	6	329415456	330145200	2104	2113	4_2317	4_1693	6	-	330145200	329415456	2113	2104	4_1693	4_2317
Beris_chalybata	Dioctria_rufipes	2	1	Beris_chalybata_vs_Dioctria_rufipes: 88	362908	564201	4724	4733	0_8845	0_8187	7	330177935	331149313	2115	2123	4_1749	4_2275	7	-	331149313	330177935	2123	2115	4_2275	4_1749
Beris_chalybata	Dioctria_rufipes	2	1	Beris_chalybata_vs_Dioctria_rufipes: 90	6831173	6880100	5195	5201	0_6373	0_6941	6	334822944	334908677	2182	2188	4_2593	4_207	6	-	334908677	334822944	2188	2182	4_207	4_2593
Beris_chalybata	Dioctria_rufipes	2	1	Beris_chalybata_vs_Dioctria_rufipes: 92	3788896	4263890	5010	5050	0_5972	0_8782	27	335611647	337915008	2196	2234	4_1409	4_1183	27	-	337915008	335611647	2234	2196	4_1183	4_1409
Beris_chalybata	Dioctria_rufipes	2	1	Beris_chalybata_vs_Dioctria_rufipes: 98	690440	724410	4748	4754	0_8483	0_6449	7	348250348	348525872	2375	2382	4_1851	4_2163	7	-	348525872	348250348	2382	2375	4_2163	4_1851
Beris_chalybata	Dioctria_rufipes	2	3	Beris_chalybata_vs_Dioctria_rufipes: 277	1299877	1483877	4808	4818	0_7088	0_8444	8	67098117	67767509	6857	6865	4_7662	4_7337	8	-	67767509	67098117	6865	6857	4_7337	4_7662
Beris_chalybata	Dioctria_rufipes	2	4	Beris_chalybata_vs_Dioctria_rufipes: 324	139052769	139280195	9236	9256	0_8854	0_8888	12	1542611	1949967	8104	8117	4_10033	4_9995	12	-	1949967	1542611	8117	8104	4_9995	4_10033
Beris_chalybata	Dioctria_rufipes	2	4	Beris_chalybata_vs_Dioctria_rufipes: 327	124939311	125008116	8369	8378	0_8907	0_5534	6	3611098	3689947	8143	8149	4_9274	4_9587	6	-	3689947	3611098	8149	8143	4_9587	4_9274
Beris_chalybata	Dioctria_rufipes	2	4	Beris_chalybata_vs_Dioctria_rufipes: 328	124646326	124868189	8352	8358	0_7934	0_5899	6	3724018	4289730	8153	8164	4_9132	4_8966	6	-	4289730	3724018	8164	8153	4_8966	4_9132
Beris_chalybata	Dioctria_rufipes	2	4	Beris_chalybata_vs_Dioctria_rufipes: 331	120731540	120970061	8143	8165	0_6794	0_8597	11	8710733	9000021	8215	8228	4_9023	4_9345	11	-	9000021	8710733	8228	8215	4_9345	4_9023
Beris_chalybata	Dioctria_rufipes	2	4	Beris_chalybata_vs_Dioctria_rufipes: 332	123485053	124161236	8299	8319	0_5735	0_6056	10	9353469	10890106	8244	8255	4_9528	4_9814	10	-	10890106	9353469	8255	8244	4_9814	4_9528
Beris_chalybata	Dioctria_rufipes	2	4	Beris_chalybata_vs_Dioctria_rufipes: 336	106338728	106871309	7554	7569	0_4800	0_7617	9	13990393	14761456	8319	8331	4_9098	4_8964	9	-	14761456	13990393	8331	8319	4_8964	4_9098
Beris_chalybata	Dioctria_rufipes	2	4	Beris_chalybata_vs_Dioctria_rufipes: 341	112032444	112691817	7770	7787	0_7975	0_6034	9	17676244	19331629	8374	8384	4_8536	4_9738	9	-	19331629	17676244	8384	8374	4_9738	4_8536
Beris_chalybata	Dioctria_rufipes	2	4	Beris_chalybata_vs_Dioctria_rufipes: 342	121325570	121581378	8189	8196	0_4487	0_4524	7	20744633	21301046	8411	8417	4_9854	4_8890	7	-	21301046	20744633	8417	8411	4_8890	4_9854
Beris_chalybata	Dioctria_rufipes	2	4	Beris_chalybata_vs_Dioctria_rufipes: 348	109309476	109975412	7705	7726	0_7829	0_5481	8	24131500	25478946	8474	8486	4_8973	4_9204	8	-	25478946	24131500	8486	8474	4_9204	4_8973
Beris_chalybata	Dioctria_rufipes	2	4	Beris_chalybata_vs_Dioctria_rufipes: 350	129722798	129830605	8620	8626	0_8227	0_7723	6	26868016	27154314	8503	8509	4_9033	4_8840	6	-	27154314	26868016	8509	8503	4_8840	4_9033
Beris_chalybata	Dioctria_rufipes	2	4	Beris_chalybata_vs_Dioctria_rufipes: 352	140646764	140894005	9321	9341	0_5698	0_8798	14	27179183	27955286	8511	8527	4_10180	4_10176	14	-	27955286	27179183	8527	8511	4_10176	4_10180
Beris_chalybata	Dioctria_rufipes	2	4	Beris_chalybata_vs_Dioctria_rufipes: 353	124431724	124641745	8335	8350	0_4969	0_6916	11	28040028	28601972	8530	8542	4_9753	4_8828	11	-	28601972	28040028	8542	8530	4_8828	4_9753
Beris_chalybata	Dioctria_rufipes	2	4	Beris_chalybata_vs_Dioctria_rufipes: 355	120974847	121147141	8166	8172	0_7822	0_6785	6	30008063	30312038	8556	8561	4_9819	4_8612	6	-	30312038	30008063	8561	8556	4_8612	4_9819
Beris_chalybata	Dioctria_rufipes	2	4	Beris_chalybata_vs_Dioctria_rufipes: 360	122056635	122501241	8220	8243	0_8379	0_8908	16	36689087	37838618	8630	8647	4_9211	4_8587	16	-	37838618	36689087	8647	8630	4_8587	4_9211
Beris_chalybata	Dioctria_rufipes	2	4	Beris_chalybata_vs_Dioctria_rufipes: 361	135042968	135635505	8999	9020	0_5652	0_5908	11	37847754	39414810	8648	8661	4_9679	4_8266	11	-	39414810	37847754	8661	8648	4_8266	4_9679
Beris_chalybata	Dioctria_rufipes	2	4	Beris_chalybata_vs_Dioctria_rufipes: 362	110260284	111118663	7732	7749	0_7551	0_5094	8	39879434	40967190	8668	8676	4_9826	4_8476	8	-	40967190	39879434	8676	8668	4_8476	4_9826
Beris_chalybata	Dioctria_rufipes	2	4	Beris_chalybata_vs_Dioctria_rufipes: 369	133009662	133048295	8847	8859	0_6208	0_6976	6	48935974	49061873	8829	8838	4_10069	4_9280	6	-	49061873	48935974	8838	8829	4_9280	4_10069
Beris_chalybata	Dioctria_rufipes	2	4	Beris_chalybata_vs_Dioctria_rufipes: 370	114562192	115834834	7873	7929	0_7700	0_4878	19	49302575	52669563	8847	8890	4_9307	4_9261	19	-	52669563	49302575	8890	8847	4_9261	4_9307
Beris_chalybata	Dioctria_rufipes	2	4	Beris_chalybata_vs_Dioctria_rufipes: 373	133303388	133717042	8880	8913	0_7473	0_8454	9	57364044	58920454	8949	8966	4_9981	4_8720	9	-	58920454	57364044	8966	8949	4_8720	4_9981
Beris_chalybata	Dioctria_rufipes	2	4	Beris_chalybata_vs_Dioctria_rufipes: 374	107314011	109033418	7599	7695	0_6696	0_4361	23	59185557	62294986	8968	9005	4_9368	4_10027	23	-	62294986	59185557	9005	8968	4_10027	4_9368
Beris_chalybata	Dioctria_rufipes	2	4	Beris_chalybata_vs_Dioctria_rufipes: 377	139294640	140093510	9257	9281	0_5546	0_9018	13	65081525	68171427	9056	9079	4_9190	4_8152	13	-	68171427	65081525	9079	9056	4_8152	4_9190
Beris_chalybata	Dioctria_rufipes	2	4	Beris_chalybata_vs_Dioctria_rufipes: 378	117379557	117641996	7993	8009	0_7811	0_7101	14	69319303	69832042	9087	9100	4_9335	4_10087	14	-	69832042	69319303	9100	9087	4_10087	4_9335
Beris_chalybata	Dioctria_rufipes	2	4	Beris_chalybata_vs_Dioctria_rufipes: 380	100150633	100468557	7281	7304	0_7440	0_7276	14	70206908	70762641	9114	9131	4_9433	4_8983	14	-	70762641	70206908	9131	9114	4_8983	4_9433
Beris_chalybata	Dioctria_rufipes	2	4	Beris_chalybata_vs_Dioctria_rufipes: 383	125030381	125061983	8381	8387	0_8844	0_6377	5	73309278	73386665	9174	9179	4_8149	4_9731	5	-	73386665	73309278	9179	9174	4_9731	4_8149
Beris_chalybata	Dioctria_rufipes	2	4	Beris_chalybata_vs_Dioctria_rufipes: 388	140094919	140534498	9282	9301	0_4831	0_7536	7	75292728	76858963	9202	9211	4_8089	4_9018	7	-	76858963	75292728	9211	9202	4_9018	4_8089
Beris_chalybata	Dioctria_rufipes	2	4	Beris_chalybata_vs_Dioctria_rufipes: 390	113212302	114096825	7802	7850	0_6084	0_8887	16	81550754	83277653	9264	9295	4_8669	4_8350	16	-	83277653	81550754	9295	9264	4_8350	4_8669
Beris_chalybata	Dioctria_rufipes	2	4	Beris_chalybata_vs_Dioctria_rufipes: 391	98013233	98562877	7201	7218	0_7843	0_5365	8	83798608	85250442	9311	9333	4_8231	4_9740	8	-	85250442	83798608	9333	9311	4_9740	4_8231
Beris_chalybata	Dioctria_rufipes	2	4	Beris_chalybata_vs_Dioctria_rufipes: 392	86475833	89420897	7027	7061	0_8645	0_5850	14	85486705	87328032	9335	9353	4_8582	4_9568	14	-	87328032	85486705	9353	9335	4_9568	4_8582
Beris_chalybata	Dioctria_rufipes	2	4	Beris_chalybata_vs_Dioctria_rufipes: 397	101817222	101961790	7362	7368	0_6887	0_6458	6	116114874	116802635	9551	9556	4_8647	4_8414	6	-	116802635	116114874	9556	9551	4_8414	4_8647
Beris_chalybata	Dioctria_rufipes	2	4	Beris_chalybata_vs_Dioctria_rufipes: 402	100936246	101227537	7324	7338	0_4406	0_5872	7	151054653	152527072	9752	9762	4_9849	4_8281	7	-	152527072	151054653	9762	9752	4_8281	4_9849
Beris_chalybata	Dioctria_rufipes	2	4	Beris_chalybata_vs_Dioctria_rufipes: 404	101231605	101377464	7339	7345	0_4625	0_8775	6	154315079	154724719	9786	9791	4_10135	4_10038	6	-	154724719	154315079	9791	9786	4_10038	4_10135
Beris_chalybata	Dioctria_rufipes	2	4	Beris_chalybata_vs_Dioctria_rufipes: 406	81228014	84435521	6971	7012	0_6582	0_5025	7	156001063	157873276	9813	9826	4_8527	4_8249	7	-	157873276	156001063	9826	9813	4_8249	4_8527
Beris_chalybata	Dioctria_rufipes	2	4	Beris_chalybata_vs_Dioctria_rufipes: 409	102719249	103445532	7396	7432	0_6983	0_8154	14	178483364	180786696	9892	9931	4_9135	4_9195	14	-	180786696	178483364	9931	9892	4_9195	4_9135
Beris_chalybata	Dioctria_rufipes	2	4	Beris_chalybata_vs_Dioctria_rufipes: 411	95566298	97840768	7152	7194	0_5057	0_5866	23	191569874	193704138	10050	10077	4_9967	4_10128	23	-	193704138	191569874	10077	10050	4_10128	4_9967
Beris_chalybata	Dioctria_rufipes	3	2	Beris_chalybata_vs_Dioctria_rufipes: 174	115560437	115902386	13744	13767	0_12233	0_10531	13	174122321	175307921	4393	4410	4_3712	4_3785	13	-	175307921	174122321	4410	4393	4_3785	4_3712
Beris_chalybata	Dioctria_rufipes	3	2	Beris_chalybata_vs_Dioctria_rufipes: 187	92722842	93272921	12725	12747	0_11461	0_9879	15	212577192	214147553	4761	4780	4_4898	4_5831	15	-	214147553	212577192	4780	4761	4_5831	4_4898
Beris_chalybata	Dioctria_rufipes	3	2	Beris_chalybata_vs_Dioctria_rufipes: 190	113050722	113293341	13618	13626	0_12702	0_13505	6	217222838	217975548	4823	4830	4_5497	4_5134	6	-	217975548	217222838	4830	4823	4_5134	4_5497
Beris_chalybata	Dioctria_rufipes	3	2	Beris_chalybata_vs_Dioctria_rufipes: 231	114793315	115443963	13703	13741	0_12418	0_12096	20	305388890	307019543	5912	5936	4_4731	4_4870	20	-	307019543	305388890	5936	5912	4_4870	4_4731
Beris_chalybata	Dioctria_rufipes	3	2	Beris_chalybata_vs_Dioctria_rufipes: 234	98064245	98197860	12877	12889	0_10577	0_9967	6	307974102	308266908	5953	5962	4_5927	4_4284	6	-	308266908	307974102	5962	5953	4_4284	4_5927
Beris_chalybata	Dioctria_rufipes	3	3	Beris_chalybata_vs_Dioctria_rufipes: 238	118482312	118956400	13963	13984	0_12738	0_11135	12	1996396	3127425	6017	6032	4_6557	4_7746	12	-	3127425	1996396	6032	6017	4_7746	4_6557
Beris_chalybata	Dioctria_rufipes	3	3	Beris_chalybata_vs_Dioctria_rufipes: 239	100244965	100443995	12956	12962	0_12661	0_12314	7	3431044	3693431	6039	6046	4_8060	4_6112	7	-	3693431	3431044	6046	6039	4_6112	4_8060
Beris_chalybata	Dioctria_rufipes	3	3	Beris_chalybata_vs_Dioctria_rufipes: 244	91248683	92031659	12682	12703	0_11691	0_12688	9	9349970	11101085	6122	6142	4_6647	4_8075	9	-	11101085	9349970	6142	6122	4_8075	4_6647
Beris_chalybata	Dioctria_rufipes	3	3	Beris_chalybata_vs_Dioctria_rufipes: 246	82998681	83446553	12373	12386	0_9394	0_13631	9	13816509	14592952	6179	6192	4_7928	4_7862	9	-	14592952	13816509	6192	6179	4_7862	4_7928
Beris_chalybata	Dioctria_rufipes	3	3	Beris_chalybata_vs_Dioctria_rufipes: 248	81472389	82987565	12299	12372	0_10077	0_10041	25	16494677	17291530	6216	6249	4_7867	4_7674	25	-	17291530	16494677	6249	6216	4_7674	4_7867
Beris_chalybata	Dioctria_rufipes	3	3	Beris_chalybata_vs_Dioctria_rufipes: 249	110560721	110744507	13470	13480	0_9186	0_11495	9	17446553	17875100	6252	6264	4_7658	4_6096	9	-	17875100	17446553	6264	6252	4_6096	4_7658
Beris_chalybata	Dioctria_rufipes	3	3	Beris_chalybata_vs_Dioctria_rufipes: 250	113415607	113529630	13634	13647	0_11542	0_9200	8	17888562	18236285	6267	6276	4_7615	4_7315	8	-	18236285	17888562	6276	6267	4_7315	4_7615
Beris_chalybata	Dioctria_rufipes	3	3	Beris_chalybata_vs_Dioctria_rufipes: 251	89503008	90010836	12617	12632	0_12647	0_13616	14	18465305	19174030	6292	6307	4_6872	4_6863	14	-	19174030	18465305	6307	6292	4_6863	4_6872
Beris_chalybata	Dioctria_rufipes	3	3	Beris_chalybata_vs_Dioctria_rufipes: 252	116702724	116817042	13836	13846	0_13126	0_12842	6	19173241	19762506	6308	6317	4_7938	4_7232	6	-	19762506	19173241	6317	6308	4_7232	4_7938
Beris_chalybata	Dioctria_rufipes	3	3	Beris_chalybata_vs_Dioctria_rufipes: 258	106295211	106393599	13273	13284	0_10818	0_13663	9	26875121	27032768	6420	6429	4_7310	4_6121	9	-	27032768	26875121	6429	6420	4_6121	4_7310
Beris_chalybata	Dioctria_rufipes	3	3	Beris_chalybata_vs_Dioctria_rufipes: 259	108417376	109272058	13368	13406	0_9510	0_10588	7	28283988	30678373	6448	6460	4_7338	4_6094	7	-	30678373	28283988	6460	6448	4_6094	4_7338
Beris_chalybata	Dioctria_rufipes	3	3	Beris_chalybata_vs_Dioctria_rufipes: 260	100956955	102187322	13004	13049	0_13415	0_11234	25	32963882	36248556	6479	6510	4_7051	4_6037	25	-	36248556	32963882	6510	6479	4_6037	4_7051
Beris_chalybata	Dioctria_rufipes	3	3	Beris_chalybata_vs_Dioctria_rufipes: 261	119413144	119651557	14016	14027	0_12276	0_11070	9	36485668	37698710	6513	6534	4_7889	4_7085	9	-	37698710	36485668	6534	6513	4_7085	4_7889
Beris_chalybata	Dioctria_rufipes	3	3	Beris_chalybata_vs_Dioctria_rufipes: 262	86890926	87537127	12524	12554	0_10808	0_10510	11	37758361	38838689	6539	6553	4_7852	4_6485	11	-	38838689	37758361	6553	6539	4_6485	4_7852
Beris_chalybata	Dioctria_rufipes	3	3	Beris_chalybata_vs_Dioctria_rufipes: 266	109334712	109959579	13409	13435	0_13487	0_12761	15	43353159	45368840	6611	6630	4_7935	4_7672	15	-	45368840	43353159	6630	6611	4_7672	4_7935
Beris_chalybata	Dioctria_rufipes	3	3	Beris_chalybata_vs_Dioctria_rufipes: 269	105662885	106244114	13233	13264	0_13409	0_11875	20	49090711	50733361	6659	6688	4_6871	4_7546	20	-	50733361	49090711	6688	6659	4_7546	4_6871
Beris_chalybata	Dioctria_rufipes	3	3	Beris_chalybata_vs_Dioctria_rufipes: 272	90261655	90476228	12646	12653	0_9269	0_10487	8	55401130	55791257	6723	6733	4_6751	4_6288	8	-	55791257	55401130	6733	6723	4_6288	4_6751
Beris_chalybata	Dioctria_rufipes	3	3	Beris_chalybata_vs_Dioctria_rufipes: 273	118274539	118364720	13942	13949	0_9555	0_10667	8	57121921	58914851	6745	6772	4_7185	4_6282	8	-	58914851	57121921	6772	6745	4_6282	4_7185
Beris_chalybata	Dioctria_rufipes	3	3	Beris_chalybata_vs_Dioctria_rufipes: 278	110295563	110556144	13457	13469	0_11813	0_11065	7	70221311	71904370	6893	6907	4_6667	4_7496	7	-	71904370	70221311	6907	6893	4_7496	4_6667
Beris_chalybata	Dioctria_rufipes	3	3	Beris_chalybata_vs_Dioctria_rufipes: 280	102716006	102845439	13096	13105	0_9080	0_10047	9	75639781	76346744	6946	6955	4_7808	4_6674	9	-	76346744	75639781	6955	6946	4_6674	4_7808
Beris_chalybata	Dioctria_rufipes	3	3	Beris_chalybata_vs_Dioctria_rufipes: 283	93978845	94196045	12771	12783	0_12813	0_10601	9	78546565	79530095	6984	6997	4_6413	4_7735	9	-	79530095	78546565	6997	6984	4_7735	4_6413
Beris_chalybata	Dioctria_rufipes	3	3	Beris_chalybata_vs_Dioctria_rufipes: 284	111370252	111785825	13509	13535	0_9399	0_10217	13	80710229	83003300	7005	7024	4_6813	4_6958	13	-	83003300	80710229	7024	7005	4_6958	4_6813
Beris_chalybata	Dioctria_rufipes	3	3	Beris_chalybata_vs_Dioctria_rufipes: 285	112121357	112765322	13569	13601	0_9109	0_12385	22	83435945	87964504	7026	7057	4_7325	4_6310	22	-	87964504	83435945	7057	7026	4_6310	4_7325
Beris_chalybata	Dioctria_rufipes	3	3	Beris_chalybata_vs_Dioctria_rufipes: 286	117657527	118104238	13892	13918	0_9707	0_12811	12	91113815	108728495	7073	7154	4_6537	4_7476	12	-	108728495	91113815	7154	7073	4_7476	4_6537
Beris_chalybata	Dioctria_rufipes	3	3	Beris_chalybata_vs_Dioctria_rufipes: 290	33635230	34251247	11054	11081	0_9687	0_9764	10	127699638	139801677	7251	7271	4_6740	4_7678	10	-	139801677	127699638	7271	7251	4_7678	4_6740
Beris_chalybata	Dioctria_rufipes	3	3	Beris_chalybata_vs_Dioctria_rufipes: 295	31246889	31450817	10970	10981	0_9765	0_9632	6	174604212	175136398	7402	7407	4_6182	4_6251	6	-	175136398	174604212	7407	7402	4_6251	4_6182
Beris_chalybata	Dioctria_rufipes	3	3	Beris_chalybata_vs_Dioctria_rufipes: 302	42635587	43155698	11475	11485	0_9366	0_9327	6	185032942	185629112	7567	7574	4_7037	4_7042	6	-	185629112	185032942	7574	7567	4_7042	4_7037
Beris_chalybata	Dioctria_rufipes	3	3	Beris_chalybata_vs_Dioctria_rufipes: 303	31930943	33216558	11012	11042	0_11537	0_12982	12	186823023	189305827	7605	7628	4_7914	4_7407	12	-	189305827	186823023	7628	7605	4_7407	4_7914
Beris_chalybata	Dioctria_rufipes	3	3	Beris_chalybata_vs_Dioctria_rufipes: 306	47376057	47704584	11652	11672	0_11346	0_13674	15	190978646	191328000	7655	7673	4_5982	4_7775	15	-	191328000	190978646	7673	7655	4_7775	4_5982
Beris_chalybata	Dioctria_rufipes	3	3	Beris_chalybata_vs_Dioctria_rufipes: 309	36314629	36635225	11188	11203	0_11758	0_13265	9	197155630	197960024	7803	7817	4_7778	4_6338	9	-	197960024	197155630	7817	7803	4_6338	4_7778
Beris_chalybata	Dioctria_rufipes	3	3	Beris_chalybata_vs_Dioctria_rufipes: 311	27550624	28099128	10814	10828	0_10106	0_11862	10	199212181	200188775	7839	7854	4_6370	4_7734	10	-	200188775	199212181	7854	7839	4_7734	4_6370
Beris_chalybata	Dioctria_rufipes	3	3	Beris_chalybata_vs_Dioctria_rufipes: 316	41894518	42347713	11446	11463	0_12557	0_11194	12	202299593	202799654	7921	7935	4_6837	4_6393	12	-	202799654	202299593	7935	7921	4_6393	4_6837
Beris_chalybata	Dioctria_rufipes	3	3	Beris_chalybata_vs_Dioctria_rufipes: 317	46869949	47241014	11624	11645	0_12461	0_10997	11	204048680	204198176	7962	7973	4_6637	4_7297	11	-	204198176	204048680	7973	7962	4_7297	4_6637
Beris_chalybata	Dioctria_rufipes	3	3	Beris_chalybata_vs_Dioctria_rufipes: 322	28743570	29088640	10864	10877	0_10611	0_9545	11	207795227	208522398	8053	8068	4_8057	4_5979	11	-	208522398	207795227	8068	8053	4_5979	4_8057
Beris_chalybata	Dioctria_rufipes	3	4	Beris_chalybata_vs_Dioctria_rufipes: 398	75353568	76676983	12152	12190	0_13598	0_9170	11	119375314	128956467	9586	9633	4_9363	4_9566	11	-	128956467	119375314	9633	9586	4_9566	4_9363
Beris_chalybata	Dioctria_rufipes	3	4	Beris_chalybata_vs_Dioctria_rufipes: 412	74223622	74674626	12108	12126	0_11933	0_12425	11	194125657	195195475	10092	10131	4_9140	4_9594	11	-	195195475	194125657	10131	10092	4_9594	4_9140
Beris_chalybata	Dioctria_rufipes	3	4	Beris_chalybata_vs_Dioctria_rufipes: 414	69014371	70933942	11996	12031	0_11979	0_11308	12	196552101	197075588	10154	10168	4_9391	4_8835	12	-	197075588	196552101	10168	10154	4_8835	4_9391
Beris_chalybata	Dioctria_rufipes	3	5	Beris_chalybata_vs_Dioctria_rufipes: 447	37354460	37608301	11232	11243	0_11148	0_12046	8	40576929	40836055	10727	10736	4_10986	4_10519	8	-	40836055	40576929	10736	10727	4_10519	4_10986
Beris_chalybata	Dioctria_rufipes	3	5	Beris_chalybata_vs_Dioctria_rufipes: 454	36812305	37088454	11215	11230	0_10633	0_13322	13	74758366	77077202	10918	10935	4_10545	4_10466	13	-	77077202	74758366	10935	10918	4_10466	4_10545
Beris_chalybata	Dioctria_rufipes	3	5	Beris_chalybata_vs_Dioctria_rufipes: 460	37982175	38836813	11258	11308	0_11404	0_11024	9	100684830	103920108	11072	11089	4_10520	4_10533	9	-	103920108	100684830	11089	11072	4_10533	4_10520
Beris_chalybata	Dioctria_rufipes	3	6	Beris_chalybata_vs_Dioctria_rufipes: 462	3164740	3544852	9562	9592	0_9165	0_11297	13	249592	711241	11230	11251	4_11774	4_11399	13	-	711241	249592	11251	11230	4_11399	4_11774
Beris_chalybata	Dioctria_rufipes	3	6	Beris_chalybata_vs_Dioctria_rufipes: 464	17549374	17909018	10398	10412	0_12522	0_11961	11	716636	1007796	11254	11266	4_11650	4_12032	11	-	1007796	716636	11266	11254	4_12032	4_11650
Beris_chalybata	Dioctria_rufipes	3	6	Beris_chalybata_vs_Dioctria_rufipes: 467	13083363	13288074	10172	10206	0_12502	0_9417	10	2361592	2545131	11301	11310	4_11477	4_11747	10	-	2545131	2361592	11310	11301	4_11747	4_11477
Beris_chalybata	Dioctria_rufipes	3	6	Beris_chalybata_vs_Dioctria_rufipes: 468	3610482	3846729	9598	9613	0_11511	0_9528	7	3127654	3396778	11332	11339	4_11560	4_11346	7	-	3396778	3127654	11339	11332	4_11346	4_11560
Beris_chalybata	Dioctria_rufipes	3	6	Beris_chalybata_vs_Dioctria_rufipes: 469	4474209	4587010	9652	9665	0_11257	0_10845	9	3710031	3857555	11344	11353	4_11695	4_11988	9	-	3857555	3710031	11353	11344	4_11988	4_11695
Beris_chalybata	Dioctria_rufipes	3	6	Beris_chalybata_vs_Dioctria_rufipes: 472	18875459	19000950	10457	10474	0_12279	0_10084	8	5100620	5185427	11377	11385	4_11410	4_12128	8	-	5185427	5100620	11385	11377	4_12128	4_11410
Beris_chalybata	Dioctria_rufipes	3	6	Beris_chalybata_vs_Dioctria_rufipes: 474	19451340	19623884	10489	10509	0_12010	0_9177	9	5592228	5800219	11395	11405	4_12098	4_11877	9	-	5800219	5592228	11405	11395	4_11877	4_12098
Beris_chalybata	Dioctria_rufipes	3	6	Beris_chalybata_vs_Dioctria_rufipes: 475	21908989	22044234	10592	10598	0_10138	0_12594	6	6085406	6189137	11411	11416	4_11250	4_11872	6	-	6189137	6085406	11416	11411	4_11872	4_11250
Beris_chalybata	Dioctria_rufipes	3	6	Beris_chalybata_vs_Dioctria_rufipes: 479	863544	1839626	9426	9457	0_11142	0_9864	21	8605508	10915481	11454	11477	4_11959	4_11991	21	-	10915481	8605508	11477	11454	4_11991	4_11959
Beris_chalybata	Dioctria_rufipes	3	6	Beris_chalybata_vs_Dioctria_rufipes: 480	6575771	6960584	9777	9790	0_9412	0_11851	5	11139586	11954092	11485	11495	4_11863	4_11494	5	-	11954092	11139586	11495	11485	4_11494	4_11863
Beris_chalybata	Dioctria_rufipes	3	6	Beris_chalybata_vs_Dioctria_rufipes: 482	2806269	2841937	9534	9541	0_10028	0_11390	6	12053803	12110049	11500	11505	4_11267	4_11678	6	-	12110049	12053803	11505	11500	4_11678	4_11267
Beris_chalybata	Dioctria_rufipes	3	6	Beris_chalybata_vs_Dioctria_rufipes: 484	12738553	12885007	10141	10160	0_11169	0_12543	10	12766804	12941434	11533	11546	4_12030	4_11381	10	-	12941434	12766804	11546	11533	4_11381	4_12030
Beris_chalybata	Dioctria_rufipes	3	6	Beris_chalybata_vs_Dioctria_rufipes: 485	22044511	22159717	10599	10606	0_11617	0_13670	6	12944407	13077294	11547	11552	4_11532	4_11229	6	-	13077294	12944407	11552	11547	4_11229	4_11532
Beris_chalybata	Dioctria_rufipes	3	6	Beris_chalybata_vs_Dioctria_rufipes: 487	11437278	11814952	10073	10088	0_10282	0_9816	10	15902781	16487780	11604	11613	4_11811	4_11666	10	-	16487780	15902781	11613	11604	4_11666	4_11811
Beris_chalybata	Dioctria_rufipes	3	6	Beris_chalybata_vs_Dioctria_rufipes: 490	6228371	6472493	9753	9760	0_11150	0_11093	5	18186697	18782529	11641	11647	4_11763	4_11366	5	-	18782529	18186697	11647	11641	4_11366	4_11763
Beris_chalybata	Dioctria_rufipes	3	6	Beris_chalybata_vs_Dioctria_rufipes: 494	16467480	16569558	10350	10359	0_9421	0_12645	8	19543145	19614668	11676	11683	4_11392	4_11919	8	-	19614668	19543145	11683	11676	4_11919	4_11392
Beris_chalybata	Dioctria_rufipes	3	6	Beris_chalybata_vs_Dioctria_rufipes: 495	13750731	14456507	10262	10303	0_13614	0_13212	28	20351303	21798411	11706	11754	4_11620	4_11641	28	-	21798411	20351303	11754	11706	4_11641	4_11620
Beris_chalybata	Dioctria_rufipes	3	6	Beris_chalybata_vs_Dioctria_rufipes: 496	298012	544138	9400	9407	0_13153	0_9706	6	21842958	22395532	11756	11764	4_11476	4_12125	6	-	22395532	21842958	11764	11756	4_12125	4_11476
Beris_chalybata	Dioctria_rufipes	3	6	Beris_chalybata_vs_Dioctria_rufipes: 501	9973908	10346867	10009	10023	0_9673	0_13053	9	27989500	29134135	11859	11869	4_11556	4_12033	9	-	29134135	27989500	11869	11859	4_12033	4_11556
Beris_chalybata	Dioctria_rufipes	3	6	Beris_chalybata_vs_Dioctria_rufipes: 503	9131938	9365019	9954	9967	0_10472	0_9504	9	33281183	34005958	11918	11933	4_12121	4_11631	9	-	34005958	33281183	11933	11918	4_11631	4_12121
Beris_chalybata	Dioctria_rufipes	3	6	Beris_chalybata_vs_Dioctria_rufipes: 504	15313596	16455216	10316	10348	0_12772	0_11635	18	34398439	36407568	11940	11957	4_11802	4_11951	18	-	36407568	34398439	11957	11940	4_11951	4_11802
Beris_chalybata	Dioctria_rufipes	3	6	Beris_chalybata_vs_Dioctria_rufipes: 505	2129984	2519550	9480	9507	0_9645	0_10482	17	36439346	37430851	11959	11986	4_11468	4_11754	17	-	37430851	36439346	11986	11959	4_11754	4_11468
Beris_chalybata	Dioctria_rufipes	3	6	Beris_chalybata_vs_Dioctria_rufipes: 507	2689665	2802789	9523	9533	0_12440	0_13721	9	38920210	39406174	12036	12046	4_12065	4_12130	9	-	39406174	38920210	12046	12036	4_12130	4_12065
Beris_chalybata	Dioctria_rufipes	3	6	Beris_chalybata_vs_Dioctria_rufipes: 509	2608302	2684966	9510	9521	0_10770	0_9336	10	41124546	41727484	12059	12071	4_11499	4_11271	10	-	41727484	41124546	12071	12059	4_11271	4_11499
Beris_chalybata	Dioctria_rufipes	3	6	Beris_chalybata_vs_Dioctria_rufipes: 510	11871053	12624857	10093	10134	0_13694	0_9316	14	42369834	45428730	12094	12118	4_11522	4_12003	14	-	45428730	42369834	12118	12094	4_12003	4_11522
Beris_chalybata	Dioctria_rufipes	4	1	Beris_chalybata_vs_Dioctria_rufipes: 12	2487254	2759418	14202	14214	0_15447	0_16642	9	6623122	8893696	172	181	4_1294	4_2277	9	-	8893696	6623122	181	172	4_2277	4_1294
Beris_chalybata	Dioctria_rufipes	4	1	Beris_chalybata_vs_Dioctria_rufipes: 18	31910229	32470859	15526	15546	0_17101	0_14001	13	18686631	19355557	354	374	4_420	4_816	13	-	19355557	18686631	374	354	4_816	4_420
Beris_chalybata	Dioctria_rufipes	4	1	Beris_chalybata_vs_Dioctria_rufipes: 21	16668685	16725972	14971	14979	0_16125	0_17080	5	20419698	20491226	391	398	4_15	4_1378	5	-	20491226	20419698	398	391	4_1378	4_15
Beris_chalybata	Dioctria_rufipes	4	1	Beris_chalybata_vs_Dioctria_rufipes: 22	31611989	31720996	15509	15515	0_13787	0_16253	6	21331990	21425958	414	420	4_1064	4_1191	6	-	21425958	21331990	420	414	4_1191	4_1064
Beris_chalybata	Dioctria_rufipes	4	1	Beris_chalybata_vs_Dioctria_rufipes: 26	13408903	14653336	14815	14883	0_14754	0_14699	20	24518970	26981497	503	532	4_65	4_2726	20	-	26981497	24518970	532	503	4_2726	4_65
Beris_chalybata	Dioctria_rufipes	4	1	Beris_chalybata_vs_Dioctria_rufipes: 27	30102185	30722443	15453	15474	0_15645	0_14176	11	26986756	27922665	533	545	4_336	4_2066	11	-	27922665	26986756	545	533	4_2066	4_336
Beris_chalybata	Dioctria_rufipes	4	1	Beris_chalybata_vs_Dioctria_rufipes: 29	18981153	19516033	15076	15099	0_15811	0_16894	9	28937612	29619985	570	582	4_1698	4_2092	9	-	29619985	28937612	582	570	4_2092	4_1698
Beris_chalybata	Dioctria_rufipes	4	1	Beris_chalybata_vs_Dioctria_rufipes: 31	32518867	32792025	15548	15556	0_13815	0_14517	8	30496874	30679436	605	615	4_1111	4_560	8	-	30679436	30496874	615	605	4_560	4_1111
Beris_chalybata	Dioctria_rufipes	4	1	Beris_chalybata_vs_Dioctria_rufipes: 35	2098763	2236064	14175	14184	0_14213	0_15863	8	41030065	41661976	720	729	4_1452	4_1007	8	-	41661976	41030065	729	720	4_1007	4_1452
Beris_chalybata	Dioctria_rufipes	4	1	Beris_chalybata_vs_Dioctria_rufipes: 38	20385114	21236264	15130	15158	0_15706	0_14117	17	43117301	45483491	771	794	4_1957	4_1917	17	-	45483491	43117301	794	771	4_1917	4_1957
Beris_chalybata	Dioctria_rufipes	4	1	Beris_chalybata_vs_Dioctria_rufipes: 40	9676637	10077261	14607	14624	0_13786	0_16439	13	48562222	49826697	842	856	4_1757	4_1287	13	-	49826697	48562222	856	842	4_1287	4_1757
Beris_chalybata	Dioctria_rufipes	4	1	Beris_chalybata_vs_Dioctria_rufipes: 43	6848392	8301753	14465	14522	0_16808	0_16288	31	62772411	81415796	914	975	4_1964	4_1441	31	-	81415796	62772411	975	914	4_1441	4_1964
Beris_chalybata	Dioctria_rufipes	4	1	Beris_chalybata_vs_Dioctria_rufipes: 46	70282	685095	14116	14135	0_15218	0_14356	10	93213594	100408887	1052	1071	4_692	4_106	10	-	100408887	93213594	1071	1052	4_106	4_692
Beris_chalybata	Dioctria_rufipes	4	1	Beris_chalybata_vs_Dioctria_rufipes: 5	24101684	24480552	15250	15269	0_14755	0_16829	13	3035050	3384979	88	102	4_1147	4_59	13	-	3384979	3035050	102	88	4_59	4_1147
Beris_chalybata	Dioctria_rufipes	4	1	Beris_chalybata_vs_Dioctria_rufipes: 6	14974029	16415485	14910	14959	0_13998	0_13923	30	3393863	4983450	104	136	4_1046	4_1156	30	-	4983450	3393863	136	104	4_1156	4_1046
Beris_chalybata	Dioctria_rufipes	4	3	Beris_chalybata_vs_Dioctria_rufipes: 297	60026164	78739249	16191	16429	0_15505	0_14407	14	180265308	181843198	7448	7473	4_6090	4_7838	14	-	181843198	180265308	7473	7448	4_7838	4_6090
Beris_chalybata	Dioctria_rufipes	4	3	Beris_chalybata_vs_Dioctria_rufipes: 304	26052606	26526083	15326	15341	0_14847	0_14104	8	189476795	190163862	7634	7645	4_6778	4_6300	8	-	190163862	189476795	7645	7634	4_6300	4_6778
Beris_chalybata	Dioctria_rufipes	4	3	Beris_chalybata_vs_Dioctria_rufipes: 308	48871049	51133057	16005	16034	0_16554	0_14446	10	195112638	195575341	7725	7738	4_6032	4_7912	10	-	195575341	195112638	7738	7725	4_7912	4_6032
Beris_chalybata	Dioctria_rufipes	4	3	Beris_chalybata_vs_Dioctria_rufipes: 315	57928943	59901053	16156	16190	0_16174	0_14758	7	201267039	201612656	7896	7906	4_6458	4_6031	7	-	201612656	201267039	7906	7896	4_6031	4_6458
Beris_chalybata	Dioctria_rufipes	4	3	Beris_chalybata_vs_Dioctria_rufipes: 319	48105090	48845060	15990	16003	0_16940	0_15299	9	204910205	205113710	7984	7993	4_8077	4_6319	9	-	205113710	204910205	7993	7984	4_6319	4_8077
Beris_chalybata	Dioctria_rufipes	4	5	Beris_chalybata_vs_Dioctria_rufipes: 419	95407996	96059907	16726	16745	0_14366	0_14171	10	2320928	2784302	10267	10286	4_10773	4_10723	10	-	2784302	2320928	10286	10267	4_10723	4_10773
Beris_chalybata	Dioctria_rufipes	4	5	Beris_chalybata_vs_Dioctria_rufipes: 421	103105092	103869872	16962	16973	0_14013	0_16854	6	3909668	5043177	10308	10314	4_10936	4_11143	6	-	5043177	3909668	10314	10308	4_11143	4_10936
Beris_chalybata	Dioctria_rufipes	4	5	Beris_chalybata_vs_Dioctria_rufipes: 423	11399224	11774155	14701	14729	0_14178	0_15577	7	8348043	8481034	10369	10379	4_10489	4_10854	7	-	8481034	8348043	10379	10369	4_10854	4_10489
Beris_chalybata	Dioctria_rufipes	4	5	Beris_chalybata_vs_Dioctria_rufipes: 424	113446036	113546651	17442	17453	0_14885	0_13757	7	8517645	8921016	10381	10390	4_11091	4_10573	7	-	8921016	8517645	10390	10381	4_10573	4_11091
Beris_chalybata	Dioctria_rufipes	4	5	Beris_chalybata_vs_Dioctria_rufipes: 425	92666190	93211971	16639	16652	0_16812	0_14635	7	8950915	9627778	10393	10404	4_10979	4_10460	7	-	9627778	8950915	10404	10393	4_10460	4_10979
Beris_chalybata	Dioctria_rufipes	4	5	Beris_chalybata_vs_Dioctria_rufipes: 429	109653074	109877329	17236	17246	0_14076	0_17083	8	14150547	14673909	10472	10480	4_10698	4_10544	8	-	14673909	14150547	10480	10472	4_10544	4_10698
Beris_chalybata	Dioctria_rufipes	4	5	Beris_chalybata_vs_Dioctria_rufipes: 432	96384668	96925938	16748	16758	0_16774	0_16278	8	22002404	23185167	10521	10530	4_10814	4_10349	8	-	23185167	22002404	10530	10521	4_10349	4_10814
Beris_chalybata	Dioctria_rufipes	4	5	Beris_chalybata_vs_Dioctria_rufipes: 434	107459603	107595241	17162	17175	0_14369	0_16652	7	24286680	24602176	10543	10549	4_10821	4_10696	7	-	24602176	24286680	10549	10543	4_10696	4_10821
Beris_chalybata	Dioctria_rufipes	4	5	Beris_chalybata_vs_Dioctria_rufipes: 435	113589854	113826675	17455	17468	0_15648	0_13930	7	25974492	27842666	10561	10571	4_11208	4_10376	7	-	27842666	25974492	10571	10561	4_10376	4_11208
Beris_chalybata	Dioctria_rufipes	4	5	Beris_chalybata_vs_Dioctria_rufipes: 436	107718095	107855224	17179	17187	0_16113	0_16377	6	28372678	29003073	10583	10595	4_11103	4_10233	6	-	29003073	28372678	10595	10583	4_10233	4_11103
Beris_chalybata	Dioctria_rufipes	4	5	Beris_chalybata_vs_Dioctria_rufipes: 437	107225651	107373845	17141	17160	0_14987	0_15029	9	30723830	31028954	10611	10623	4_10929	4_10774	9	-	31028954	30723830	10623	10611	4_10774	4_10929
Beris_chalybata	Dioctria_rufipes	4	5	Beris_chalybata_vs_Dioctria_rufipes: 438	101526164	102402565	16903	16918	0_15075	0_16147	9	31030843	32909805	10624	10634	4_10703	4_10629	9	-	32909805	31030843	10634	10624	4_10629	4_10703
Beris_chalybata	Dioctria_rufipes	4	5	Beris_chalybata_vs_Dioctria_rufipes: 441	92389820	92643000	16628	16636	0_16384	0_15600	6	35744865	35931585	10669	10675	4_10828	4_10220	6	-	35931585	35744865	10675	10669	4_10220	4_10828
Beris_chalybata	Dioctria_rufipes	4	5	Beris_chalybata_vs_Dioctria_rufipes: 448	99727342	100946709	16847	16884	0_14718	0_14474	13	40850783	43996035	10737	10757	4_10671	4_10559	13	-	43996035	40850783	10757	10737	4_10559	4_10671
Beris_chalybata	Dioctria_rufipes	4	5	Beris_chalybata_vs_Dioctria_rufipes: 449	95277443	95369243	16718	16724	0_15449	0_13850	6	46417203	46536155	10785	10790	4_10911	4_10623	6	-	46536155	46417203	10790	10785	4_10623	4_10911
Beris_chalybata	Dioctria_rufipes	4	5	Beris_chalybata_vs_Dioctria_rufipes: 450	43131220	43553273	15855	15868	0_16818	0_15437	6	48843344	49065166	10807	10816	4_10347	4_10532	6	-	49065166	48843344	10816	10807	4_10532	4_10347
Beris_chalybata	Dioctria_rufipes	4	5	Beris_chalybata_vs_Dioctria_rufipes: 451	109883734	110742153	17248	17302	0_14763	0_14900	21	59147973	63048060	10838	10872	4_11215	4_10210	21	-	63048060	59147973	10872	10838	4_10210	4_11215
Beris_chalybata	Dioctria_rufipes	4	5	Beris_chalybata_vs_Dioctria_rufipes: 453	113868822	114036028	17472	17484	0_13927	0_14601	7	63930277	66303227	10889	10900	4_10587	4_11177	7	-	66303227	63930277	10900	10889	4_11177	4_10587
Beris_chalybata	Dioctria_rufipes	4	5	Beris_chalybata_vs_Dioctria_rufipes: 456	113279848	113445405	17430	17441	0_17131	0_13907	9	79185904	80347671	10958	10966	4_10310	4_10627	9	-	80347671	79185904	10966	10958	4_10627	4_10310
Beris_chalybata	Dioctria_rufipes	4	5	Beris_chalybata_vs_Dioctria_rufipes: 458	104979471	105233828	17033	17048	0_16794	0_13879	9	95007762	96696057	11037	11048	4_10512	4_10822	9	-	96696057	95007762	11048	11037	4_10822	4_10512
Dioctria_rufipes	Beris_chalybata	1	1	Beris_chalybata_vs_Dioctria_rufipes: 103	359493389	362483544	2501	2537	4_778	4_817	17	3692043	4330067	661	701	0_1598	0_2561	17	-	4330067	3692043	701	661	0_2561	0_1598
Dioctria_rufipes	Beris_chalybata	1	1	Beris_chalybata_vs_Dioctria_rufipes: 62	236471543	237982073	1574	1590	4_1723	4_707	13	4351585	4572921	707	719	0_1346	0_3015	13	-	4572921	4351585	719	707	0_3015	0_1346
Dioctria_rufipes	Beris_chalybata	1	1	Beris_chalybata_vs_Dioctria_rufipes: 75	314070030	315271642	1943	1954	4_1004	4_1029	10	46352055	48538154	2389	2433	0_537	0_1535	10	-	48538154	46352055	2433	2389	0_1535	0_537
Dioctria_rufipes	Beris_chalybata	1	1	Beris_chalybata_vs_Dioctria_rufipes: 77	315399108	317517823	1961	1974	4_745	4_1626	11	4720961	5129285	729	762	0_3330	0_1277	11	-	5129285	4720961	762	729	0_1277	0_3330
Dioctria_rufipes	Beris_chalybata	1	1	Beris_chalybata_vs_Dioctria_rufipes: 94	340007798	341871765	2275	2300	4_1764	4_731	19	5230807	5730060	770	794	0_1771	0_4206	19	-	5730060	5230807	794	770	0_4206	0_1771
Dioctria_rufipes	Beris_chalybata	1	2	Beris_chalybata_vs_Dioctria_rufipes: 101	352596648	353288147	2444	2451	4_2635	4_1334	6	17315537	17625581	5640	5647	0_6234	0_7442	6	-	17625581	17315537	5647	5640	0_7442	0_6234
Dioctria_rufipes	Beris_chalybata	1	2	Beris_chalybata_vs_Dioctria_rufipes: 102	354296036	354729351	2456	2462	4_2221	4_930	7	1068544	1208898	4791	4798	0_4819	0_6891	7	-	1208898	1068544	4798	4791	0_6891	0_4819
Dioctria_rufipes	Beris_chalybata	1	2	Beris_chalybata_vs_Dioctria_rufipes: 104	362792434	363312558	2539	2544	4_2049	4_1761	6	30243395	30526424	6035	6042	0_6413	0_6539	6	-	30526424	30243395	6042	6035	0_6539	0_6413
Dioctria_rufipes	Beris_chalybata	1	2	Beris_chalybata_vs_Dioctria_rufipes: 105	364324719	365688243	2564	2583	4_1020	4_2658	10	49896192	56714337	6485	6590	0_7003	0_5314	10	-	56714337	49896192	6590	6485	0_5314	0_7003
Dioctria_rufipes	Beris_chalybata	1	2	Beris_chalybata_vs_Dioctria_rufipes: 52	173235777	199926241	1274	1366	4_923	4_2425	8	13978610	14713814	5513	5539	0_6412	0_6021	8	-	14713814	13978610	5539	5513	0_6021	0_6412
Dioctria_rufipes	Beris_chalybata	1	2	Beris_chalybata_vs_Dioctria_rufipes: 53	200687620	213014715	1371	1408	4_87	4_2180	14	15989576	16891626	5588	5628	0_4393	0_7175	14	-	16891626	15989576	5628	5588	0_7175	0_4393
Dioctria_rufipes	Beris_chalybata	1	2	Beris_chalybata_vs_Dioctria_rufipes: 54	215751369	217663873	1421	1428	4_73	4_1296	6	25800358	26605731	5909	5928	0_5085	0_4367	6	-	26605731	25800358	5928	5909	0_4367	0_5085
Dioctria_rufipes	Beris_chalybata	1	2	Beris_chalybata_vs_Dioctria_rufipes: 55	217819267	219766683	1430	1453	4_6	4_148	14	6882819	7112896	5202	5221	0_8763	0_7656	14	-	7112896	6882819	5221	5202	0_7656	0_8763
Dioctria_rufipes	Beris_chalybata	1	2	Beris_chalybata_vs_Dioctria_rufipes: 57	224867229	228044232	1477	1488	4_1916	4_1840	7	1627218	2031194	4829	4844	0_6354	0_5298	7	-	2031194	1627218	4844	4829	0_5298	0_6354
Dioctria_rufipes	Beris_chalybata	1	2	Beris_chalybata_vs_Dioctria_rufipes: 58	228492288	231101912	1498	1511	4_2747	4_80	11	18205919	18830051	5676	5693	0_5812	0_7064	11	-	18830051	18205919	5693	5676	0_7064	0_5812
Dioctria_rufipes	Beris_chalybata	1	2	Beris_chalybata_vs_Dioctria_rufipes: 60	232504034	235183302	1530	1549	4_1510	4_1746	13	3151581	3585679	4950	4971	0_7824	0_7711	13	-	3585679	3151581	4971	4950	0_7711	0_7824
Dioctria_rufipes	Beris_chalybata	1	2	Beris_chalybata_vs_Dioctria_rufipes: 63	237983717	238771058	1591	1600	4_2021	4_460	8	4755532	4864186	5083	5093	0_4732	0_5293	8	-	4864186	4755532	5093	5083	0_5293	0_4732
Dioctria_rufipes	Beris_chalybata	1	2	Beris_chalybata_vs_Dioctria_rufipes: 65	246290012	247695875	1615	1621	4_824	4_2664	7	2080116	2250485	4846	4857	0_7180	0_7558	7	-	2250485	2080116	4857	4846	0_7558	0_7180
Dioctria_rufipes	Beris_chalybata	1	2	Beris_chalybata_vs_Dioctria_rufipes: 68	286188311	287984101	1750	1767	4_1600	4_278	16	7123313	7630455	5223	5243	0_5643	0_7752	16	-	7630455	7123313	5243	5223	0_7752	0_5643
Dioctria_rufipes	Beris_chalybata	1	2	Beris_chalybata_vs_Dioctria_rufipes: 69	289487944	298667877	1777	1839	4_1869	4_53	11	12957659	13342930	5460	5486	0_7102	0_7250	11	-	13342930	12957659	5486	5460	0_7250	0_7102
Dioctria_rufipes	Beris_chalybata	1	2	Beris_chalybata_vs_Dioctria_rufipes: 73	300795063	302462096	1875	1889	4_881	4_2686	11	8955961	9504261	5317	5336	0_8531	0_5990	11	-	9504261	8955961	5336	5317	0_5990	0_8531
Dioctria_rufipes	Beris_chalybata	1	2	Beris_chalybata_vs_Dioctria_rufipes: 74	306454923	310557157	1913	1934	4_1905	4_596	13	10157056	11089885	5359	5376	0_8719	0_5705	13	-	11089885	10157056	5376	5359	0_5705	0_8719
Dioctria_rufipes	Beris_chalybata	1	2	Beris_chalybata_vs_Dioctria_rufipes: 81	319278354	319775329	1988	1996	4_9	4_2672	5	11154071	11486434	5381	5392	0_7382	0_8017	5	-	11486434	11154071	5392	5381	0_8017	0_7382
Dioctria_rufipes	Beris_chalybata	1	2	Beris_chalybata_vs_Dioctria_rufipes: 82	320076749	321934591	2001	2027	4_2598	4_1471	18	2489392	2906130	4881	4935	0_8703	0_5630	18	-	2906130	2489392	4935	4881	0_5630	0_8703
Dioctria_rufipes	Beris_chalybata	1	2	Beris_chalybata_vs_Dioctria_rufipes: 84	326380224	327243790	2058	2070	4_1295	4_1368	8	33193638	33634354	6136	6153	0_6419	0_6468	8	-	33634354	33193638	6153	6136	0_6468	0_6419
Dioctria_rufipes	Beris_chalybata	1	2	Beris_chalybata_vs_Dioctria_rufipes: 87	329415456	330145200	2104	2113	4_2317	4_1693	6	4389234	4567523	5059	5070	0_7784	0_7800	6	-	4567523	4389234	5070	5059	0_7800	0_7784
Dioctria_rufipes	Beris_chalybata	1	2	Beris_chalybata_vs_Dioctria_rufipes: 88	330177935	331149313	2115	2123	4_1749	4_2275	7	362908	564201	4724	4733	0_8845	0_8187	7	-	564201	362908	4733	4724	0_8187	0_8845
Dioctria_rufipes	Beris_chalybata	1	2	Beris_chalybata_vs_Dioctria_rufipes: 90	334822944	334908677	2182	2188	4_2593	4_207	6	6831173	6880100	5195	5201	0_6373	0_6941	6	-	6880100	6831173	5201	5195	0_6941	0_6373
Dioctria_rufipes	Beris_chalybata	1	2	Beris_chalybata_vs_Dioctria_rufipes: 92	335611647	337915008	2196	2234	4_1409	4_1183	27	3788896	4263890	5010	5050	0_5972	0_8782	27	-	4263890	3788896	5050	5010	0_8782	0_5972
Dioctria_rufipes	Beris_chalybata	1	2	Beris_chalybata_vs_Dioctria_rufipes: 98	348250348	348525872	2375	2382	4_1851	4_2163	7	690440	724410	4748	4754	0_8483	0_6449	7	-	724410	690440	4754	4748	0_6449	0_8483
Dioctria_rufipes	Beris_chalybata	1	4	Beris_chalybata_vs_Dioctria_rufipes: 12	6623122	8893696	172	181	4_1294	4_2277	9	2487254	2759418	14202	14214	0_15447	0_16642	9	-	2759418	2487254	14214	14202	0_16642	0_15447
Dioctria_rufipes	Beris_chalybata	1	4	Beris_chalybata_vs_Dioctria_rufipes: 18	18686631	19355557	354	374	4_420	4_816	13	31910229	32470859	15526	15546	0_17101	0_14001	13	-	32470859	31910229	15546	15526	0_14001	0_17101
Dioctria_rufipes	Beris_chalybata	1	4	Beris_chalybata_vs_Dioctria_rufipes: 21	20419698	20491226	391	398	4_15	4_1378	5	16668685	16725972	14971	14979	0_16125	0_17080	5	-	16725972	16668685	14979	14971	0_17080	0_16125
Dioctria_rufipes	Beris_chalybata	1	4	Beris_chalybata_vs_Dioctria_rufipes: 22	21331990	21425958	414	420	4_1064	4_1191	6	31611989	31720996	15509	15515	0_13787	0_16253	6	-	31720996	31611989	15515	15509	0_16253	0_13787
Dioctria_rufipes	Beris_chalybata	1	4	Beris_chalybata_vs_Dioctria_rufipes: 26	24518970	26981497	503	532	4_65	4_2726	20	13408903	14653336	14815	14883	0_14754	0_14699	20	-	14653336	13408903	14883	14815	0_14699	0_14754
Dioctria_rufipes	Beris_chalybata	1	4	Beris_chalybata_vs_Dioctria_rufipes: 27	26986756	27922665	533	545	4_336	4_2066	11	30102185	30722443	15453	15474	0_15645	0_14176	11	-	30722443	30102185	15474	15453	0_14176	0_15645
Dioctria_rufipes	Beris_chalybata	1	4	Beris_chalybata_vs_Dioctria_rufipes: 29	28937612	29619985	570	582	4_1698	4_2092	9	18981153	19516033	15076	15099	0_15811	0_16894	9	-	19516033	18981153	15099	15076	0_16894	0_15811
Dioctria_rufipes	Beris_chalybata	1	4	Beris_chalybata_vs_Dioctria_rufipes: 31	30496874	30679436	605	615	4_1111	4_560	8	32518867	32792025	15548	15556	0_13815	0_14517	8	-	32792025	32518867	15556	15548	0_14517	0_13815
Dioctria_rufipes	Beris_chalybata	1	4	Beris_chalybata_vs_Dioctria_rufipes: 35	41030065	41661976	720	729	4_1452	4_1007	8	2098763	2236064	14175	14184	0_14213	0_15863	8	-	2236064	2098763	14184	14175	0_15863	0_14213
Dioctria_rufipes	Beris_chalybata	1	4	Beris_chalybata_vs_Dioctria_rufipes: 38	43117301	45483491	771	794	4_1957	4_1917	17	20385114	21236264	15130	15158	0_15706	0_14117	17	-	21236264	20385114	15158	15130	0_14117	0_15706
Dioctria_rufipes	Beris_chalybata	1	4	Beris_chalybata_vs_Dioctria_rufipes: 40	48562222	49826697	842	856	4_1757	4_1287	13	9676637	10077261	14607	14624	0_13786	0_16439	13	-	10077261	9676637	14624	14607	0_16439	0_13786
Dioctria_rufipes	Beris_chalybata	1	4	Beris_chalybata_vs_Dioctria_rufipes: 43	62772411	81415796	914	975	4_1964	4_1441	31	6848392	8301753	14465	14522	0_16808	0_16288	31	-	8301753	6848392	14522	14465	0_16288	0_16808
Dioctria_rufipes	Beris_chalybata	1	4	Beris_chalybata_vs_Dioctria_rufipes: 46	93213594	100408887	1052	1071	4_692	4_106	10	70282	685095	14116	14135	0_15218	0_14356	10	-	685095	70282	14135	14116	0_14356	0_15218
Dioctria_rufipes	Beris_chalybata	1	4	Beris_chalybata_vs_Dioctria_rufipes: 5	3035050	3384979	88	102	4_1147	4_59	13	24101684	24480552	15250	15269	0_14755	0_16829	13	-	24480552	24101684	15269	15250	0_16829	0_14755
Dioctria_rufipes	Beris_chalybata	1	4	Beris_chalybata_vs_Dioctria_rufipes: 6	3393863	4983450	104	136	4_1046	4_1156	30	14974029	16415485	14910	14959	0_13998	0_13923	30	-	16415485	14974029	14959	14910	0_13923	0_13998
Dioctria_rufipes	Beris_chalybata	2	1	Beris_chalybata_vs_Dioctria_rufipes: 114	19888460	20350359	3027	3043	4_5216	4_3225	14	746677	1143627	397	428	0_1147	0_1076	14	-	1143627	746677	428	397	0_1076	0_1147
Dioctria_rufipes	Beris_chalybata	2	1	Beris_chalybata_vs_Dioctria_rufipes: 115	20570544	21176538	3057	3067	4_5893	4_5468	8	2119925	2292081	536	544	0_3787	0_2709	8	-	2292081	2119925	544	536	0_2709	0_3787
Dioctria_rufipes	Beris_chalybata	2	1	Beris_chalybata_vs_Dioctria_rufipes: 117	22081835	22581718	3097	3106	4_5041	4_3717	6	16914459	17413460	1400	1414	0_3016	0_2711	6	-	17413460	16914459	1414	1400	0_2711	0_3016
Dioctria_rufipes	Beris_chalybata	2	1	Beris_chalybata_vs_Dioctria_rufipes: 120	24346124	24757803	3140	3146	4_4830	4_5246	7	1392086	1617180	452	469	0_1159	0_81	7	-	1617180	1392086	469	452	0_81	0_1159
Dioctria_rufipes	Beris_chalybata	2	1	Beris_chalybata_vs_Dioctria_rufipes: 123	29170223	29948632	3216	3253	4_2842	4_4062	15	1874610	2113511	513	533	0_1939	0_4185	15	-	2113511	1874610	533	513	0_4185	0_1939
Dioctria_rufipes	Beris_chalybata	2	1	Beris_chalybata_vs_Dioctria_rufipes: 124	30262307	31245198	3258	3285	4_4147	4_3289	18	35150691	35939065	2121	2156	0_1419	0_3245	18	-	35939065	35150691	2156	2121	0_3245	0_1419
Dioctria_rufipes	Beris_chalybata	2	1	Beris_chalybata_vs_Dioctria_rufipes: 126	32110322	33112730	3311	3325	4_4485	4_3467	10	36189113	36761891	2167	2187	0_1310	0_3345	10	-	36761891	36189113	2187	2167	0_3345	0_1310
Dioctria_rufipes	Beris_chalybata	2	1	Beris_chalybata_vs_Dioctria_rufipes: 128	34804781	35631701	3336	3351	4_5400	4_5967	13	22476730	23088004	1634	1653	0_1788	0_1428	13	-	23088004	22476730	1653	1634	0_1428	0_1788
Dioctria_rufipes	Beris_chalybata	2	1	Beris_chalybata_vs_Dioctria_rufipes: 129	35649243	35929155	3352	3362	4_3428	4_3682	10	15463050	15808804	1333	1347	0_196	0_576	10	-	15808804	15463050	1347	1333	0_576	0_196
Dioctria_rufipes	Beris_chalybata	2	1	Beris_chalybata_vs_Dioctria_rufipes: 132	38998962	39620038	3416	3428	4_4989	4_2832	10	36816136	37559890	2194	2210	0_907	0_2235	10	-	37559890	36816136	2210	2194	0_2235	0_907
Dioctria_rufipes	Beris_chalybata	2	1	Beris_chalybata_vs_Dioctria_rufipes: 134	40108962	40534434	3441	3449	4_5689	4_3774	9	14017896	14302808	1253	1262	0_1550	0_3079	9	-	14302808	14017896	1262	1253	0_3079	0_1550
Dioctria_rufipes	Beris_chalybata	2	1	Beris_chalybata_vs_Dioctria_rufipes: 137	44395569	46570714	3510	3536	4_5538	4_4249	22	21311025	22337100	1591	1619	0_3993	0_2728	22	-	22337100	21311025	1619	1591	0_2728	0_3993
Dioctria_rufipes	Beris_chalybata	2	1	Beris_chalybata_vs_Dioctria_rufipes: 142	55202548	55784958	3637	3648	4_2786	4_4032	10	2659151	2820292	571	583	0_343	0_1980	10	-	2820292	2659151	583	571	0_1980	0_343
Dioctria_rufipes	Beris_chalybata	2	1	Beris_chalybata_vs_Dioctria_rufipes: 146	64004988	65617621	3731	3755	4_3944	4_5320	11	1203537	1630397	438	470	0_3717	0_1156	11	-	1630397	1203537	470	438	0_1156	0_3717
Dioctria_rufipes	Beris_chalybata	2	1	Beris_chalybata_vs_Dioctria_rufipes: 147	66488272	68013497	3788	3800	4_5793	4_5536	10	24415639	25355878	1697	1726	0_755	0_3170	10	-	25355878	24415639	1726	1697	0_3170	0_755
Dioctria_rufipes	Beris_chalybata	2	1	Beris_chalybata_vs_Dioctria_rufipes: 149	70465880	72700942	3830	3853	4_3667	4_5675	13	18274194	18784664	1461	1480	0_4148	0_424	13	-	18784664	18274194	1480	1461	0_424	0_4148
Dioctria_rufipes	Beris_chalybata	2	1	Beris_chalybata_vs_Dioctria_rufipes: 154	83042491	101243565	3918	3970	4_3915	4_2800	10	1745817	1779620	488	499	0_3772	0_4134	10	-	1779620	1745817	499	488	0_4134	0_3772
Dioctria_rufipes	Beris_chalybata	2	1	Beris_chalybata_vs_Dioctria_rufipes: 156	103471658	104529530	3990	4006	4_3033	4_3559	7	11156407	11344620	1112	1123	0_1171	0_1164	7	-	11344620	11156407	1123	1112	0_1164	0_1171
Dioctria_rufipes	Beris_chalybata	2	1	Beris_chalybata_vs_Dioctria_rufipes: 160	107651358	108196258	4036	4043	4_4037	4_4303	7	10794139	10940193	1091	1099	0_2128	0_1460	7	-	10940193	10794139	1099	1091	0_1460	0_2128
Dioctria_rufipes	Beris_chalybata	2	1	Beris_chalybata_vs_Dioctria_rufipes: 161	110985141	112037062	4065	4078	4_2988	4_5815	8	29358393	29486933	1917	1929	0_386	0_952	8	-	29486933	29358393	1929	1917	0_952	0_386
Dioctria_rufipes	Beris_chalybata	2	1	Beris_chalybata_vs_Dioctria_rufipes: 162	112150641	115089108	4079	4096	4_3705	4_5049	6	136237073	136269588	4149	4155	0_3282	0_1312	6	-	136269588	136237073	4155	4149	0_1312	0_3282
Dioctria_rufipes	Beris_chalybata	2	1	Beris_chalybata_vs_Dioctria_rufipes: 168	156553651	160697471	4275	4290	4_2875	4_4853	7	136294595	136885796	4156	4178	0_4257	0_2607	7	-	136885796	136294595	4178	4156	0_2607	0_4257
Dioctria_rufipes	Beris_chalybata	2	1	Beris_chalybata_vs_Dioctria_rufipes: 169	165567774	168086611	4315	4327	4_4400	4_4470	9	126353936	127007235	3758	3772	0_2170	0_293	9	-	127007235	126353936	3772	3758	0_293	0_2170
Dioctria_rufipes	Beris_chalybata	2	1	Beris_chalybata_vs_Dioctria_rufipes: 173	172972874	173354836	4378	4387	4_4743	4_4527	8	2831143	2869067	586	593	0_2520	0_2757	8	-	2869067	2831143	593	586	0_2757	0_2520
Dioctria_rufipes	Beris_chalybata	2	1	Beris_chalybata_vs_Dioctria_rufipes: 175	177807725	178362131	4443	4454	4_4289	4_3090	12	42326472	42688621	2283	2297	0_2455	0_101	12	-	42688621	42326472	2297	2283	0_101	0_2455
Dioctria_rufipes	Beris_chalybata	2	1	Beris_chalybata_vs_Dioctria_rufipes: 180	189534347	191633279	4581	4587	4_3974	4_5021	6	137038681	137621985	4183	4196	0_418	0_3602	6	-	137621985	137038681	4196	4183	0_3602	0_418
Dioctria_rufipes	Beris_chalybata	2	1	Beris_chalybata_vs_Dioctria_rufipes: 181	199234954	199317417	4606	4613	4_5655	4_5422	7	117934988	118669128	3520	3550	0_1545	0_336	7	-	118669128	117934988	3550	3520	0_336	0_1545
Dioctria_rufipes	Beris_chalybata	2	1	Beris_chalybata_vs_Dioctria_rufipes: 183	200715988	201758854	4624	4634	4_4410	4_3383	7	141338387	141546749	4334	4342	0_4231	0_371	7	-	141546749	141338387	4342	4334	0_371	0_4231
Dioctria_rufipes	Beris_chalybata	2	1	Beris_chalybata_vs_Dioctria_rufipes: 185	205797345	207031547	4690	4704	4_4751	4_3107	8	27139735	27511645	1816	1842	0_2503	0_941	8	-	27511645	27139735	1842	1816	0_941	0_2503
Dioctria_rufipes	Beris_chalybata	2	1	Beris_chalybata_vs_Dioctria_rufipes: 188	215229613	215443385	4793	4799	4_3565	4_5617	6	145072776	145152599	4504	4514	0_4321	0_3928	6	-	145152599	145072776	4514	4504	0_3928	0_4321
Dioctria_rufipes	Beris_chalybata	2	1	Beris_chalybata_vs_Dioctria_rufipes: 191	221442967	223878572	4886	4930	4_2905	4_5909	14	1940038	2616001	523	565	0_1464	0_979	14	-	2616001	1940038	565	523	0_979	0_1464
Dioctria_rufipes	Beris_chalybata	2	1	Beris_chalybata_vs_Dioctria_rufipes: 194	227948477	230506655	4979	5004	4_5338	4_4991	19	119653471	121372969	3583	3619	0_1891	0_1558	19	-	121372969	119653471	3619	3583	0_1558	0_1891
Dioctria_rufipes	Beris_chalybata	2	1	Beris_chalybata_vs_Dioctria_rufipes: 204	245935541	247451206	5223	5236	4_5772	4_5022	8	129694073	130373910	3865	3882	0_4126	0_3718	8	-	130373910	129694073	3882	3865	0_3718	0_4126
Dioctria_rufipes	Beris_chalybata	2	1	Beris_chalybata_vs_Dioctria_rufipes: 205	247802315	248103339	5238	5246	4_3014	4_4064	7	135609375	135793842	4124	4132	0_760	0_1359	7	-	135793842	135609375	4132	4124	0_1359	0_760
Dioctria_rufipes	Beris_chalybata	2	1	Beris_chalybata_vs_Dioctria_rufipes: 214	271189710	273251143	5460	5481	4_3058	4_3850	10	139157175	139732110	4269	4297	0_3631	0_2622	10	-	139732110	139157175	4297	4269	0_2622	0_3631
Dioctria_rufipes	Beris_chalybata	2	1	Beris_chalybata_vs_Dioctria_rufipes: 215	274154328	274319610	5509	5518	4_3118	4_5072	7	8019484	8087511	933	940	0_2210	0_602	7	-	8087511	8019484	940	933	0_602	0_2210
Dioctria_rufipes	Beris_chalybata	2	1	Beris_chalybata_vs_Dioctria_rufipes: 216	274524051	275104563	5520	5527	4_4888	4_3868	8	26727663	26996279	1784	1795	0_3034	0_1531	8	-	26996279	26727663	1795	1784	0_1531	0_3034
Dioctria_rufipes	Beris_chalybata	2	1	Beris_chalybata_vs_Dioctria_rufipes: 223	286685920	290312194	5681	5713	4_3160	4_3600	12	138205256	139087060	4226	4266	0_3960	0_812	12	-	139087060	138205256	4266	4226	0_812	0_3960
Dioctria_rufipes	Beris_chalybata	2	1	Beris_chalybata_vs_Dioctria_rufipes: 224	290404285	290510489	5714	5720	4_5070	4_5694	6	133461073	133512245	3997	4006	0_477	0_1232	6	-	133512245	133461073	4006	3997	0_1232	0_477
Dioctria_rufipes	Beris_chalybata	2	1	Beris_chalybata_vs_Dioctria_rufipes: 226	293437597	294312039	5764	5777	4_3695	4_5052	10	135171013	135576247	4102	4122	0_2655	0_3478	10	-	135576247	135171013	4122	4102	0_3478	0_2655
Dioctria_rufipes	Beris_chalybata	2	1	Beris_chalybata_vs_Dioctria_rufipes: 228	299722460	299986409	5851	5860	4_5370	4_5796	7	145946309	145980420	4587	4593	0_525	0_1316	7	-	145980420	145946309	4593	4587	0_1316	0_525
Dioctria_rufipes	Beris_chalybata	2	1	Beris_chalybata_vs_Dioctria_rufipes: 229	300143921	300707836	5866	5877	4_4716	4_5492	8	147664720	147841047	4675	4688	0_3412	0_3738	8	-	147841047	147664720	4688	4675	0_3738	0_3412
Dioctria_rufipes	Beris_chalybata	2	1	Beris_chalybata_vs_Dioctria_rufipes: 232	307267934	307405158	5937	5944	4_4810	4_3856	7	133120379	133209039	3977	3983	0_508	0_3700	7	-	133209039	133120379	3983	3977	0_3700	0_508
Dioctria_rufipes	Beris_chalybata	2	3	Beris_chalybata_vs_Dioctria_rufipes: 174	174122321	175307921	4393	4410	4_3712	4_3785	13	115560437	115902386	13744	13767	0_12233	0_10531	13	-	115902386	115560437	13767	13744	0_10531	0_12233
Dioctria_rufipes	Beris_chalybata	2	3	Beris_chalybata_vs_Dioctria_rufipes: 187	212577192	214147553	4761	4780	4_4898	4_5831	15	92722842	93272921	12725	12747	0_11461	0_9879	15	-	93272921	92722842	12747	12725	0_9879	0_11461
Dioctria_rufipes	Beris_chalybata	2	3	Beris_chalybata_vs_Dioctria_rufipes: 190	217222838	217975548	4823	4830	4_5497	4_5134	6	113050722	113293341	13618	13626	0_12702	0_13505	6	-	113293341	113050722	13626	13618	0_13505	0_12702
Dioctria_rufipes	Beris_chalybata	2	3	Beris_chalybata_vs_Dioctria_rufipes: 231	305388890	307019543	5912	5936	4_4731	4_4870	20	114793315	115443963	13703	13741	0_12418	0_12096	20	-	115443963	114793315	13741	13703	0_12096	0_12418
Dioctria_rufipes	Beris_chalybata	2	3	Beris_chalybata_vs_Dioctria_rufipes: 234	307974102	308266908	5953	5962	4_5927	4_4284	6	98064245	98197860	12877	12889	0_10577	0_9967	6	-	98197860	98064245	12889	12877	0_9967	0_10577
Dioctria_rufipes	Beris_chalybata	3	2	Beris_chalybata_vs_Dioctria_rufipes: 277	67098117	67767509	6857	6865	4_7662	4_7337	8	1299877	1483877	4808	4818	0_7088	0_8444	8	-	1483877	1299877	4818	4808	0_8444	0_7088
Dioctria_rufipes	Beris_chalybata	3	3	Beris_chalybata_vs_Dioctria_rufipes: 238	1996396	3127425	6017	6032	4_6557	4_7746	12	118482312	118956400	13963	13984	0_12738	0_11135	12	-	118956400	118482312	13984	13963	0_11135	0_12738
Dioctria_rufipes	Beris_chalybata	3	3	Beris_chalybata_vs_Dioctria_rufipes: 239	3431044	3693431	6039	6046	4_8060	4_6112	7	100244965	100443995	12956	12962	0_12661	0_12314	7	-	100443995	100244965	12962	12956	0_12314	0_12661
Dioctria_rufipes	Beris_chalybata	3	3	Beris_chalybata_vs_Dioctria_rufipes: 244	9349970	11101085	6122	6142	4_6647	4_8075	9	91248683	92031659	12682	12703	0_11691	0_12688	9	-	92031659	91248683	12703	12682	0_12688	0_11691
Dioctria_rufipes	Beris_chalybata	3	3	Beris_chalybata_vs_Dioctria_rufipes: 246	13816509	14592952	6179	6192	4_7928	4_7862	9	82998681	83446553	12373	12386	0_9394	0_13631	9	-	83446553	82998681	12386	12373	0_13631	0_9394
Dioctria_rufipes	Beris_chalybata	3	3	Beris_chalybata_vs_Dioctria_rufipes: 248	16494677	17291530	6216	6249	4_7867	4_7674	25	81472389	82987565	12299	12372	0_10077	0_10041	25	-	82987565	81472389	12372	12299	0_10041	0_10077
Dioctria_rufipes	Beris_chalybata	3	3	Beris_chalybata_vs_Dioctria_rufipes: 249	17446553	17875100	6252	6264	4_7658	4_6096	9	110560721	110744507	13470	13480	0_9186	0_11495	9	-	110744507	110560721	13480	13470	0_11495	0_9186
Dioctria_rufipes	Beris_chalybata	3	3	Beris_chalybata_vs_Dioctria_rufipes: 250	17888562	18236285	6267	6276	4_7615	4_7315	8	113415607	113529630	13634	13647	0_11542	0_9200	8	-	113529630	113415607	13647	13634	0_9200	0_11542
Dioctria_rufipes	Beris_chalybata	3	3	Beris_chalybata_vs_Dioctria_rufipes: 251	18465305	19174030	6292	6307	4_6872	4_6863	14	89503008	90010836	12617	12632	0_12647	0_13616	14	-	90010836	89503008	12632	12617	0_13616	0_12647
Dioctria_rufipes	Beris_chalybata	3	3	Beris_chalybata_vs_Dioctria_rufipes: 252	19173241	19762506	6308	6317	4_7938	4_7232	6	116702724	116817042	13836	13846	0_13126	0_12842	6	-	116817042	116702724	13846	13836	0_12842	0_13126
Dioctria_rufipes	Beris_chalybata	3	3	Beris_chalybata_vs_Dioctria_rufipes: 258	26875121	27032768	6420	6429	4_7310	4_6121	9	106295211	106393599	13273	13284	0_10818	0_13663	9	-	106393599	106295211	13284	13273	0_13663	0_10818
Dioctria_rufipes	Beris_chalybata	3	3	Beris_chalybata_vs_Dioctria_rufipes: 259	28283988	30678373	6448	6460	4_7338	4_6094	7	108417376	109272058	13368	13406	0_9510	0_10588	7	-	109272058	108417376	13406	13368	0_10588	0_9510
Dioctria_rufipes	Beris_chalybata	3	3	Beris_chalybata_vs_Dioctria_rufipes: 260	32963882	36248556	6479	6510	4_7051	4_6037	25	100956955	102187322	13004	13049	0_13415	0_11234	25	-	102187322	100956955	13049	13004	0_11234	0_13415
Dioctria_rufipes	Beris_chalybata	3	3	Beris_chalybata_vs_Dioctria_rufipes: 261	36485668	37698710	6513	6534	4_7889	4_7085	9	119413144	119651557	14016	14027	0_12276	0_11070	9	-	119651557	119413144	14027	14016	0_11070	0_12276
Dioctria_rufipes	Beris_chalybata	3	3	Beris_chalybata_vs_Dioctria_rufipes: 262	37758361	38838689	6539	6553	4_7852	4_6485	11	86890926	87537127	12524	12554	0_10808	0_10510	11	-	87537127	86890926	12554	12524	0_10510	0_10808
Dioctria_rufipes	Beris_chalybata	3	3	Beris_chalybata_vs_Dioctria_rufipes: 266	43353159	45368840	6611	6630	4_7935	4_7672	15	109334712	109959579	13409	13435	0_13487	0_12761	15	-	109959579	109334712	13435	13409	0_12761	0_13487
Dioctria_rufipes	Beris_chalybata	3	3	Beris_chalybata_vs_Dioctria_rufipes: 269	49090711	50733361	6659	6688	4_6871	4_7546	20	105662885	106244114	13233	13264	0_13409	0_11875	20	-	106244114	105662885	13264	13233	0_11875	0_13409
Dioctria_rufipes	Beris_chalybata	3	3	Beris_chalybata_vs_Dioctria_rufipes: 272	55401130	55791257	6723	6733	4_6751	4_6288	8	90261655	90476228	12646	12653	0_9269	0_10487	8	-	90476228	90261655	12653	12646	0_10487	0_9269
Dioctria_rufipes	Beris_chalybata	3	3	Beris_chalybata_vs_Dioctria_rufipes: 273	57121921	58914851	6745	6772	4_7185	4_6282	8	118274539	118364720	13942	13949	0_9555	0_10667	8	-	118364720	118274539	13949	13942	0_10667	0_9555
Dioctria_rufipes	Beris_chalybata	3	3	Beris_chalybata_vs_Dioctria_rufipes: 278	70221311	71904370	6893	6907	4_6667	4_7496	7	110295563	110556144	13457	13469	0_11813	0_11065	7	-	110556144	110295563	13469	13457	0_11065	0_11813
Dioctria_rufipes	Beris_chalybata	3	3	Beris_chalybata_vs_Dioctria_rufipes: 280	75639781	76346744	6946	6955	4_7808	4_6674	9	102716006	102845439	13096	13105	0_9080	0_10047	9	-	102845439	102716006	13105	13096	0_10047	0_9080
Dioctria_rufipes	Beris_chalybata	3	3	Beris_chalybata_vs_Dioctria_rufipes: 283	78546565	79530095	6984	6997	4_6413	4_7735	9	93978845	94196045	12771	12783	0_12813	0_10601	9	-	94196045	93978845	12783	12771	0_10601	0_12813
Dioctria_rufipes	Beris_chalybata	3	3	Beris_chalybata_vs_Dioctria_rufipes: 284	80710229	83003300	7005	7024	4_6813	4_6958	13	111370252	111785825	13509	13535	0_9399	0_10217	13	-	111785825	111370252	13535	13509	0_10217	0_9399
Dioctria_rufipes	Beris_chalybata	3	3	Beris_chalybata_vs_Dioctria_rufipes: 285	83435945	87964504	7026	7057	4_7325	4_6310	22	112121357	112765322	13569	13601	0_9109	0_12385	22	-	112765322	112121357	13601	13569	0_12385	0_9109
Dioctria_rufipes	Beris_chalybata	3	3	Beris_chalybata_vs_Dioctria_rufipes: 286	91113815	108728495	7073	7154	4_6537	4_7476	12	117657527	118104238	13892	13918	0_9707	0_12811	12	-	118104238	117657527	13918	13892	0_12811	0_9707
Dioctria_rufipes	Beris_chalybata	3	3	Beris_chalybata_vs_Dioctria_rufipes: 290	127699638	139801677	7251	7271	4_6740	4_7678	10	33635230	34251247	11054	11081	0_9687	0_9764	10	-	34251247	33635230	11081	11054	0_9764	0_9687
Dioctria_rufipes	Beris_chalybata	3	3	Beris_chalybata_vs_Dioctria_rufipes: 295	174604212	175136398	7402	7407	4_6182	4_6251	6	31246889	31450817	10970	10981	0_9765	0_9632	6	-	31450817	31246889	10981	10970	0_9632	0_9765
Dioctria_rufipes	Beris_chalybata	3	3	Beris_chalybata_vs_Dioctria_rufipes: 302	185032942	185629112	7567	7574	4_7037	4_7042	6	42635587	43155698	11475	11485	0_9366	0_9327	6	-	43155698	42635587	11485	11475	0_9327	0_9366
Dioctria_rufipes	Beris_chalybata	3	3	Beris_chalybata_vs_Dioctria_rufipes: 303	186823023	189305827	7605	7628	4_7914	4_7407	12	31930943	33216558	11012	11042	0_11537	0_12982	12	-	33216558	31930943	11042	11012	0_12982	0_11537
Dioctria_rufipes	Beris_chalybata	3	3	Beris_chalybata_vs_Dioctria_rufipes: 306	190978646	191328000	7655	7673	4_5982	4_7775	15	47376057	47704584	11652	11672	0_11346	0_13674	15	-	47704584	47376057	11672	11652	0_13674	0_11346
Dioctria_rufipes	Beris_chalybata	3	3	Beris_chalybata_vs_Dioctria_rufipes: 309	197155630	197960024	7803	7817	4_7778	4_6338	9	36314629	36635225	11188	11203	0_11758	0_13265	9	-	36635225	36314629	11203	11188	0_13265	0_11758
Dioctria_rufipes	Beris_chalybata	3	3	Beris_chalybata_vs_Dioctria_rufipes: 311	199212181	200188775	7839	7854	4_6370	4_7734	10	27550624	28099128	10814	10828	0_10106	0_11862	10	-	28099128	27550624	10828	10814	0_11862	0_10106
Dioctria_rufipes	Beris_chalybata	3	3	Beris_chalybata_vs_Dioctria_rufipes: 316	202299593	202799654	7921	7935	4_6837	4_6393	12	41894518	42347713	11446	11463	0_12557	0_11194	12	-	42347713	41894518	11463	11446	0_11194	0_12557
Dioctria_rufipes	Beris_chalybata	3	3	Beris_chalybata_vs_Dioctria_rufipes: 317	204048680	204198176	7962	7973	4_6637	4_7297	11	46869949	47241014	11624	11645	0_12461	0_10997	11	-	47241014	46869949	11645	11624	0_10997	0_12461
Dioctria_rufipes	Beris_chalybata	3	3	Beris_chalybata_vs_Dioctria_rufipes: 322	207795227	208522398	8053	8068	4_8057	4_5979	11	28743570	29088640	10864	10877	0_10611	0_9545	11	-	29088640	28743570	10877	10864	0_9545	0_10611
Dioctria_rufipes	Beris_chalybata	3	4	Beris_chalybata_vs_Dioctria_rufipes: 297	180265308	181843198	7448	7473	4_6090	4_7838	14	60026164	78739249	16191	16429	0_15505	0_14407	14	-	78739249	60026164	16429	16191	0_14407	0_15505
Dioctria_rufipes	Beris_chalybata	3	4	Beris_chalybata_vs_Dioctria_rufipes: 304	189476795	190163862	7634	7645	4_6778	4_6300	8	26052606	26526083	15326	15341	0_14847	0_14104	8	-	26526083	26052606	15341	15326	0_14104	0_14847
Dioctria_rufipes	Beris_chalybata	3	4	Beris_chalybata_vs_Dioctria_rufipes: 308	195112638	195575341	7725	7738	4_6032	4_7912	10	48871049	51133057	16005	16034	0_16554	0_14446	10	-	51133057	48871049	16034	16005	0_14446	0_16554
Dioctria_rufipes	Beris_chalybata	3	4	Beris_chalybata_vs_Dioctria_rufipes: 315	201267039	201612656	7896	7906	4_6458	4_6031	7	57928943	59901053	16156	16190	0_16174	0_14758	7	-	59901053	57928943	16190	16156	0_14758	0_16174
Dioctria_rufipes	Beris_chalybata	3	4	Beris_chalybata_vs_Dioctria_rufipes: 319	204910205	205113710	7984	7993	4_8077	4_6319	9	48105090	48845060	15990	16003	0_16940	0_15299	9	-	48845060	48105090	16003	15990	0_15299	0_16940
Dioctria_rufipes	Beris_chalybata	4	2	Beris_chalybata_vs_Dioctria_rufipes: 324	1542611	1949967	8104	8117	4_10033	4_9995	12	139052769	139280195	9236	9256	0_8854	0_8888	12	-	139280195	139052769	9256	9236	0_8888	0_8854
Dioctria_rufipes	Beris_chalybata	4	2	Beris_chalybata_vs_Dioctria_rufipes: 327	3611098	3689947	8143	8149	4_9274	4_9587	6	124939311	125008116	8369	8378	0_8907	0_5534	6	-	125008116	124939311	8378	8369	0_5534	0_8907
Dioctria_rufipes	Beris_chalybata	4	2	Beris_chalybata_vs_Dioctria_rufipes: 328	3724018	4289730	8153	8164	4_9132	4_8966	6	124646326	124868189	8352	8358	0_7934	0_5899	6	-	124868189	124646326	8358	8352	0_5899	0_7934
Dioctria_rufipes	Beris_chalybata	4	2	Beris_chalybata_vs_Dioctria_rufipes: 331	8710733	9000021	8215	8228	4_9023	4_9345	11	120731540	120970061	8143	8165	0_6794	0_8597	11	-	120970061	120731540	8165	8143	0_8597	0_6794
Dioctria_rufipes	Beris_chalybata	4	2	Beris_chalybata_vs_Dioctria_rufipes: 332	9353469	10890106	8244	8255	4_9528	4_9814	10	123485053	124161236	8299	8319	0_5735	0_6056	10	-	124161236	123485053	8319	8299	0_6056	0_5735
Dioctria_rufipes	Beris_chalybata	4	2	Beris_chalybata_vs_Dioctria_rufipes: 336	13990393	14761456	8319	8331	4_9098	4_8964	9	106338728	106871309	7554	7569	0_4800	0_7617	9	-	106871309	106338728	7569	7554	0_7617	0_4800
Dioctria_rufipes	Beris_chalybata	4	2	Beris_chalybata_vs_Dioctria_rufipes: 341	17676244	19331629	8374	8384	4_8536	4_9738	9	112032444	112691817	7770	7787	0_7975	0_6034	9	-	112691817	112032444	7787	7770	0_6034	0_7975
Dioctria_rufipes	Beris_chalybata	4	2	Beris_chalybata_vs_Dioctria_rufipes: 342	20744633	21301046	8411	8417	4_9854	4_8890	7	121325570	121581378	8189	8196	0_4487	0_4524	7	-	121581378	121325570	8196	8189	0_4524	0_4487
Dioctria_rufipes	Beris_chalybata	4	2	Beris_chalybata_vs_Dioctria_rufipes: 348	24131500	25478946	8474	8486	4_8973	4_9204	8	109309476	109975412	7705	7726	0_7829	0_5481	8	-	109975412	109309476	7726	7705	0_5481	0_7829
Dioctria_rufipes	Beris_chalybata	4	2	Beris_chalybata_vs_Dioctria_rufipes: 350	26868016	27154314	8503	8509	4_9033	4_8840	6	129722798	129830605	8620	8626	0_8227	0_7723	6	-	129830605	129722798	8626	8620	0_7723	0_8227
Dioctria_rufipes	Beris_chalybata	4	2	Beris_chalybata_vs_Dioctria_rufipes: 352	27179183	27955286	8511	8527	4_10180	4_10176	14	140646764	140894005	9321	9341	0_5698	0_8798	14	-	140894005	140646764	9341	9321	0_8798	0_5698
Dioctria_rufipes	Beris_chalybata	4	2	Beris_chalybata_vs_Dioctria_rufipes: 353	28040028	28601972	8530	8542	4_9753	4_8828	11	124431724	124641745	8335	8350	0_4969	0_6916	11	-	124641745	124431724	8350	8335	0_6916	0_4969
Dioctria_rufipes	Beris_chalybata	4	2	Beris_chalybata_vs_Dioctria_rufipes: 355	30008063	30312038	8556	8561	4_9819	4_8612	6	120974847	121147141	8166	8172	0_7822	0_6785	6	-	121147141	120974847	8172	8166	0_6785	0_7822
Dioctria_rufipes	Beris_chalybata	4	2	Beris_chalybata_vs_Dioctria_rufipes: 360	36689087	37838618	8630	8647	4_9211	4_8587	16	122056635	122501241	8220	8243	0_8379	0_8908	16	-	122501241	122056635	8243	8220	0_8908	0_8379
Dioctria_rufipes	Beris_chalybata	4	2	Beris_chalybata_vs_Dioctria_rufipes: 361	37847754	39414810	8648	8661	4_9679	4_8266	11	135042968	135635505	8999	9020	0_5652	0_5908	11	-	135635505	135042968	9020	8999	0_5908	0_5652
Dioctria_rufipes	Beris_chalybata	4	2	Beris_chalybata_vs_Dioctria_rufipes: 362	39879434	40967190	8668	8676	4_9826	4_8476	8	110260284	111118663	7732	7749	0_7551	0_5094	8	-	111118663	110260284	7749	7732	0_5094	0_7551
Dioctria_rufipes	Beris_chalybata	4	2	Beris_chalybata_vs_Dioctria_rufipes: 369	48935974	49061873	8829	8838	4_10069	4_9280	6	133009662	133048295	8847	8859	0_6208	0_6976	6	-	133048295	133009662	8859	8847	0_6976	0_6208
Dioctria_rufipes	Beris_chalybata	4	2	Beris_chalybata_vs_Dioctria_rufipes: 370	49302575	52669563	8847	8890	4_9307	4_9261	19	114562192	115834834	7873	7929	0_7700	0_4878	19	-	115834834	114562192	7929	7873	0_4878	0_7700
Dioctria_rufipes	Beris_chalybata	4	2	Beris_chalybata_vs_Dioctria_rufipes: 373	57364044	58920454	8949	8966	4_9981	4_8720	9	133303388	133717042	8880	8913	0_7473	0_8454	9	-	133717042	133303388	8913	8880	0_8454	0_7473
Dioctria_rufipes	Beris_chalybata	4	2	Beris_chalybata_vs_Dioctria_rufipes: 374	59185557	62294986	8968	9005	4_9368	4_10027	23	107314011	109033418	7599	7695	0_6696	0_4361	23	-	109033418	107314011	7695	7599	0_4361	0_6696
Dioctria_rufipes	Beris_chalybata	4	2	Beris_chalybata_vs_Dioctria_rufipes: 377	65081525	68171427	9056	9079	4_9190	4_8152	13	139294640	140093510	9257	9281	0_5546	0_9018	13	-	140093510	139294640	9281	9257	0_9018	0_5546
Dioctria_rufipes	Beris_chalybata	4	2	Beris_chalybata_vs_Dioctria_rufipes: 378	69319303	69832042	9087	9100	4_9335	4_10087	14	117379557	117641996	7993	8009	0_7811	0_7101	14	-	117641996	117379557	8009	7993	0_7101	0_7811
Dioctria_rufipes	Beris_chalybata	4	2	Beris_chalybata_vs_Dioctria_rufipes: 380	70206908	70762641	9114	9131	4_9433	4_8983	14	100150633	100468557	7281	7304	0_7440	0_7276	14	-	100468557	100150633	7304	7281	0_7276	0_7440
Dioctria_rufipes	Beris_chalybata	4	2	Beris_chalybata_vs_Dioctria_rufipes: 383	73309278	73386665	9174	9179	4_8149	4_9731	5	125030381	125061983	8381	8387	0_8844	0_6377	5	-	125061983	125030381	8387	8381	0_6377	0_8844
Dioctria_rufipes	Beris_chalybata	4	2	Beris_chalybata_vs_Dioctria_rufipes: 388	75292728	76858963	9202	9211	4_8089	4_9018	7	140094919	140534498	9282	9301	0_4831	0_7536	7	-	140534498	140094919	9301	9282	0_7536	0_4831
Dioctria_rufipes	Beris_chalybata	4	2	Beris_chalybata_vs_Dioctria_rufipes: 390	81550754	83277653	9264	9295	4_8669	4_8350	16	113212302	114096825	7802	7850	0_6084	0_8887	16	-	114096825	113212302	7850	7802	0_8887	0_6084
Dioctria_rufipes	Beris_chalybata	4	2	Beris_chalybata_vs_Dioctria_rufipes: 391	83798608	85250442	9311	9333	4_8231	4_9740	8	98013233	98562877	7201	7218	0_7843	0_5365	8	-	98562877	98013233	7218	7201	0_5365	0_7843
Dioctria_rufipes	Beris_chalybata	4	2	Beris_chalybata_vs_Dioctria_rufipes: 392	85486705	87328032	9335	9353	4_8582	4_9568	14	86475833	89420897	7027	7061	0_8645	0_5850	14	-	89420897	86475833	7061	7027	0_5850	0_8645
Dioctria_rufipes	Beris_chalybata	4	2	Beris_chalybata_vs_Dioctria_rufipes: 397	116114874	116802635	9551	9556	4_8647	4_8414	6	101817222	101961790	7362	7368	0_6887	0_6458	6	-	101961790	101817222	7368	7362	0_6458	0_6887
Dioctria_rufipes	Beris_chalybata	4	2	Beris_chalybata_vs_Dioctria_rufipes: 402	151054653	152527072	9752	9762	4_9849	4_8281	7	100936246	101227537	7324	7338	0_4406	0_5872	7	-	101227537	100936246	7338	7324	0_5872	0_4406
Dioctria_rufipes	Beris_chalybata	4	2	Beris_chalybata_vs_Dioctria_rufipes: 404	154315079	154724719	9786	9791	4_10135	4_10038	6	101231605	101377464	7339	7345	0_4625	0_8775	6	-	101377464	101231605	7345	7339	0_8775	0_4625
Dioctria_rufipes	Beris_chalybata	4	2	Beris_chalybata_vs_Dioctria_rufipes: 406	156001063	157873276	9813	9826	4_8527	4_8249	7	81228014	84435521	6971	7012	0_6582	0_5025	7	-	84435521	81228014	7012	6971	0_5025	0_6582
Dioctria_rufipes	Beris_chalybata	4	2	Beris_chalybata_vs_Dioctria_rufipes: 409	178483364	180786696	9892	9931	4_9135	4_9195	14	102719249	103445532	7396	7432	0_6983	0_8154	14	-	103445532	102719249	7432	7396	0_8154	0_6983
Dioctria_rufipes	Beris_chalybata	4	2	Beris_chalybata_vs_Dioctria_rufipes: 411	191569874	193704138	10050	10077	4_9967	4_10128	23	95566298	97840768	7152	7194	0_5057	0_5866	23	-	97840768	95566298	7194	7152	0_5866	0_5057
Dioctria_rufipes	Beris_chalybata	4	3	Beris_chalybata_vs_Dioctria_rufipes: 398	119375314	128956467	9586	9633	4_9363	4_9566	11	75353568	76676983	12152	12190	0_13598	0_9170	11	-	76676983	75353568	12190	12152	0_9170	0_13598
Dioctria_rufipes	Beris_chalybata	4	3	Beris_chalybata_vs_Dioctria_rufipes: 412	194125657	195195475	10092	10131	4_9140	4_9594	11	74223622	74674626	12108	12126	0_11933	0_12425	11	-	74674626	74223622	12126	12108	0_12425	0_11933
Dioctria_rufipes	Beris_chalybata	4	3	Beris_chalybata_vs_Dioctria_rufipes: 414	196552101	197075588	10154	10168	4_9391	4_8835	12	69014371	70933942	11996	12031	0_11979	0_11308	12	-	70933942	69014371	12031	11996	0_11308	0_11979
Dioctria_rufipes	Beris_chalybata	5	3	Beris_chalybata_vs_Dioctria_rufipes: 447	40576929	40836055	10727	10736	4_10986	4_10519	8	37354460	37608301	11232	11243	0_11148	0_12046	8	-	37608301	37354460	11243	11232	0_12046	0_11148
Dioctria_rufipes	Beris_chalybata	5	3	Beris_chalybata_vs_Dioctria_rufipes: 454	74758366	77077202	10918	10935	4_10545	4_10466	13	36812305	37088454	11215	11230	0_10633	0_13322	13	-	37088454	36812305	11230	11215	0_13322	0_10633
Dioctria_rufipes	Beris_chalybata	5	3	Beris_chalybata_vs_Dioctria_rufipes: 460	100684830	103920108	11072	11089	4_10520	4_10533	9	37982175	38836813	11258	11308	0_11404	0_11024	9	-	38836813	37982175	11308	11258	0_11024	0_11404
Dioctria_rufipes	Beris_chalybata	5	4	Beris_chalybata_vs_Dioctria_rufipes: 419	2320928	2784302	10267	10286	4_10773	4_10723	10	95407996	96059907	16726	16745	0_14366	0_14171	10	-	96059907	95407996	16745	16726	0_14171	0_14366
Dioctria_rufipes	Beris_chalybata	5	4	Beris_chalybata_vs_Dioctria_rufipes: 421	3909668	5043177	10308	10314	4_10936	4_11143	6	103105092	103869872	16962	16973	0_14013	0_16854	6	-	103869872	103105092	16973	16962	0_16854	0_14013
Dioctria_rufipes	Beris_chalybata	5	4	Beris_chalybata_vs_Dioctria_rufipes: 423	8348043	8481034	10369	10379	4_10489	4_10854	7	11399224	11774155	14701	14729	0_14178	0_15577	7	-	11774155	11399224	14729	14701	0_15577	0_14178
Dioctria_rufipes	Beris_chalybata	5	4	Beris_chalybata_vs_Dioctria_rufipes: 424	8517645	8921016	10381	10390	4_11091	4_10573	7	113446036	113546651	17442	17453	0_14885	0_13757	7	-	113546651	113446036	17453	17442	0_13757	0_14885
Dioctria_rufipes	Beris_chalybata	5	4	Beris_chalybata_vs_Dioctria_rufipes: 425	8950915	9627778	10393	10404	4_10979	4_10460	7	92666190	93211971	16639	16652	0_16812	0_14635	7	-	93211971	92666190	16652	16639	0_14635	0_16812
Dioctria_rufipes	Beris_chalybata	5	4	Beris_chalybata_vs_Dioctria_rufipes: 429	14150547	14673909	10472	10480	4_10698	4_10544	8	109653074	109877329	17236	17246	0_14076	0_17083	8	-	109877329	109653074	17246	17236	0_17083	0_14076
Dioctria_rufipes	Beris_chalybata	5	4	Beris_chalybata_vs_Dioctria_rufipes: 432	22002404	23185167	10521	10530	4_10814	4_10349	8	96384668	96925938	16748	16758	0_16774	0_16278	8	-	96925938	96384668	16758	16748	0_16278	0_16774
Dioctria_rufipes	Beris_chalybata	5	4	Beris_chalybata_vs_Dioctria_rufipes: 434	24286680	24602176	10543	10549	4_10821	4_10696	7	107459603	107595241	17162	17175	0_14369	0_16652	7	-	107595241	107459603	17175	17162	0_16652	0_14369
Dioctria_rufipes	Beris_chalybata	5	4	Beris_chalybata_vs_Dioctria_rufipes: 435	25974492	27842666	10561	10571	4_11208	4_10376	7	113589854	113826675	17455	17468	0_15648	0_13930	7	-	113826675	113589854	17468	17455	0_13930	0_15648
Dioctria_rufipes	Beris_chalybata	5	4	Beris_chalybata_vs_Dioctria_rufipes: 436	28372678	29003073	10583	10595	4_11103	4_10233	6	107718095	107855224	17179	17187	0_16113	0_16377	6	-	107855224	107718095	17187	17179	0_16377	0_16113
Dioctria_rufipes	Beris_chalybata	5	4	Beris_chalybata_vs_Dioctria_rufipes: 437	30723830	31028954	10611	10623	4_10929	4_10774	9	107225651	107373845	17141	17160	0_14987	0_15029	9	-	107373845	107225651	17160	17141	0_15029	0_14987
Dioctria_rufipes	Beris_chalybata	5	4	Beris_chalybata_vs_Dioctria_rufipes: 438	31030843	32909805	10624	10634	4_10703	4_10629	9	101526164	102402565	16903	16918	0_15075	0_16147	9	-	102402565	101526164	16918	16903	0_16147	0_15075
Dioctria_rufipes	Beris_chalybata	5	4	Beris_chalybata_vs_Dioctria_rufipes: 441	35744865	35931585	10669	10675	4_10828	4_10220	6	92389820	92643000	16628	16636	0_16384	0_15600	6	-	92643000	92389820	16636	16628	0_15600	0_16384
Dioctria_rufipes	Beris_chalybata	5	4	Beris_chalybata_vs_Dioctria_rufipes: 448	40850783	43996035	10737	10757	4_10671	4_10559	13	99727342	100946709	16847	16884	0_14718	0_14474	13	-	100946709	99727342	16884	16847	0_14474	0_14718
Dioctria_rufipes	Beris_chalybata	5	4	Beris_chalybata_vs_Dioctria_rufipes: 449	46417203	46536155	10785	10790	4_10911	4_10623	6	95277443	95369243	16718	16724	0_15449	0_13850	6	-	95369243	95277443	16724	16718	0_13850	0_15449
Dioctria_rufipes	Beris_chalybata	5	4	Beris_chalybata_vs_Dioctria_rufipes: 450	48843344	49065166	10807	10816	4_10347	4_10532	6	43131220	43553273	15855	15868	0_16818	0_15437	6	-	43553273	43131220	15868	15855	0_15437	0_16818
Dioctria_rufipes	Beris_chalybata	5	4	Beris_chalybata_vs_Dioctria_rufipes: 451	59147973	63048060	10838	10872	4_11215	4_10210	21	109883734	110742153	17248	17302	0_14763	0_14900	21	-	110742153	109883734	17302	17248	0_14900	0_14763
Dioctria_rufipes	Beris_chalybata	5	4	Beris_chalybata_vs_Dioctria_rufipes: 453	63930277	66303227	10889	10900	4_10587	4_11177	7	113868822	114036028	17472	17484	0_13927	0_14601	7	-	114036028	113868822	17484	17472	0_14601	0_13927
Dioctria_rufipes	Beris_chalybata	5	4	Beris_chalybata_vs_Dioctria_rufipes: 456	79185904	80347671	10958	10966	4_10310	4_10627	9	113279848	113445405	17430	17441	0_17131	0_13907	9	-	113445405	113279848	17441	17430	0_13907	0_17131
Dioctria_rufipes	Beris_chalybata	5	4	Beris_chalybata_vs_Dioctria_rufipes: 458	95007762	96696057	11037	11048	4_10512	4_10822	9	104979471	105233828	17033	17048	0_16794	0_13879	9	-	105233828	104979471	17048	17033	0_13879	0_16794
Dioctria_rufipes	Beris_chalybata	6	3	Beris_chalybata_vs_Dioctria_rufipes: 462	249592	711241	11230	11251	4_11774	4_11399	13	3164740	3544852	9562	9592	0_9165	0_11297	13	-	3544852	3164740	9592	9562	0_11297	0_9165
Dioctria_rufipes	Beris_chalybata	6	3	Beris_chalybata_vs_Dioctria_rufipes: 464	716636	1007796	11254	11266	4_11650	4_12032	11	17549374	17909018	10398	10412	0_12522	0_11961	11	-	17909018	17549374	10412	10398	0_11961	0_12522
Dioctria_rufipes	Beris_chalybata	6	3	Beris_chalybata_vs_Dioctria_rufipes: 467	2361592	2545131	11301	11310	4_11477	4_11747	10	13083363	13288074	10172	10206	0_12502	0_9417	10	-	13288074	13083363	10206	10172	0_9417	0_12502
Dioctria_rufipes	Beris_chalybata	6	3	Beris_chalybata_vs_Dioctria_rufipes: 468	3127654	3396778	11332	11339	4_11560	4_11346	7	3610482	3846729	9598	9613	0_11511	0_9528	7	-	3846729	3610482	9613	9598	0_9528	0_11511
Dioctria_rufipes	Beris_chalybata	6	3	Beris_chalybata_vs_Dioctria_rufipes: 469	3710031	3857555	11344	11353	4_11695	4_11988	9	4474209	4587010	9652	9665	0_11257	0_10845	9	-	4587010	4474209	9665	9652	0_10845	0_11257
Dioctria_rufipes	Beris_chalybata	6	3	Beris_chalybata_vs_Dioctria_rufipes: 472	5100620	5185427	11377	11385	4_11410	4_12128	8	18875459	19000950	10457	10474	0_12279	0_10084	8	-	19000950	18875459	10474	10457	0_10084	0_12279
Dioctria_rufipes	Beris_chalybata	6	3	Beris_chalybata_vs_Dioctria_rufipes: 474	5592228	5800219	11395	11405	4_12098	4_11877	9	19451340	19623884	10489	10509	0_12010	0_9177	9	-	19623884	19451340	10509	10489	0_9177	0_12010
Dioctria_rufipes	Beris_chalybata	6	3	Beris_chalybata_vs_Dioctria_rufipes: 475	6085406	6189137	11411	11416	4_11250	4_11872	6	21908989	22044234	10592	10598	0_10138	0_12594	6	-	22044234	21908989	10598	10592	0_12594	0_10138
Dioctria_rufipes	Beris_chalybata	6	3	Beris_chalybata_vs_Dioctria_rufipes: 479	8605508	10915481	11454	11477	4_11959	4_11991	21	863544	1839626	9426	9457	0_11142	0_9864	21	-	1839626	863544	9457	9426	0_9864	0_11142
Dioctria_rufipes	Beris_chalybata	6	3	Beris_chalybata_vs_Dioctria_rufipes: 480	11139586	11954092	11485	11495	4_11863	4_11494	5	6575771	6960584	9777	9790	0_9412	0_11851	5	-	6960584	6575771	9790	9777	0_11851	0_9412
Dioctria_rufipes	Beris_chalybata	6	3	Beris_chalybata_vs_Dioctria_rufipes: 482	12053803	12110049	11500	11505	4_11267	4_11678	6	2806269	2841937	9534	9541	0_10028	0_11390	6	-	2841937	2806269	9541	9534	0_11390	0_10028
Dioctria_rufipes	Beris_chalybata	6	3	Beris_chalybata_vs_Dioctria_rufipes: 484	12766804	12941434	11533	11546	4_12030	4_11381	10	12738553	12885007	10141	10160	0_11169	0_12543	10	-	12885007	12738553	10160	10141	0_12543	0_11169
Dioctria_rufipes	Beris_chalybata	6	3	Beris_chalybata_vs_Dioctria_rufipes: 485	12944407	13077294	11547	11552	4_11532	4_11229	6	22044511	22159717	10599	10606	0_11617	0_13670	6	-	22159717	22044511	10606	10599	0_13670	0_11617
Dioctria_rufipes	Beris_chalybata	6	3	Beris_chalybata_vs_Dioctria_rufipes: 487	15902781	16487780	11604	11613	4_11811	4_11666	10	11437278	11814952	10073	10088	0_10282	0_9816	10	-	11814952	11437278	10088	10073	0_9816	0_10282
Dioctria_rufipes	Beris_chalybata	6	3	Beris_chalybata_vs_Dioctria_rufipes: 490	18186697	18782529	11641	11647	4_11763	4_11366	5	6228371	6472493	9753	9760	0_11150	0_11093	5	-	6472493	6228371	9760	9753	0_11093	0_11150
Dioctria_rufipes	Beris_chalybata	6	3	Beris_chalybata_vs_Dioctria_rufipes: 494	19543145	19614668	11676	11683	4_11392	4_11919	8	16467480	16569558	10350	10359	0_9421	0_12645	8	-	16569558	16467480	10359	10350	0_12645	0_9421
Dioctria_rufipes	Beris_chalybata	6	3	Beris_chalybata_vs_Dioctria_rufipes: 495	20351303	21798411	11706	11754	4_11620	4_11641	28	13750731	14456507	10262	10303	0_13614	0_13212	28	-	14456507	13750731	10303	10262	0_13212	0_13614
Dioctria_rufipes	Beris_chalybata	6	3	Beris_chalybata_vs_Dioctria_rufipes: 496	21842958	22395532	11756	11764	4_11476	4_12125	6	298012	544138	9400	9407	0_13153	0_9706	6	-	544138	298012	9407	9400	0_9706	0_13153
Dioctria_rufipes	Beris_chalybata	6	3	Beris_chalybata_vs_Dioctria_rufipes: 501	27989500	29134135	11859	11869	4_11556	4_12033	9	9973908	10346867	10009	10023	0_9673	0_13053	9	-	10346867	9973908	10023	10009	0_13053	0_9673
Dioctria_rufipes	Beris_chalybata	6	3	Beris_chalybata_vs_Dioctria_rufipes: 503	33281183	34005958	11918	11933	4_12121	4_11631	9	9131938	9365019	9954	9967	0_10472	0_9504	9	-	9365019	9131938	9967	9954	0_9504	0_10472
Dioctria_rufipes	Beris_chalybata	6	3	Beris_chalybata_vs_Dioctria_rufipes: 504	34398439	36407568	11940	11957	4_11802	4_11951	18	15313596	16455216	10316	10348	0_12772	0_11635	18	-	16455216	15313596	10348	10316	0_11635	0_12772
Dioctria_rufipes	Beris_chalybata	6	3	Beris_chalybata_vs_Dioctria_rufipes: 505	36439346	37430851	11959	11986	4_11468	4_11754	17	2129984	2519550	9480	9507	0_9645	0_10482	17	-	2519550	2129984	9507	9480	0_10482	0_9645
Dioctria_rufipes	Beris_chalybata	6	3	Beris_chalybata_vs_Dioctria_rufipes: 507	38920210	39406174	12036	12046	4_12065	4_12130	9	2689665	2802789	9523	9533	0_12440	0_13721	9	-	2802789	2689665	9533	9523	0_13721	0_12440
Dioctria_rufipes	Beris_chalybata	6	3	Beris_chalybata_vs_Dioctria_rufipes: 509	41124546	41727484	12059	12071	4_11499	4_11271	10	2608302	2684966	9510	9521	0_10770	0_9336	10	-	2684966	2608302	9521	9510	0_9336	0_10770
Dioctria_rufipes	Beris_chalybata	6	3	Beris_chalybata_vs_Dioctria_rufipes: 510	42369834	45428730	12094	12118	4_11522	4_12003	14	11871053	12624857	10093	10134	0_13694	0_9316	14	-	12624857	11871053	10134	10093	0_9316	0_13694
Beris_chalybata	Eutolmus_rufibarbis	1	1	Beris_chalybata_vs_Eutolmus_rufibarbis: 38	31377455	31613923	1967	1990	0_915	0_1867	6	33082708	33329499	1396	1419	6_417	6_1615	6	+	33082708	33329499	1396	1419	6_417	6_1615
Beris_chalybata	Eutolmus_rufibarbis	1	2	Beris_chalybata_vs_Eutolmus_rufibarbis: 135	3346875	3678968	636	659	0_281	0_1815	12	35802456	36144041	3904	3924	6_3913	6_4712	12	+	35802456	36144041	3904	3924	6_3913	6_4712
[truncated: 65,183 more rows]
