# Supplementary material for: Comparative analysis of gene family evolution demonstrates expansion of digestive, immunity and olfactory functions in the black soldier fly (Hermetia illucens) lineage
Source: Heredity (Edinb). 2025 Oct 23;135(3):187–98. doi: 10.1038/s41437-025-00805-6 (PMC13031285; doi:10.1038/s41437-025-00805-6)
Supplement: Supplementary file 5 — Supplementary Table 4 [file 41437_2025_805_MOESM5_ESM.xlsx]

## Sheet: Sheet1
Orthogroup	Beris_chalybata	Beris_morrisii	Chorisops_tibialis	Dioctria_linearis	Dioctria_rufipes	Drosophila_melanogaster	Eutolmus_rufibarbis	Hermetia_illucens	Leptogaster_cylindrica	Machimus_atricapillus	Machimus_rusticus	Microchrysa_polita	Neoitamus_cyanurus	Stratiomys_singularior	Tolmerus_cingulatus
OG0000000	BRAKERRCBG00000000180, BRAKERRCBG00000000262, BRAKERRCBG00000000289, BRAKERRCBG00000000716, BRAKERRCBG00000001155, BRAKERRCBG00000001214, BRAKERRCBG00000001666, BRAKERRCBG00000001799, BRAKERRCBG00000001985, BRAKERRCBG00000002199, BRAKERRCBG00000002323, BRAKERRCBG00000002396, BRAKERRCBG00000002625, BRAKERRCBG00000003580, BRAKERRCBG00000004061, BRAKERRCBG00000004274, BRAKERRCBG00000004652, BRAKERRC…	BRAKERJTUG00000002004, BRAKERJTUG00000004035, BRAKERJTUG00000005483, BRAKERJTUG00000005738, BRAKERJTUG00000006083, BRAKERJTUG00000006252, BRAKERJTUG00000006304, BRAKERJTUG00000006467, BRAKERJTUG00000006542, BRAKERJTUG00000006851, BRAKERJTUG00000006923, BRAKERJTUG00000006938, BRAKERJTUG00000007011, BRAKERJTUG00000008509, BRAKERJTUG00000008755, BRAKERJTUG00000009075, BRAKERJTUG00000009849, BRAKERJT…	BRAKERXYFG00000000358, BRAKERXYFG00000004294, BRAKERXYFG00000004651, BRAKERXYFG00000004905, BRAKERXYFG00000005141, BRAKERXYFG00000005574, BRAKERXYFG00000006430, BRAKERXYFG00000007872, BRAKERXYFG00000007986, BRAKERXYFG00000008050, BRAKERXYFG00000008491, BRAKERXYFG00000009488, BRAKERXYFG00000009577, BRAKERXYFG00000009703, BRAKERXYFG00000010102, BRAKERXYFG00000010439, BRAKERXYFG00000010448, BRAKERXY…	ENSAJGG00005001188, ENSAJGG00005001624, ENSAJGG00005002182, ENSAJGG00005002813, ENSAJGG00005004091, ENSAJGG00005004352, ENSAJGG00005004783, ENSAJGG00005005528, ENSAJGG00005005691, ENSAJGG00005005793, ENSAJGG00005006630, ENSAJGG00005006745, ENSAJGG00005006752, ENSAJGG00005007466, ENSAJGG00005008852, ENSAJGG00005009079, ENSAJGG00005009474, ENSAJGG00005009601, ENSAJGG00005010857, ENSAJGG00005011708,…	ENSKZQG00000000020, ENSKZQG00000000029, ENSKZQG00000000482, ENSKZQG00000002211, ENSKZQG00000003156, ENSKZQG00000004109, ENSKZQG00000004952, ENSKZQG00000005616, ENSKZQG00000006066, ENSKZQG00000007781, ENSKZQG00000008258, ENSKZQG00000008522, ENSKZQG00000008607, ENSKZQG00000008747, ENSKZQG00000008881, ENSKZQG00000008994, ENSKZQG00000009473, ENSKZQG00000009681, ENSKZQG00000010210, ENSKZQG00000010574,…		ENSQNAG00000001653, ENSQNAG00000003202, ENSQNAG00000003404, ENSQNAG00000003562, ENSQNAG00000004148, ENSQNAG00000004579, ENSQNAG00000005705, ENSQNAG00000005788, ENSQNAG00000007796, ENSQNAG00000008370, ENSQNAG00000008733, ENSQNAG00000009327, ENSQNAG00000012047, ENSQNAG00000012057, ENSQNAG00000012117	LOC119646145, LOC119646789, LOC119647230, LOC119647693, LOC119648461, LOC119648466, LOC119648467, LOC119648480, LOC119648499, LOC119648507, LOC119648508, LOC119648630, LOC119648631, LOC119650835, LOC119650838, LOC119650839, LOC119650916, LOC119650920, LOC119652095, LOC119652106, LOC119652186, LOC119652789, LOC119653218, LOC119653947, LOC119653957, LOC119653988, LOC119654001, LOC119654017, LOC1196…	ENSCHKG00000000007, ENSCHKG00000000223, ENSCHKG00000000429, ENSCHKG00000000670, ENSCHKG00000000833, ENSCHKG00000000896, ENSCHKG00000001262, ENSCHKG00000001360, ENSCHKG00000001898, ENSCHKG00000002979, ENSCHKG00000003208, ENSCHKG00000003468, ENSCHKG00000003533, ENSCHKG00000003952, ENSCHKG00000004016, ENSCHKG00000004503, ENSCHKG00000004619, ENSCHKG00000005293, ENSCHKG00000006537, ENSCHKG00000007097,…	ENSAMHG00005003060, ENSAMHG00005003936, ENSAMHG00005005068, ENSAMHG00005005450, ENSAMHG00005005789, ENSAMHG00005005912, ENSAMHG00005006097, ENSAMHG00005006122, ENSAMHG00005006532, ENSAMHG00005007388, ENSAMHG00005007573, ENSAMHG00005008369, ENSAMHG00005009502, ENSAMHG00005010466, ENSAMHG00005011178	ENSEYDG00000000098, ENSEYDG00000000324, ENSEYDG00000000995, ENSEYDG00000001479, ENSEYDG00000001485, ENSEYDG00000002636, ENSEYDG00000002793, ENSEYDG00000003304, ENSEYDG00000004480, ENSEYDG00000004766, ENSEYDG00000005242, ENSEYDG00000006120, ENSEYDG00000006196, ENSEYDG00000006232, ENSEYDG00000006980, ENSEYDG00000010590, ENSEYDG00000011259	BRAKERZWPG00000000050, BRAKERZWPG00000000183, BRAKERZWPG00000000897, BRAKERZWPG00000000914, BRAKERZWPG00000001949, BRAKERZWPG00000001995, BRAKERZWPG00000002092, BRAKERZWPG00000002758, BRAKERZWPG00000002802, BRAKERZWPG00000003373, BRAKERZWPG00000003377, BRAKERZWPG00000003480, BRAKERZWPG00000003685, BRAKERZWPG00000003973, BRAKERZWPG00000004172, BRAKERZWPG00000004926, BRAKERZWPG00000007282, BRAKERZW…	ENSNNMG00000000831, ENSNNMG00000000838, ENSNNMG00000001825, ENSNNMG00000003279, ENSNNMG00000004204, ENSNNMG00000004499, ENSNNMG00000004774, ENSNNMG00000004892, ENSNNMG00000005240, ENSNNMG00000005437, ENSNNMG00000005929, ENSNNMG00000006415, ENSNNMG00000006538, ENSNNMG00000006653, ENSNNMG00000006952, ENSNNMG00000007510, ENSNNMG00000009051, ENSNNMG00000009379, ENSNNMG00000009940, ENSNNMG00000010200,…	ENSQOYG00000000668, ENSQOYG00000006054, ENSQOYG00000006612, ENSQOYG00000008298, ENSQOYG00000009083, ENSQOYG00000010222	ENSJBKG00000000131, ENSJBKG00000000279, ENSJBKG00000001609, ENSJBKG00000001610, ENSJBKG00000002343, ENSJBKG00000002664, ENSJBKG00000002797, ENSJBKG00000003016, ENSJBKG00000004562, ENSJBKG00000006389, ENSJBKG00000007003, ENSJBKG00000007580, ENSJBKG00000008278, ENSJBKG00000008302, ENSJBKG00000008380, ENSJBKG00000009748
OG0000001	BRAKERRCBG00000001112, BRAKERRCBG00000002530, BRAKERRCBG00000002587, BRAKERRCBG00000002607, BRAKERRCBG00000002704, BRAKERRCBG00000004117, BRAKERRCBG00000005006, BRAKERRCBG00000005525, BRAKERRCBG00000007181, BRAKERRCBG00000013829, BRAKERRCBG00000014207, BRAKERRCBG00000016167, BRAKERRCBG00000016916	BRAKERJTUG00000000219, BRAKERJTUG00000000725, BRAKERJTUG00000002067, BRAKERJTUG00000002676, BRAKERJTUG00000003467, BRAKERJTUG00000004886, BRAKERJTUG00000005069, BRAKERJTUG00000005177, BRAKERJTUG00000006488, BRAKERJTUG00000007450, BRAKERJTUG00000007656, BRAKERJTUG00000010481, BRAKERJTUG00000012140, BRAKERJTUG00000012427, BRAKERJTUG00000012597, BRAKERJTUG00000013780, BRAKERJTUG00000014227, BRAKERJT…	BRAKERXYFG00000000413, BRAKERXYFG00000000796, BRAKERXYFG00000003234, BRAKERXYFG00000004039, BRAKERXYFG00000004221, BRAKERXYFG00000005237, BRAKERXYFG00000005650, BRAKERXYFG00000006251, BRAKERXYFG00000006614, BRAKERXYFG00000007142, BRAKERXYFG00000007287, BRAKERXYFG00000007289, BRAKERXYFG00000007399, BRAKERXYFG00000007731, BRAKERXYFG00000008324, BRAKERXYFG00000009151, BRAKERXYFG00000009663, BRAKERXY…	ENSAJGG00005000955, ENSAJGG00005001506, ENSAJGG00005002361, ENSAJGG00005002526, ENSAJGG00005002922, ENSAJGG00005002941, ENSAJGG00005003477, ENSAJGG00005004080, ENSAJGG00005004493, ENSAJGG00005004735, ENSAJGG00005005070, ENSAJGG00005005301, ENSAJGG00005005546, ENSAJGG00005005655, ENSAJGG00005006577, ENSAJGG00005006871, ENSAJGG00005006995, ENSAJGG00005007691, ENSAJGG00005008059, ENSAJGG00005008244,…	ENSKZQG00000000433, ENSKZQG00000000680, ENSKZQG00000000822, ENSKZQG00000001548, ENSKZQG00000002260, ENSKZQG00000003754, ENSKZQG00000004428, ENSKZQG00000005512, ENSKZQG00000005565, ENSKZQG00000008384, ENSKZQG00000008550, ENSKZQG00000008659, ENSKZQG00000009565, ENSKZQG00000010142, ENSKZQG00000010645, ENSKZQG00000011852, ENSKZQG00000012324, ENSKZQG00000012435, ENSKZQG00000012960		ENSQNAG00000001893, ENSQNAG00000002702, ENSQNAG00000003410, ENSQNAG00000004722, ENSQNAG00000005276, ENSQNAG00000005535, ENSQNAG00000005723, ENSQNAG00000006998, ENSQNAG00000007814, ENSQNAG00000007851, ENSQNAG00000008665, ENSQNAG00000009511, ENSQNAG00000010120, ENSQNAG00000010550, ENSQNAG00000010718, ENSQNAG00000010773, ENSQNAG00000010913, ENSQNAG00000012498	LOC119652184, LOC119653954, LOC119658174	ENSCHKG00000001035, ENSCHKG00000001439, ENSCHKG00000001676, ENSCHKG00000002349, ENSCHKG00000003016, ENSCHKG00000003085, ENSCHKG00000003697, ENSCHKG00000003807, ENSCHKG00000004595, ENSCHKG00000004870, ENSCHKG00000007194, ENSCHKG00000008243, ENSCHKG00000009734, ENSCHKG00000010045	ENSAMHG00005000321, ENSAMHG00005004390, ENSAMHG00005004423, ENSAMHG00005004516, ENSAMHG00005004776, ENSAMHG00005005812, ENSAMHG00005006173, ENSAMHG00005006290, ENSAMHG00005006712, ENSAMHG00005007082, ENSAMHG00005008645, ENSAMHG00005009200, ENSAMHG00005010645	ENSEYDG00000000057, ENSEYDG00000000996, ENSEYDG00000002491, ENSEYDG00000003988, ENSEYDG00000004135, ENSEYDG00000004188, ENSEYDG00000004217, ENSEYDG00000006081, ENSEYDG00000006212, ENSEYDG00000006885, ENSEYDG00000007618, ENSEYDG00000007669, ENSEYDG00000008825, ENSEYDG00000009738, ENSEYDG00000011677, ENSEYDG00000011865	BRAKERZWPG00000000135, BRAKERZWPG00000000312, BRAKERZWPG00000000466, BRAKERZWPG00000000625, BRAKERZWPG00000000900, BRAKERZWPG00000001230, BRAKERZWPG00000001695, BRAKERZWPG00000002217, BRAKERZWPG00000002305, BRAKERZWPG00000002648, BRAKERZWPG00000003085, BRAKERZWPG00000003507, BRAKERZWPG00000004144, BRAKERZWPG00000004843, BRAKERZWPG00000005117, BRAKERZWPG00000005305, BRAKERZWPG00000005576, BRAKERZW…	ENSNNMG00000000177, ENSNNMG00000002230, ENSNNMG00000002541, ENSNNMG00000002902, ENSNNMG00000005124, ENSNNMG00000005794, ENSNNMG00000005800, ENSNNMG00000006358, ENSNNMG00000006481, ENSNNMG00000008340, ENSNNMG00000008354, ENSNNMG00000010260, ENSNNMG00000010442, ENSNNMG00000011010, ENSNNMG00000012583	ENSQOYG00000000070, ENSQOYG00000000577, ENSQOYG00000002370, ENSQOYG00000003792, ENSQOYG00000004374, ENSQOYG00000004967, ENSQOYG00000006274, ENSQOYG00000006624, ENSQOYG00000007072, ENSQOYG00000007161, ENSQOYG00000007283, ENSQOYG00000008703, ENSQOYG00000009220, ENSQOYG00000009225, ENSQOYG00000009396, ENSQOYG00000009917, ENSQOYG00000010361, ENSQOYG00000010651, ENSQOYG00000010799, ENSQOYG00000011160,…	ENSJBKG00000000172, ENSJBKG00000001147, ENSJBKG00000001354, ENSJBKG00000004942, ENSJBKG00000006525, ENSJBKG00000006707, ENSJBKG00000006877, ENSJBKG00000007342, ENSJBKG00000007350, ENSJBKG00000007673, ENSJBKG00000007938, ENSJBKG00000007966, ENSJBKG00000008838, ENSJBKG00000010583, ENSJBKG00000010587, ENSJBKG00000011882
OG0000002	BRAKERRCBG00000000190, BRAKERRCBG00000000279, BRAKERRCBG00000000608, BRAKERRCBG00000000719, BRAKERRCBG00000001170, BRAKERRCBG00000001756, BRAKERRCBG00000001805, BRAKERRCBG00000002147, BRAKERRCBG00000002490, BRAKERRCBG00000002878, BRAKERRCBG00000002965, BRAKERRCBG00000003097, BRAKERRCBG00000003429, BRAKERRCBG00000003651, BRAKERRCBG00000003698, BRAKERRCBG00000003704, BRAKERRCBG00000003874, BRAKERRC…	BRAKERJTUG00000000165, BRAKERJTUG00000000730, BRAKERJTUG00000000963, BRAKERJTUG00000001306, BRAKERJTUG00000001634, BRAKERJTUG00000001697, BRAKERJTUG00000001801, BRAKERJTUG00000003063, BRAKERJTUG00000004029, BRAKERJTUG00000004093, BRAKERJTUG00000004101, BRAKERJTUG00000005092, BRAKERJTUG00000005531, BRAKERJTUG00000005613, BRAKERJTUG00000005705, BRAKERJTUG00000006536, BRAKERJTUG00000006902, BRAKERJT…	BRAKERXYFG00000001764, BRAKERXYFG00000002315, BRAKERXYFG00000002638, BRAKERXYFG00000002976, BRAKERXYFG00000004581, BRAKERXYFG00000005477, BRAKERXYFG00000006255, BRAKERXYFG00000006485, BRAKERXYFG00000007878, BRAKERXYFG00000008016, BRAKERXYFG00000008084, BRAKERXYFG00000009263, BRAKERXYFG00000010062, BRAKERXYFG00000010628, BRAKERXYFG00000011085, BRAKERXYFG00000011287, BRAKERXYFG00000011379, BRAKERXY…	ENSAJGG00005002495, ENSAJGG00005002638, ENSAJGG00005003232, ENSAJGG00005004399, ENSAJGG00005004671, ENSAJGG00005005186, ENSAJGG00005005884, ENSAJGG00005006093, ENSAJGG00005008442, ENSAJGG00005009234, ENSAJGG00005010715, ENSAJGG00005011471, ENSAJGG00005012754	ENSKZQG00000005576, ENSKZQG00000008564, ENSKZQG00000010036, ENSKZQG00000010490, ENSKZQG00000010842, ENSKZQG00000011136, ENSKZQG00000011567, ENSKZQG00000011814, ENSKZQG00000012482		ENSQNAG00000001022, ENSQNAG00000002730, ENSQNAG00000004823, ENSQNAG00000008328, ENSQNAG00000008969, ENSQNAG00000009056, ENSQNAG00000009675, ENSQNAG00000010227, ENSQNAG00000012023	LOC119648495, LOC119648636, LOC119650990, LOC119651774, LOC119652094, LOC119652107, LOC119656898, LOC119657005, LOC119658791, LOC119660036	ENSCHKG00000000350, ENSCHKG00000000997, ENSCHKG00000001158, ENSCHKG00000001412, ENSCHKG00000003217, ENSCHKG00000003258, ENSCHKG00000003759, ENSCHKG00000004750, ENSCHKG00000006188	ENSAMHG00005000402, ENSAMHG00005004157, ENSAMHG00005004277, ENSAMHG00005004759, ENSAMHG00005004943, ENSAMHG00005006738, ENSAMHG00005007272, ENSAMHG00005007561, ENSAMHG00005010572	ENSEYDG00000000847, ENSEYDG00000001422, ENSEYDG00000001832, ENSEYDG00000002544, ENSEYDG00000004835, ENSEYDG00000007690, ENSEYDG00000009913, ENSEYDG00000011534, ENSEYDG00000011869	BRAKERZWPG00000000221, BRAKERZWPG00000000692, BRAKERZWPG00000001017, BRAKERZWPG00000001802, BRAKERZWPG00000002057, BRAKERZWPG00000002344, BRAKERZWPG00000003518, BRAKERZWPG00000003843, BRAKERZWPG00000003851, BRAKERZWPG00000003898, BRAKERZWPG00000003991, BRAKERZWPG00000004416, BRAKERZWPG00000006162, BRAKERZWPG00000006324, BRAKERZWPG00000006952, BRAKERZWPG00000007319, BRAKERZWPG00000007332, BRAKERZW…	ENSNNMG00000001880, ENSNNMG00000007631, ENSNNMG00000009003, ENSNNMG00000009041, ENSNNMG00000009822, ENSNNMG00000010746, ENSNNMG00000012513	ENSQOYG00000000685, ENSQOYG00000001606, ENSQOYG00000002205, ENSQOYG00000003509, ENSQOYG00000006651, ENSQOYG00000007655, ENSQOYG00000008584, ENSQOYG00000009027	ENSJBKG00000001492, ENSJBKG00000002967, ENSJBKG00000003441, ENSJBKG00000004629, ENSJBKG00000007779, ENSJBKG00000007974, ENSJBKG00000008117, ENSJBKG00000011682
OG0000003	BRAKERRCBG00000000197, BRAKERRCBG00000000256, BRAKERRCBG00000000265, BRAKERRCBG00000000870, BRAKERRCBG00000000886, BRAKERRCBG00000001010, BRAKERRCBG00000001404, BRAKERRCBG00000001545, BRAKERRCBG00000001970, BRAKERRCBG00000002093, BRAKERRCBG00000002241, BRAKERRCBG00000002501, BRAKERRCBG00000002635, BRAKERRCBG00000003263, BRAKERRCBG00000003637, BRAKERRCBG00000003771, BRAKERRCBG00000003832, BRAKERRC…	BRAKERJTUG00000000212, BRAKERJTUG00000001766, BRAKERJTUG00000002394, BRAKERJTUG00000003459, BRAKERJTUG00000003631, BRAKERJTUG00000003922, BRAKERJTUG00000004243, BRAKERJTUG00000004628, BRAKERJTUG00000004677, BRAKERJTUG00000004991, BRAKERJTUG00000005006, BRAKERJTUG00000005563, BRAKERJTUG00000005872, BRAKERJTUG00000005904, BRAKERJTUG00000006038, BRAKERJTUG00000008395, BRAKERJTUG00000008592, BRAKERJT…	BRAKERXYFG00000000364, BRAKERXYFG00000000447, BRAKERXYFG00000000483, BRAKERXYFG00000000662, BRAKERXYFG00000000964, BRAKERXYFG00000001547, BRAKERXYFG00000001687, BRAKERXYFG00000002853, BRAKERXYFG00000003644, BRAKERXYFG00000003697, BRAKERXYFG00000003889, BRAKERXYFG00000003902, BRAKERXYFG00000004064, BRAKERXYFG00000004171, BRAKERXYFG00000004575, BRAKERXYFG00000004753, BRAKERXYFG00000005554, BRAKERXY…	ENSAJGG00005000103, ENSAJGG00005001382, ENSAJGG00005009180, ENSAJGG00005011263, ENSAJGG00005011480, ENSAJGG00005012398	ENSKZQG00000003326, ENSKZQG00000003348, ENSKZQG00000003756, ENSKZQG00000004944, ENSKZQG00000005164, ENSKZQG00000005589, ENSKZQG00000006392, ENSKZQG00000012544	FBgn0034460	ENSQNAG00000006017, ENSQNAG00000006123, ENSQNAG00000007908, ENSQNAG00000009376, ENSQNAG00000009768		ENSCHKG00000001313, ENSCHKG00000002125, ENSCHKG00000003887, ENSCHKG00000004274, ENSCHKG00000005753, ENSCHKG00000006597, ENSCHKG00000006602, ENSCHKG00000007919	ENSAMHG00005005712, ENSAMHG00005006116, ENSAMHG00005006750, ENSAMHG00005010659	ENSEYDG00000001714, ENSEYDG00000005047, ENSEYDG00000009603, ENSEYDG00000010103, ENSEYDG00000010676, ENSEYDG00000011371	BRAKERZWPG00000000326, BRAKERZWPG00000002072, BRAKERZWPG00000003321, BRAKERZWPG00000003743, BRAKERZWPG00000004701, BRAKERZWPG00000005388, BRAKERZWPG00000005794, BRAKERZWPG00000007305, BRAKERZWPG00000007339, BRAKERZWPG00000007526, BRAKERZWPG00000007801, BRAKERZWPG00000007877, BRAKERZWPG00000008701, BRAKERZWPG00000009487, BRAKERZWPG00000009571, BRAKERZWPG00000010652, BRAKERZWPG00000010932, BRAKERZW…	ENSNNMG00000003016, ENSNNMG00000004041, ENSNNMG00000004227, ENSNNMG00000005183, ENSNNMG00000006327, ENSNNMG00000006660, ENSNNMG00000010529, ENSNNMG00000010905, ENSNNMG00000012526	ENSQOYG00000001595, ENSQOYG00000003126, ENSQOYG00000003852, ENSQOYG00000004718, ENSQOYG00000007462, ENSQOYG00000009039, ENSQOYG00000010469	ENSJBKG00000003036, ENSJBKG00000004471, ENSJBKG00000006632, ENSJBKG00000008853, ENSJBKG00000009097, ENSJBKG00000010101
OG0000004	BRAKERRCBG00000000562, BRAKERRCBG00000000803, BRAKERRCBG00000001201, BRAKERRCBG00000001737, BRAKERRCBG00000002369, BRAKERRCBG00000009334, BRAKERRCBG00000009435, BRAKERRCBG00000009510, BRAKERRCBG00000009825, BRAKERRCBG00000010189, BRAKERRCBG00000010432, BRAKERRCBG00000010591, BRAKERRCBG00000011221, BRAKERRCBG00000011388, BRAKERRCBG00000011534, BRAKERRCBG00000011575, BRAKERRCBG00000011923, BRAKERRC…	BRAKERJTUG00000005084, BRAKERJTUG00000005108, BRAKERJTUG00000005308, BRAKERJTUG00000005728, BRAKERJTUG00000006324, BRAKERJTUG00000006631, BRAKERJTUG00000007322, BRAKERJTUG00000007599, BRAKERJTUG00000008134, BRAKERJTUG00000008475, BRAKERJTUG00000008678, BRAKERJTUG00000008973, BRAKERJTUG00000009236, BRAKERJTUG00000009502, BRAKERJTUG00000009977, BRAKERJTUG00000010053, BRAKERJTUG00000010432, BRAKERJT…	BRAKERXYFG00000000378, BRAKERXYFG00000000798, BRAKERXYFG00000001124, BRAKERXYFG00000001538, BRAKERXYFG00000002025, BRAKERXYFG00000002228, BRAKERXYFG00000003146, BRAKERXYFG00000003702, BRAKERXYFG00000003853, BRAKERXYFG00000003884, BRAKERXYFG00000003977, BRAKERXYFG00000004394, BRAKERXYFG00000005060, BRAKERXYFG00000005313, BRAKERXYFG00000005543, BRAKERXYFG00000007925, BRAKERXYFG00000008059, BRAKERXY…	ENSAJGG00005000214, ENSAJGG00005000417, ENSAJGG00005003859, ENSAJGG00005004094, ENSAJGG00005007123, ENSAJGG00005007262, ENSAJGG00005008219, ENSAJGG00005008236, ENSAJGG00005010036	ENSKZQG00000000260, ENSKZQG00000004316, ENSKZQG00000004430, ENSKZQG00000005182, ENSKZQG00000008948, ENSKZQG00000010551, ENSKZQG00000012014, ENSKZQG00000012044, ENSKZQG00000012519	FBgn0000473, FBgn0013771, FBgn0013772, FBgn0013773, FBgn0015714, FBgn0031726, FBgn0033121, FBgn0033302, FBgn0033304, FBgn0033978, FBgn0033979, FBgn0033980, FBgn0033982, FBgn0039519, FBgn0288232	ENSQNAG00000003709, ENSQNAG00000003928, ENSQNAG00000007236, ENSQNAG00000010253, ENSQNAG00000010760	LOC119646334, LOC119646420, LOC119646442, LOC119646529, LOC119646530, LOC119646552, LOC119646557, LOC119646628, LOC119646679, LOC119646686, LOC119646698, LOC119646704, LOC119646713, LOC119646723, LOC119646733, LOC119646744, LOC119646750, LOC119646751, LOC119646752, LOC119646753, LOC119646754, LOC119646755, LOC119646756, LOC119646757, LOC119646759, LOC119646760, LOC119646761, LOC119646764, LOC1196…	ENSCHKG00000002056, ENSCHKG00000005217, ENSCHKG00000005461, ENSCHKG00000006766	ENSAMHG00005004804, ENSAMHG00005007072, ENSAMHG00005009189, ENSAMHG00005009548	ENSEYDG00000003303, ENSEYDG00000003455, ENSEYDG00000007231, ENSEYDG00000008261, ENSEYDG00000010221, ENSEYDG00000011715	BRAKERZWPG00000000341, BRAKERZWPG00000000409, BRAKERZWPG00000000468, BRAKERZWPG00000000482, BRAKERZWPG00000000489, BRAKERZWPG00000000750, BRAKERZWPG00000000991, BRAKERZWPG00000001030, BRAKERZWPG00000001176, BRAKERZWPG00000001418, BRAKERZWPG00000001423, BRAKERZWPG00000001552, BRAKERZWPG00000001617, BRAKERZWPG00000001751, BRAKERZWPG00000001774, BRAKERZWPG00000001863, BRAKERZWPG00000001951, BRAKERZW…	ENSNNMG00000008131, ENSNNMG00000008222, ENSNNMG00000008547, ENSNNMG00000010259, ENSNNMG00000011052, ENSNNMG00000011171, ENSNNMG00000011177, ENSNNMG00000011654, ENSNNMG00000011916, ENSNNMG00000012336	ENSQOYG00000000013, ENSQOYG00000000396, ENSQOYG00000000745, ENSQOYG00000000867, ENSQOYG00000001369, ENSQOYG00000001681, ENSQOYG00000001726, ENSQOYG00000001909, ENSQOYG00000001999, ENSQOYG00000002393, ENSQOYG00000002422, ENSQOYG00000003295, ENSQOYG00000003341, ENSQOYG00000004149, ENSQOYG00000004417, ENSQOYG00000004842, ENSQOYG00000004988, ENSQOYG00000005747, ENSQOYG00000010090	ENSJBKG00000005002, ENSJBKG00000005097, ENSJBKG00000005816, ENSJBKG00000005858, ENSJBKG00000010164, ENSJBKG00000012189
OG0000005	BRAKERRCBG00000004744, BRAKERRCBG00000004940, BRAKERRCBG00000010918, BRAKERRCBG00000013810, BRAKERRCBG00000014094, BRAKERRCBG00000014274, BRAKERRCBG00000014440, BRAKERRCBG00000014746, BRAKERRCBG00000014896, BRAKERRCBG00000015102, BRAKERRCBG00000015195, BRAKERRCBG00000015272, BRAKERRCBG00000015337, BRAKERRCBG00000015454, BRAKERRCBG00000015498, BRAKERRCBG00000015664, BRAKERRCBG00000015825, BRAKERRC…	BRAKERJTUG00000003194, BRAKERJTUG00000003329, BRAKERJTUG00000003662, BRAKERJTUG00000008110, BRAKERJTUG00000014064, BRAKERJTUG00000014145, BRAKERJTUG00000014163, BRAKERJTUG00000014422, BRAKERJTUG00000014475, BRAKERJTUG00000014599, BRAKERJTUG00000015043, BRAKERJTUG00000015256, BRAKERJTUG00000015329, BRAKERJTUG00000015754, BRAKERJTUG00000015783, BRAKERJTUG00000015801, BRAKERJTUG00000015879, BRAKERJT…	BRAKERXYFG00000001556, BRAKERXYFG00000003008, BRAKERXYFG00000003683, BRAKERXYFG00000007417, BRAKERXYFG00000009002, BRAKERXYFG00000009131, BRAKERXYFG00000009804, BRAKERXYFG00000009980, BRAKERXYFG00000010117, BRAKERXYFG00000010197, BRAKERXYFG00000010379, BRAKERXYFG00000010452, BRAKERXYFG00000010572, BRAKERXYFG00000010776, BRAKERXYFG00000011285, BRAKERXYFG00000012700, BRAKERXYFG00000013053, BRAKERXY…	ENSAJGG00005004763, ENSAJGG00005006334, ENSAJGG00005007683, ENSAJGG00005010896	ENSKZQG00000006771, ENSKZQG00000007545, ENSKZQG00000009115, ENSKZQG00000010886, ENSKZQG00000011970, ENSKZQG00000013209	FBgn0003863, FBgn0010357, FBgn0010358, FBgn0010359, FBgn0010425, FBgn0011554, FBgn0011555, FBgn0011556, FBgn0011832, FBgn0015001, FBgn0019928, FBgn0031406, FBgn0034518, FBgn0034807, FBgn0042186, FBgn0042187, FBgn0043470, FBgn0043471, FBgn0050025, FBgn0050031, FBgn0051681, FBgn0052833, FBgn0052834, FBgn0250841, FBgn0259998, FBgn0264253	ENSQNAG00000000920, ENSQNAG00000004594, ENSQNAG00000005181, ENSQNAG00000007389, ENSQNAG00000011897	LOC119648405, LOC119649778, LOC119649900, LOC119649959, LOC119653781, LOC119653782, LOC119653784, LOC119653785, LOC119653787, LOC119654139, LOC119654140, LOC119654444, LOC119654445, LOC119654589, LOC119654738, LOC119654739, LOC119654740, LOC119654741, LOC119654742, LOC119654743, LOC119654744, LOC119654745, LOC119654746, LOC119654747, LOC119654748, LOC119654750, LOC119654787, LOC119655072, LOC1196…	ENSCHKG00000001794, ENSCHKG00000004956, ENSCHKG00000005238, ENSCHKG00000007940	ENSAMHG00005007747, ENSAMHG00005008241, ENSAMHG00005008773, ENSAMHG00005011177	ENSEYDG00000000153, ENSEYDG00000000340, ENSEYDG00000003331, ENSEYDG00000005407, ENSEYDG00000007791	BRAKERZWPG00000000209, BRAKERZWPG00000000547, BRAKERZWPG00000000599, BRAKERZWPG00000000752, BRAKERZWPG00000000776, BRAKERZWPG00000000912, BRAKERZWPG00000001053, BRAKERZWPG00000001114, BRAKERZWPG00000001210, BRAKERZWPG00000001237, BRAKERZWPG00000001268, BRAKERZWPG00000001301, BRAKERZWPG00000001411, BRAKERZWPG00000001505, BRAKERZWPG00000001592, BRAKERZWPG00000001788, BRAKERZWPG00000001835, BRAKERZW…	ENSNNMG00000002046, ENSNNMG00000007826, ENSNNMG00000011109, ENSNNMG00000012007	ENSQOYG00000004064, ENSQOYG00000004207, ENSQOYG00000004954, ENSQOYG00000005599, ENSQOYG00000005809, ENSQOYG00000005854, ENSQOYG00000006201, ENSQOYG00000006456, ENSQOYG00000006734, ENSQOYG00000007622, ENSQOYG00000007703, ENSQOYG00000007739, ENSQOYG00000007830, ENSQOYG00000008374, ENSQOYG00000009676, ENSQOYG00000010770	ENSJBKG00000002234, ENSJBKG00000006189, ENSJBKG00000010248, ENSJBKG00000010810, ENSJBKG00000011395
OG0000006	BRAKERRCBG00000001034, BRAKERRCBG00000001659, BRAKERRCBG00000001758, BRAKERRCBG00000002016, BRAKERRCBG00000002161, BRAKERRCBG00000002356, BRAKERRCBG00000002932, BRAKERRCBG00000003166, BRAKERRCBG00000003198, BRAKERRCBG00000003430, BRAKERRCBG00000003501, BRAKERRCBG00000003623, BRAKERRCBG00000003872, BRAKERRCBG00000004325, BRAKERRCBG00000013752, BRAKERRCBG00000014107, BRAKERRCBG00000014717, BRAKERRC…	BRAKERJTUG00000009830, BRAKERJTUG00000010824, BRAKERJTUG00000010959, BRAKERJTUG00000011063, BRAKERJTUG00000011365, BRAKERJTUG00000011977, BRAKERJTUG00000012312, BRAKERJTUG00000012795, BRAKERJTUG00000012877, BRAKERJTUG00000013072, BRAKERJTUG00000013508, BRAKERJTUG00000014383, BRAKERJTUG00000014402, BRAKERJTUG00000014984, BRAKERJTUG00000015252, BRAKERJTUG00000016008, BRAKERJTUG00000016080, BRAKERJT…	BRAKERXYFG00000010655, BRAKERXYFG00000012291, BRAKERXYFG00000012878, BRAKERXYFG00000012935, BRAKERXYFG00000013389, BRAKERXYFG00000016136, BRAKERXYFG00000016742, BRAKERXYFG00000017477, BRAKERXYFG00000017575, BRAKERXYFG00000017583, BRAKERXYFG00000017817, BRAKERXYFG00000017920, BRAKERXYFG00000018051, BRAKERXYFG00000018361, BRAKERXYFG00000018777, BRAKERXYFG00000018852, BRAKERXYFG00000018873, BRAKERXY…	ENSAJGG00005003679, ENSAJGG00005008280, ENSAJGG00005008385, ENSAJGG00005009040, ENSAJGG00005009211, ENSAJGG00005009368, ENSAJGG00005009626, ENSAJGG00005009753, ENSAJGG00005009825, ENSAJGG00005009833, ENSAJGG00005009942, ENSAJGG00005010027, ENSAJGG00005010770, ENSAJGG00005010837, ENSAJGG00005010877, ENSAJGG00005011086, ENSAJGG00005011248, ENSAJGG00005011274, ENSAJGG00005011642, ENSAJGG00005011844,…	ENSKZQG00000004285, ENSKZQG00000004313, ENSKZQG00000004518, ENSKZQG00000004625, ENSKZQG00000005137, ENSKZQG00000005145, ENSKZQG00000005712, ENSKZQG00000006093, ENSKZQG00000006206, ENSKZQG00000006222, ENSKZQG00000006292, ENSKZQG00000006397, ENSKZQG00000006419, ENSKZQG00000006877, ENSKZQG00000007338, ENSKZQG00000007349, ENSKZQG00000007353, ENSKZQG00000007743, ENSKZQG00000011712, ENSKZQG00000011763,…	FBgn0015038, FBgn0015039, FBgn0015040, FBgn0033775, FBgn0038034, FBgn0038037	ENSQNAG00000000294, ENSQNAG00000000376, ENSQNAG00000000656, ENSQNAG00000002579, ENSQNAG00000002612, ENSQNAG00000002620, ENSQNAG00000002815, ENSQNAG00000002833, ENSQNAG00000003315, ENSQNAG00000003517, ENSQNAG00000003649, ENSQNAG00000003690	LOC119646401, LOC119650875, LOC119650881, LOC119651359, LOC119651360, LOC119651605, LOC119651704, LOC119652525, LOC119652580, LOC119652804, LOC119652880, LOC119652881, LOC119652883, LOC119655719, LOC119658068	ENSCHKG00000003851, ENSCHKG00000008157, ENSCHKG00000008835, ENSCHKG00000008985, ENSCHKG00000010217, ENSCHKG00000010393, ENSCHKG00000010614, ENSCHKG00000010854, ENSCHKG00000010906, ENSCHKG00000010949	ENSAMHG00005000318, ENSAMHG00005001481, ENSAMHG00005001726, ENSAMHG00005002276, ENSAMHG00005002293, ENSAMHG00005003705, ENSAMHG00005005749, ENSAMHG00005005925, ENSAMHG00005007402	ENSEYDG00000009709, ENSEYDG00000010269, ENSEYDG00000010654, ENSEYDG00000010861, ENSEYDG00000010883, ENSEYDG00000011011, ENSEYDG00000011367, ENSEYDG00000011583, ENSEYDG00000011682	BRAKERZWPG00000000855, BRAKERZWPG00000008180, BRAKERZWPG00000017076, BRAKERZWPG00000017269, BRAKERZWPG00000017520, BRAKERZWPG00000017762, BRAKERZWPG00000018086, BRAKERZWPG00000018142, BRAKERZWPG00000018479	ENSNNMG00000001638, ENSNNMG00000001910, ENSNNMG00000002682, ENSNNMG00000002877, ENSNNMG00000003128, ENSNNMG00000003204, ENSNNMG00000003858, ENSNNMG00000004005, ENSNNMG00000004367, ENSNNMG00000004737, ENSNNMG00000004890, ENSNNMG00000004977, ENSNNMG00000005330, ENSNNMG00000005921, ENSNNMG00000007203, ENSNNMG00000007460, ENSNNMG00000007600	ENSQOYG00000000063, ENSQOYG00000000116, ENSQOYG00000000181, ENSQOYG00000000283, ENSQOYG00000001092, ENSQOYG00000001819, ENSQOYG00000002759, ENSQOYG00000004222, ENSQOYG00000006364, ENSQOYG00000009306	ENSJBKG00000000650, ENSJBKG00000003894, ENSJBKG00000004421, ENSJBKG00000004736, ENSJBKG00000005084, ENSJBKG00000005546, ENSJBKG00000006589, ENSJBKG00000007049, ENSJBKG00000007130
OG0000007	BRAKERRCBG00000001486, BRAKERRCBG00000001496, BRAKERRCBG00000002039, BRAKERRCBG00000002214, BRAKERRCBG00000006543, BRAKERRCBG00000006676, BRAKERRCBG00000008447, BRAKERRCBG00000012549, BRAKERRCBG00000014016, BRAKERRCBG00000014148, BRAKERRCBG00000014195, BRAKERRCBG00000015932, BRAKERRCBG00000016155, BRAKERRCBG00000016440, BRAKERRCBG00000016632, BRAKERRCBG00000017297	BRAKERJTUG00000001696, BRAKERJTUG00000003500, BRAKERJTUG00000004145, BRAKERJTUG00000004640, BRAKERJTUG00000006411, BRAKERJTUG00000007078, BRAKERJTUG00000007240, BRAKERJTUG00000008850, BRAKERJTUG00000009761, BRAKERJTUG00000010039, BRAKERJTUG00000011043, BRAKERJTUG00000013238, BRAKERJTUG00000013929, BRAKERJTUG00000014273, BRAKERJTUG00000014327, BRAKERJTUG00000014626, BRAKERJTUG00000017444, BRAKERJT…	BRAKERXYFG00000000414, BRAKERXYFG00000003856, BRAKERXYFG00000004482, BRAKERXYFG00000007071, BRAKERXYFG00000010289, BRAKERXYFG00000012201, BRAKERXYFG00000012717, BRAKERXYFG00000013532, BRAKERXYFG00000015196, BRAKERXYFG00000019538, BRAKERXYFG00000021578	ENSAJGG00005002306, ENSAJGG00005005073, ENSAJGG00005005300, ENSAJGG00005005657, ENSAJGG00005005757, ENSAJGG00005006148, ENSAJGG00005006198, ENSAJGG00005007403, ENSAJGG00005010341, ENSAJGG00005012857	ENSKZQG00000001765, ENSKZQG00000003704, ENSKZQG00000008810, ENSKZQG00000010388, ENSKZQG00000011480, ENSKZQG00000011809, ENSKZQG00000011918		ENSQNAG00000000102, ENSQNAG00000001601, ENSQNAG00000001830, ENSQNAG00000001981, ENSQNAG00000002487, ENSQNAG00000005377, ENSQNAG00000005710, ENSQNAG00000008865, ENSQNAG00000008912, ENSQNAG00000008926, ENSQNAG00000010063, ENSQNAG00000010378, ENSQNAG00000011263, ENSQNAG00000012304		ENSCHKG00000000201, ENSCHKG00000004287, ENSCHKG00000005873, ENSCHKG00000006033, ENSCHKG00000006229, ENSCHKG00000007152, ENSCHKG00000007301, ENSCHKG00000007395, ENSCHKG00000008195, ENSCHKG00000009700, ENSCHKG00000011134	ENSAMHG00005000335, ENSAMHG00005001246, ENSAMHG00005001673, ENSAMHG00005002804, ENSAMHG00005002970, ENSAMHG00005003048, ENSAMHG00005003443, ENSAMHG00005003762, ENSAMHG00005005214, ENSAMHG00005006990, ENSAMHG00005007774, ENSAMHG00005008355, ENSAMHG00005009026, ENSAMHG00005009131, ENSAMHG00005009759	ENSEYDG00000001197, ENSEYDG00000002419, ENSEYDG00000002988, ENSEYDG00000003108, ENSEYDG00000003210, ENSEYDG00000004325, ENSEYDG00000004610, ENSEYDG00000004763, ENSEYDG00000005170, ENSEYDG00000008164, ENSEYDG00000008650, ENSEYDG00000008861, ENSEYDG00000009329, ENSEYDG00000009484, ENSEYDG00000009505, ENSEYDG00000009728, ENSEYDG00000009749, ENSEYDG00000009784, ENSEYDG00000010503, ENSEYDG00000010876,…	BRAKERZWPG00000000200, BRAKERZWPG00000000385, BRAKERZWPG00000000615, BRAKERZWPG00000000820, BRAKERZWPG00000001226, BRAKERZWPG00000002452, BRAKERZWPG00000003439, BRAKERZWPG00000003527, BRAKERZWPG00000005062, BRAKERZWPG00000005907, BRAKERZWPG00000006212, BRAKERZWPG00000006946, BRAKERZWPG00000007109, BRAKERZWPG00000007117, BRAKERZWPG00000007671, BRAKERZWPG00000007769, BRAKERZWPG00000007827, BRAKERZW…	ENSNNMG00000000681, ENSNNMG00000001307, ENSNNMG00000001652, ENSNNMG00000001893, ENSNNMG00000002730, ENSNNMG00000003088, ENSNNMG00000003617, ENSNNMG00000004281, ENSNNMG00000004561, ENSNNMG00000004966, ENSNNMG00000005073, ENSNNMG00000005759, ENSNNMG00000005830, ENSNNMG00000005884, ENSNNMG00000005903, ENSNNMG00000006112, ENSNNMG00000006211, ENSNNMG00000006752, ENSNNMG00000006879, ENSNNMG00000007228,…	ENSQOYG00000001442, ENSQOYG00000002441, ENSQOYG00000003204, ENSQOYG00000003348, ENSQOYG00000004748, ENSQOYG00000005868, ENSQOYG00000008404, ENSQOYG00000008930, ENSQOYG00000009202, ENSQOYG00000011903, ENSQOYG00000012287	ENSJBKG00000000391, ENSJBKG00000000930, ENSJBKG00000002192, ENSJBKG00000002792, ENSJBKG00000003780, ENSJBKG00000005399, ENSJBKG00000007792, ENSJBKG00000007798, ENSJBKG00000007826, ENSJBKG00000007990, ENSJBKG00000008102, ENSJBKG00000008384, ENSJBKG00000011992, ENSJBKG00000012005
OG0000008	BRAKERRCBG00000000371, BRAKERRCBG00000001397, BRAKERRCBG00000001500, BRAKERRCBG00000001707, BRAKERRCBG00000001723, BRAKERRCBG00000002361, BRAKERRCBG00000002413, BRAKERRCBG00000003253, BRAKERRCBG00000003983, BRAKERRCBG00000005303, BRAKERRCBG00000006069, BRAKERRCBG00000006550, BRAKERRCBG00000006839, BRAKERRCBG00000007169, BRAKERRCBG00000007403, BRAKERRCBG00000007862, BRAKERRCBG00000013113, BRAKERRC…	BRAKERJTUG00000001254, BRAKERJTUG00000001466, BRAKERJTUG00000005165, BRAKERJTUG00000005460, BRAKERJTUG00000005625, BRAKERJTUG00000006014, BRAKERJTUG00000009860, BRAKERJTUG00000010551, BRAKERJTUG00000012128, BRAKERJTUG00000013181, BRAKERJTUG00000013807, BRAKERJTUG00000014143, BRAKERJTUG00000016106, BRAKERJTUG00000016130, BRAKERJTUG00000016328, BRAKERJTUG00000017090, BRAKERJTUG00000017452, BRAKERJT…	BRAKERXYFG00000000319, BRAKERXYFG00000000586, BRAKERXYFG00000000670, BRAKERXYFG00000000962, BRAKERXYFG00000002388, BRAKERXYFG00000003740, BRAKERXYFG00000004432, BRAKERXYFG00000005161, BRAKERXYFG00000007179, BRAKERXYFG00000008471, BRAKERXYFG00000008846, BRAKERXYFG00000009069, BRAKERXYFG00000009592, BRAKERXYFG00000010347, BRAKERXYFG00000011064, BRAKERXYFG00000011557, BRAKERXYFG00000011659, BRAKERXY…	ENSAJGG00005001729, ENSAJGG00005007456, ENSAJGG00005010506	ENSKZQG00000012042, ENSKZQG00000012090, ENSKZQG00000012102		ENSQNAG00000003666, ENSQNAG00000004896, ENSQNAG00000009553	LOC119659126	ENSCHKG00000000234, ENSCHKG00000004764, ENSCHKG00000005770	ENSAMHG00005001140, ENSAMHG00005004299	ENSEYDG00000003603, ENSEYDG00000008879, ENSEYDG00000009142, ENSEYDG00000010031, ENSEYDG00000011897	BRAKERZWPG00000000164, BRAKERZWPG00000000267, BRAKERZWPG00000000344, BRAKERZWPG00000000790, BRAKERZWPG00000000840, BRAKERZWPG00000000986, BRAKERZWPG00000001028, BRAKERZWPG00000001255, BRAKERZWPG00000001432, BRAKERZWPG00000001451, BRAKERZWPG00000001498, BRAKERZWPG00000001641, BRAKERZWPG00000001854, BRAKERZWPG00000002148, BRAKERZWPG00000002152, BRAKERZWPG00000002343, BRAKERZWPG00000002357, BRAKERZW…	ENSNNMG00000003502, ENSNNMG00000008890, ENSNNMG00000009659	ENSQOYG00000006793, ENSQOYG00000011614	ENSJBKG00000005685, ENSJBKG00000005836, ENSJBKG00000010692
OG0000009	BRAKERRCBG00000000004, BRAKERRCBG00000000172, BRAKERRCBG00000000317, BRAKERRCBG00000000501, BRAKERRCBG00000000598, BRAKERRCBG00000000642, BRAKERRCBG00000001043, BRAKERRCBG00000001577, BRAKERRCBG00000001939, BRAKERRCBG00000001969, BRAKERRCBG00000002031, BRAKERRCBG00000002064, BRAKERRCBG00000002546, BRAKERRCBG00000002629, BRAKERRCBG00000002660, BRAKERRCBG00000002747, BRAKERRCBG00000002869, BRAKERRC…	BRAKERJTUG00000005118, BRAKERJTUG00000006689, BRAKERJTUG00000007784, BRAKERJTUG00000008959, BRAKERJTUG00000009828, BRAKERJTUG00000011424, BRAKERJTUG00000012298, BRAKERJTUG00000013037, BRAKERJTUG00000014527, BRAKERJTUG00000014744, BRAKERJTUG00000015395, BRAKERJTUG00000016751, BRAKERJTUG00000017005	BRAKERXYFG00000000162, BRAKERXYFG00000003399, BRAKERXYFG00000005284, BRAKERXYFG00000006236, BRAKERXYFG00000006584, BRAKERXYFG00000008011, BRAKERXYFG00000009747, BRAKERXYFG00000012232, BRAKERXYFG00000016729, BRAKERXYFG00000017467, BRAKERXYFG00000017700, BRAKERXYFG00000018463, BRAKERXYFG00000019155, BRAKERXYFG00000019700, BRAKERXYFG00000020365, BRAKERXYFG00000020417, BRAKERXYFG00000021269	ENSAJGG00005000328, ENSAJGG00005003956, ENSAJGG00005004424, ENSAJGG00005007484, ENSAJGG00005008117, ENSAJGG00005011738	ENSKZQG00000000086, ENSKZQG00000001154, ENSKZQG00000002644, ENSKZQG00000007738, ENSKZQG00000009217, ENSKZQG00000009450, ENSKZQG00000010236, ENSKZQG00000012465, ENSKZQG00000013111		ENSQNAG00000002627, ENSQNAG00000006773, ENSQNAG00000011054, ENSQNAG00000012168		ENSCHKG00000001248, ENSCHKG00000002357, ENSCHKG00000002606, ENSCHKG00000006181, ENSCHKG00000006393, ENSCHKG00000006623, ENSCHKG00000008503	ENSAMHG00005000208, ENSAMHG00005001058, ENSAMHG00005008789	ENSEYDG00000003610, ENSEYDG00000005128, ENSEYDG00000011550	BRAKERZWPG00000000047, BRAKERZWPG00000000071, BRAKERZWPG00000000548, BRAKERZWPG00000000715, BRAKERZWPG00000000722, BRAKERZWPG00000000960, BRAKERZWPG00000001169, BRAKERZWPG00000001243, BRAKERZWPG00000001436, BRAKERZWPG00000001525, BRAKERZWPG00000002896, BRAKERZWPG00000003515, BRAKERZWPG00000003604, BRAKERZWPG00000003998, BRAKERZWPG00000004012, BRAKERZWPG00000004117, BRAKERZWPG00000004876, BRAKERZW…	ENSNNMG00000004126, ENSNNMG00000004941, ENSNNMG00000008648, ENSNNMG00000008897, ENSNNMG00000009184, ENSNNMG00000010207, ENSNNMG00000012554, ENSNNMG00000012562	ENSQOYG00000005115, ENSQOYG00000006866, ENSQOYG00000008415, ENSQOYG00000009095	ENSJBKG00000001586, ENSJBKG00000005936, ENSJBKG00000006079, ENSJBKG00000006471
OG0000010	BRAKERRCBG00000000018, BRAKERRCBG00000000595, BRAKERRCBG00000001806, BRAKERRCBG00000002336, BRAKERRCBG00000002945, BRAKERRCBG00000004130, BRAKERRCBG00000004564, BRAKERRCBG00000005431, BRAKERRCBG00000006113, BRAKERRCBG00000006376, BRAKERRCBG00000006880, BRAKERRCBG00000006939, BRAKERRCBG00000007336, BRAKERRCBG00000008298, BRAKERRCBG00000008660, BRAKERRCBG00000009100, BRAKERRCBG00000010985, BRAKERRC…	BRAKERJTUG00000001667, BRAKERJTUG00000002880, BRAKERJTUG00000006284, BRAKERJTUG00000006359, BRAKERJTUG00000006444, BRAKERJTUG00000007212, BRAKERJTUG00000008873, BRAKERJTUG00000009181, BRAKERJTUG00000009346, BRAKERJTUG00000009500, BRAKERJTUG00000009649, BRAKERJTUG00000010450, BRAKERJTUG00000010605, BRAKERJTUG00000010641, BRAKERJTUG00000011497, BRAKERJTUG00000012337, BRAKERJTUG00000013923, BRAKERJT…	BRAKERXYFG00000009398, BRAKERXYFG00000013949, BRAKERXYFG00000014522, BRAKERXYFG00000014697, BRAKERXYFG00000018274, BRAKERXYFG00000018318, BRAKERXYFG00000019572, BRAKERXYFG00000019861	ENSAJGG00005000261, ENSAJGG00005002211, ENSAJGG00005002886, ENSAJGG00005003390, ENSAJGG00005008134, ENSAJGG00005008636, ENSAJGG00005008951, ENSAJGG00005010210, ENSAJGG00005011542, ENSAJGG00005012259, ENSAJGG00005012292	ENSKZQG00000001002, ENSKZQG00000001537, ENSKZQG00000001789, ENSKZQG00000003210, ENSKZQG00000003231, ENSKZQG00000005423, ENSKZQG00000005498, ENSKZQG00000007535, ENSKZQG00000009215, ENSKZQG00000012030, ENSKZQG00000012112, ENSKZQG00000012298		ENSQNAG00000000605, ENSQNAG00000003162, ENSQNAG00000003601, ENSQNAG00000003854, ENSQNAG00000004095, ENSQNAG00000005622, ENSQNAG00000005964, ENSQNAG00000010960, ENSQNAG00000012616	LOC119646329, LOC119646352, LOC119646375, LOC119648439, LOC119650989, LOC119652387, LOC119652417, LOC119652920, LOC119654724, LOC119654979, LOC119655612, LOC119655841, LOC119656083, LOC119659759, LOC119659832	ENSCHKG00000000180, ENSCHKG00000000554, ENSCHKG00000000911, ENSCHKG00000000956, ENSCHKG00000001256, ENSCHKG00000001257, ENSCHKG00000002358, ENSCHKG00000003865, ENSCHKG00000008130, ENSCHKG00000008314	ENSAMHG00005005159, ENSAMHG00005005311, ENSAMHG00005006649, ENSAMHG00005007053, ENSAMHG00005007207, ENSAMHG00005008998, ENSAMHG00005010097	ENSEYDG00000000398, ENSEYDG00000000541, ENSEYDG00000001958, ENSEYDG00000002174, ENSEYDG00000010844	BRAKERZWPG00000000712, BRAKERZWPG00000001352, BRAKERZWPG00000004519, BRAKERZWPG00000005981, BRAKERZWPG00000008498, BRAKERZWPG00000016405, BRAKERZWPG00000018274, BRAKERZWPG00000018445, BRAKERZWPG00000018601	ENSNNMG00000000133, ENSNNMG00000001424, ENSNNMG00000001634, ENSNNMG00000003299, ENSNNMG00000004745, ENSNNMG00000004899, ENSNNMG00000006030, ENSNNMG00000007225, ENSNNMG00000007502, ENSNNMG00000007801, ENSNNMG00000009392, ENSNNMG00000009825, ENSNNMG00000009980, ENSNNMG00000012323, ENSNNMG00000012680	ENSQOYG00000000529, ENSQOYG00000001455, ENSQOYG00000001957, ENSQOYG00000002104, ENSQOYG00000003668, ENSQOYG00000003696, ENSQOYG00000005475, ENSQOYG00000006195, ENSQOYG00000006404, ENSQOYG00000008809, ENSQOYG00000009854, ENSQOYG00000010188, ENSQOYG00000010318, ENSQOYG00000011862	ENSJBKG00000000645, ENSJBKG00000000686, ENSJBKG00000001694, ENSJBKG00000002885, ENSJBKG00000004548, ENSJBKG00000005708, ENSJBKG00000007254, ENSJBKG00000007322, ENSJBKG00000008242, ENSJBKG00000008850, ENSJBKG00000009470, ENSJBKG00000011546, ENSJBKG00000011773
OG0000011	BRAKERRCBG00000000316, BRAKERRCBG00000001555, BRAKERRCBG00000002083, BRAKERRCBG00000002246, BRAKERRCBG00000002924, BRAKERRCBG00000006692, BRAKERRCBG00000007681, BRAKERRCBG00000010223, BRAKERRCBG00000011394, BRAKERRCBG00000013145, BRAKERRCBG00000013663, BRAKERRCBG00000013774, BRAKERRCBG00000014983, BRAKERRCBG00000015112, BRAKERRCBG00000015257, BRAKERRCBG00000015339, BRAKERRCBG00000015347, BRAKERRC…	BRAKERJTUG00000000225, BRAKERJTUG00000000857, BRAKERJTUG00000000990, BRAKERJTUG00000001372, BRAKERJTUG00000003183, BRAKERJTUG00000004576, BRAKERJTUG00000005216, BRAKERJTUG00000005455, BRAKERJTUG00000005534, BRAKERJTUG00000005572, BRAKERJTUG00000005729, BRAKERJTUG00000005976, BRAKERJTUG00000007293, BRAKERJTUG00000008020, BRAKERJTUG00000011358, BRAKERJTUG00000012350, BRAKERJTUG00000012690, BRAKERJT…	BRAKERXYFG00000000039, BRAKERXYFG00000000950, BRAKERXYFG00000001601, BRAKERXYFG00000001741, BRAKERXYFG00000001987, BRAKERXYFG00000002363, BRAKERXYFG00000002619, BRAKERXYFG00000003673, BRAKERXYFG00000004217, BRAKERXYFG00000004249, BRAKERXYFG00000004273, BRAKERXYFG00000004439, BRAKERXYFG00000004793, BRAKERXYFG00000004829, BRAKERXYFG00000005138, BRAKERXYFG00000005248, BRAKERXYFG00000005262, BRAKERXY…	ENSAJGG00005010167, ENSAJGG00005011798, ENSAJGG00005012072	ENSKZQG00000002414, ENSKZQG00000006598, ENSKZQG00000010334, ENSKZQG00000010478, ENSKZQG00000011441, ENSKZQG00000012105	FBgn0028953	ENSQNAG00000000776, ENSQNAG00000002015, ENSQNAG00000003530, ENSQNAG00000006058, ENSQNAG00000011633	LOC119652164, LOC119660129	ENSCHKG00000000096, ENSCHKG00000002324, ENSCHKG00000003239, ENSCHKG00000009166, ENSCHKG00000010037	ENSAMHG00005000073, ENSAMHG00005000205, ENSAMHG00005000759, ENSAMHG00005000935, ENSAMHG00005004979, ENSAMHG00005005327	ENSEYDG00000001912, ENSEYDG00000003130, ENSEYDG00000004833, ENSEYDG00000008358, ENSEYDG00000010619, ENSEYDG00000010948, ENSEYDG00000011120, ENSEYDG00000011417	BRAKERZWPG00000000944, BRAKERZWPG00000003576, BRAKERZWPG00000005696, BRAKERZWPG00000006507, BRAKERZWPG00000008077, BRAKERZWPG00000008713, BRAKERZWPG00000008800, BRAKERZWPG00000009072, BRAKERZWPG00000009442, BRAKERZWPG00000010635, BRAKERZWPG00000011459, BRAKERZWPG00000011585, BRAKERZWPG00000018254, BRAKERZWPG00000018969	ENSNNMG00000001778, ENSNNMG00000002083, ENSNNMG00000003245, ENSNNMG00000003738, ENSNNMG00000004251, ENSNNMG00000005469, ENSNNMG00000005858, ENSNNMG00000005955, ENSNNMG00000007716, ENSNNMG00000007977, ENSNNMG00000008273, ENSNNMG00000008625, ENSNNMG00000012633	ENSQOYG00000002582, ENSQOYG00000002946, ENSQOYG00000003014, ENSQOYG00000003775, ENSQOYG00000004320, ENSQOYG00000004609, ENSQOYG00000006238, ENSQOYG00000007782, ENSQOYG00000009105, ENSQOYG00000010074, ENSQOYG00000012166	ENSJBKG00000000043, ENSJBKG00000001777, ENSJBKG00000002053, ENSJBKG00000002515, ENSJBKG00000002604, ENSJBKG00000003159, ENSJBKG00000003413, ENSJBKG00000005053, ENSJBKG00000005758, ENSJBKG00000005807, ENSJBKG00000007482, ENSJBKG00000008542, ENSJBKG00000011309
OG0000012	BRAKERRCBG00000006508	BRAKERJTUG00000004491	BRAKERXYFG00000013036, BRAKERXYFG00000016251	ENSAJGG00005003965, ENSAJGG00005008587, ENSAJGG00005009542, ENSAJGG00005009576, ENSAJGG00005009672, ENSAJGG00005009758, ENSAJGG00005009953, ENSAJGG00005009979, ENSAJGG00005010469, ENSAJGG00005010493, ENSAJGG00005011094, ENSAJGG00005011153, ENSAJGG00005011461, ENSAJGG00005011580, ENSAJGG00005011666, ENSAJGG00005011851, ENSAJGG00005011971	ENSKZQG00000003762, ENSKZQG00000004281, ENSKZQG00000004367, ENSKZQG00000004579, ENSKZQG00000004671, ENSKZQG00000005316, ENSKZQG00000005321, ENSKZQG00000005682, ENSKZQG00000005800, ENSKZQG00000006210, ENSKZQG00000006535, ENSKZQG00000006876, ENSKZQG00000006900, ENSKZQG00000007062, ENSKZQG00000007117, ENSKZQG00000007207, ENSKZQG00000007317, ENSKZQG00000007389, ENSKZQG00000007486		ENSQNAG00000000076, ENSQNAG00000000144, ENSQNAG00000000226, ENSQNAG00000000293, ENSQNAG00000000619, ENSQNAG00000001081, ENSQNAG00000001144, ENSQNAG00000001551, ENSQNAG00000001683, ENSQNAG00000001719, ENSQNAG00000001781, ENSQNAG00000001915, ENSQNAG00000001970, ENSQNAG00000002091, ENSQNAG00000002221, ENSQNAG00000002258, ENSQNAG00000002489, ENSQNAG00000002553, ENSQNAG00000002624, ENSQNAG00000002798,…		ENSCHKG00000008389, ENSCHKG00000008515, ENSCHKG00000008878, ENSCHKG00000009143, ENSCHKG00000009434, ENSCHKG00000009452, ENSCHKG00000009484, ENSCHKG00000009731, ENSCHKG00000009791, ENSCHKG00000009894, ENSCHKG00000009900, ENSCHKG00000010184, ENSCHKG00000010299, ENSCHKG00000010453, ENSCHKG00000010515, ENSCHKG00000010982, ENSCHKG00000011089, ENSCHKG00000011166, ENSCHKG00000011172	ENSAMHG00005000249, ENSAMHG00005000311, ENSAMHG00005000795, ENSAMHG00005000826, ENSAMHG00005001315, ENSAMHG00005001338, ENSAMHG00005002135, ENSAMHG00005002880, ENSAMHG00005003523, ENSAMHG00005003760, ENSAMHG00005003845, ENSAMHG00005003929, ENSAMHG00005004311, ENSAMHG00005004399, ENSAMHG00005004432, ENSAMHG00005004557, ENSAMHG00005004571, ENSAMHG00005005024, ENSAMHG00005005033, ENSAMHG00005006176,…	ENSEYDG00000008506, ENSEYDG00000008620, ENSEYDG00000008687, ENSEYDG00000008743, ENSEYDG00000008991, ENSEYDG00000009044, ENSEYDG00000009231, ENSEYDG00000009298, ENSEYDG00000009351, ENSEYDG00000009440, ENSEYDG00000009719, ENSEYDG00000009778, ENSEYDG00000009808, ENSEYDG00000010081, ENSEYDG00000010164, ENSEYDG00000010509, ENSEYDG00000010685, ENSEYDG00000010715, ENSEYDG00000010804, ENSEYDG00000010820,…	BRAKERZWPG00000003951, BRAKERZWPG00000005769, BRAKERZWPG00000006282	ENSNNMG00000000280, ENSNNMG00000000608, ENSNNMG00000002799, ENSNNMG00000003218, ENSNNMG00000003337, ENSNNMG00000003457, ENSNNMG00000003690, ENSNNMG00000004152, ENSNNMG00000004156, ENSNNMG00000004627, ENSNNMG00000004648, ENSNNMG00000004653, ENSNNMG00000004831, ENSNNMG00000005140, ENSNNMG00000005504, ENSNNMG00000005623, ENSNNMG00000005849, ENSNNMG00000006405, ENSNNMG00000006922, ENSNNMG00000007150,…		ENSJBKG00000000308, ENSJBKG00000001123, ENSJBKG00000002081, ENSJBKG00000002706, ENSJBKG00000002906, ENSJBKG00000003890, ENSJBKG00000003998, ENSJBKG00000004245, ENSJBKG00000004340, ENSJBKG00000004560, ENSJBKG00000004970, ENSJBKG00000005098, ENSJBKG00000005143, ENSJBKG00000006037, ENSJBKG00000006148, ENSJBKG00000006607, ENSJBKG00000006722, ENSJBKG00000007032, ENSJBKG00000007152, ENSJBKG00000007293,…
OG0000013	BRAKERRCBG00000000427, BRAKERRCBG00000000467, BRAKERRCBG00000000543, BRAKERRCBG00000001012, BRAKERRCBG00000002902, BRAKERRCBG00000003035, BRAKERRCBG00000003104, BRAKERRCBG00000003557, BRAKERRCBG00000004417, BRAKERRCBG00000004643, BRAKERRCBG00000004838, BRAKERRCBG00000005389, BRAKERRCBG00000005415, BRAKERRCBG00000007247, BRAKERRCBG00000007290, BRAKERRCBG00000007761, BRAKERRCBG00000008724, BRAKERRC…	BRAKERJTUG00000000152, BRAKERJTUG00000001243, BRAKERJTUG00000001490, BRAKERJTUG00000001706, BRAKERJTUG00000002740, BRAKERJTUG00000003403, BRAKERJTUG00000004919, BRAKERJTUG00000005481, BRAKERJTUG00000006342, BRAKERJTUG00000008262, BRAKERJTUG00000008479, BRAKERJTUG00000008641, BRAKERJTUG00000009162, BRAKERJTUG00000009214, BRAKERJTUG00000010285, BRAKERJTUG00000012174, BRAKERJTUG00000013166, BRAKERJT…	BRAKERXYFG00000000005, BRAKERXYFG00000000335, BRAKERXYFG00000001791, BRAKERXYFG00000002450, BRAKERXYFG00000002756, BRAKERXYFG00000003174, BRAKERXYFG00000003600, BRAKERXYFG00000004323, BRAKERXYFG00000005052, BRAKERXYFG00000005457, BRAKERXYFG00000005890, BRAKERXYFG00000006691, BRAKERXYFG00000007108, BRAKERXYFG00000007480, BRAKERXYFG00000007513, BRAKERXYFG00000007531, BRAKERXYFG00000008486, BRAKERXY…	ENSAJGG00005000297, ENSAJGG00005001283, ENSAJGG00005002557, ENSAJGG00005003307, ENSAJGG00005005369, ENSAJGG00005010588	ENSKZQG00000000192, ENSKZQG00000008291, ENSKZQG00000009423, ENSKZQG00000010172		ENSQNAG00000000694, ENSQNAG00000002877, ENSQNAG00000002900, ENSQNAG00000003473, ENSQNAG00000003899, ENSQNAG00000007505, ENSQNAG00000009429, ENSQNAG00000012149, ENSQNAG00000012319	LOC119648469, LOC119648604, LOC119658169	ENSCHKG00000001567, ENSCHKG00000002272, ENSCHKG00000002752, ENSCHKG00000002912, ENSCHKG00000004518	ENSAMHG00005001790, ENSAMHG00005005239, ENSAMHG00005006089, ENSAMHG00005006582, ENSAMHG00005010055, ENSAMHG00005010235	ENSEYDG00000002198, ENSEYDG00000006182, ENSEYDG00000006791, ENSEYDG00000007891, ENSEYDG00000008907, ENSEYDG00000009426, ENSEYDG00000009574, ENSEYDG00000010405	BRAKERZWPG00000000417, BRAKERZWPG00000005197, BRAKERZWPG00000006557, BRAKERZWPG00000007580, BRAKERZWPG00000008008, BRAKERZWPG00000008412, BRAKERZWPG00000010070, BRAKERZWPG00000011147, BRAKERZWPG00000011322, BRAKERZWPG00000012282, BRAKERZWPG00000016678, BRAKERZWPG00000016725, BRAKERZWPG00000016732, BRAKERZWPG00000016969, BRAKERZWPG00000018266, BRAKERZWPG00000018298, BRAKERZWPG00000018687, BRAKERZW…	ENSNNMG00000000479, ENSNNMG00000000857, ENSNNMG00000005855, ENSNNMG00000006077, ENSNNMG00000008317, ENSNNMG00000008507, ENSNNMG00000008592	ENSQOYG00000001062, ENSQOYG00000001895, ENSQOYG00000005062, ENSQOYG00000006807, ENSQOYG00000006906, ENSQOYG00000007057, ENSQOYG00000007667, ENSQOYG00000007847, ENSQOYG00000008594, ENSQOYG00000011984	ENSJBKG00000006878, ENSJBKG00000006940, ENSJBKG00000006977, ENSJBKG00000008019, ENSJBKG00000008109, ENSJBKG00000012436
OG0000014	BRAKERRCBG00000002183, BRAKERRCBG00000003786, BRAKERRCBG00000008370, BRAKERRCBG00000009128, BRAKERRCBG00000009274, BRAKERRCBG00000009355, BRAKERRCBG00000009361, BRAKERRCBG00000009781, BRAKERRCBG00000010263, BRAKERRCBG00000010420, BRAKERRCBG00000010686, BRAKERRCBG00000010720, BRAKERRCBG00000010939, BRAKERRCBG00000011158, BRAKERRCBG00000011321, BRAKERRCBG00000011467, BRAKERRCBG00000011698, BRAKERRC…	BRAKERJTUG00000005674, BRAKERJTUG00000005706, BRAKERJTUG00000006244, BRAKERJTUG00000006369, BRAKERJTUG00000006931, BRAKERJTUG00000007258, BRAKERJTUG00000007396, BRAKERJTUG00000007470, BRAKERJTUG00000007539, BRAKERJTUG00000007691, BRAKERJTUG00000007731, BRAKERJTUG00000007782, BRAKERJTUG00000008223, BRAKERJTUG00000008503, BRAKERJTUG00000008648, BRAKERJTUG00000008868, BRAKERJTUG00000008894, BRAKERJT…	BRAKERXYFG00000000793, BRAKERXYFG00000000885, BRAKERXYFG00000002013, BRAKERXYFG00000003195, BRAKERXYFG00000003572, BRAKERXYFG00000003798, BRAKERXYFG00000004148, BRAKERXYFG00000004223, BRAKERXYFG00000004534, BRAKERXYFG00000004943, BRAKERXYFG00000005865, BRAKERXYFG00000005972, BRAKERXYFG00000006973, BRAKERXYFG00000007097, BRAKERXYFG00000007175, BRAKERXYFG00000007355, BRAKERXYFG00000007542, BRAKERXY…	ENSAJGG00005004404, ENSAJGG00005011103, ENSAJGG00005012325	ENSKZQG00000002221, ENSKZQG00000006042, ENSKZQG00000007961	FBgn0026268, FBgn0030073, FBgn0030332, FBgn0031775, FBgn0036380, FBgn0038878, FBgn0069973, FBgn0263830	ENSQNAG00000004599	LOC119646216, LOC119646826, LOC119646827, LOC119646839, LOC119651317, LOC119653334, LOC119653369, LOC119653378, LOC119653384, LOC119653391, LOC119653394, LOC119653403, LOC119653413, LOC119653427, LOC119653436, LOC119653441, LOC119653445, LOC119653448, LOC119654936, LOC119657211, LOC119659165, LOC119660889, LOC119661341, LOC119661352, LOC119661382, LOC119661435, LOC119661504, LOC119661566, LOC1196…	ENSCHKG00000011168	ENSAMHG00005000884, ENSAMHG00005001709	ENSEYDG00000006079, ENSEYDG00000008065	BRAKERZWPG00000000401, BRAKERZWPG00000000532, BRAKERZWPG00000000919, BRAKERZWPG00000000935, BRAKERZWPG00000001064, BRAKERZWPG00000001211, BRAKERZWPG00000001489, BRAKERZWPG00000001824, BRAKERZWPG00000002373, BRAKERZWPG00000002374, BRAKERZWPG00000002629, BRAKERZWPG00000002707, BRAKERZWPG00000002942, BRAKERZWPG00000003015, BRAKERZWPG00000003061, BRAKERZWPG00000003296, BRAKERZWPG00000003387, BRAKERZW…	ENSNNMG00000009616	ENSQOYG00000000951, ENSQOYG00000001126, ENSQOYG00000002126, ENSQOYG00000002148, ENSQOYG00000004043, ENSQOYG00000004059, ENSQOYG00000004104, ENSQOYG00000004562, ENSQOYG00000004827, ENSQOYG00000005079, ENSQOYG00000007009, ENSQOYG00000007435	ENSJBKG00000002017, ENSJBKG00000002395
OG0000015	BRAKERRCBG00000001132, BRAKERRCBG00000001484, BRAKERRCBG00000001747, BRAKERRCBG00000002700, BRAKERRCBG00000003405, BRAKERRCBG00000004537, BRAKERRCBG00000008151, BRAKERRCBG00000011457, BRAKERRCBG00000013102	BRAKERJTUG00000000356, BRAKERJTUG00000000754, BRAKERJTUG00000001048, BRAKERJTUG00000001157, BRAKERJTUG00000001390, BRAKERJTUG00000002635, BRAKERJTUG00000003385, BRAKERJTUG00000003804, BRAKERJTUG00000004188, BRAKERJTUG00000004293, BRAKERJTUG00000006752, BRAKERJTUG00000006982, BRAKERJTUG00000007769, BRAKERJTUG00000007853, BRAKERJTUG00000009264, BRAKERJTUG00000010276, BRAKERJTUG00000012619, BRAKERJT…	BRAKERXYFG00000000146, BRAKERXYFG00000000185, BRAKERXYFG00000000551, BRAKERXYFG00000000927, BRAKERXYFG00000001134, BRAKERXYFG00000001277, BRAKERXYFG00000001362, BRAKERXYFG00000002447, BRAKERXYFG00000002964, BRAKERXYFG00000003223, BRAKERXYFG00000004027, BRAKERXYFG00000004345, BRAKERXYFG00000004748, BRAKERXYFG00000004807, BRAKERXYFG00000005377, BRAKERXYFG00000005725, BRAKERXYFG00000005939, BRAKERXY…		ENSKZQG00000006022							BRAKERZWPG00000000307, BRAKERZWPG00000001006, BRAKERZWPG00000001123, BRAKERZWPG00000001266, BRAKERZWPG00000001304, BRAKERZWPG00000002206, BRAKERZWPG00000002226, BRAKERZWPG00000002510, BRAKERZWPG00000003167, BRAKERZWPG00000003424, BRAKERZWPG00000003430, BRAKERZWPG00000003682, BRAKERZWPG00000003836, BRAKERZWPG00000004120, BRAKERZWPG00000004186, BRAKERZWPG00000004363, BRAKERZWPG00000004631, BRAKERZW…	ENSNNMG00000009902	ENSQOYG00000006828
OG0000016	BRAKERRCBG00000004221, BRAKERRCBG00000005493, BRAKERRCBG00000005875, BRAKERRCBG00000008716, BRAKERRCBG00000013233, BRAKERRCBG00000015373, BRAKERRCBG00000015702	BRAKERJTUG00000003615, BRAKERJTUG00000006781, BRAKERJTUG00000008234, BRAKERJTUG00000010071, BRAKERJTUG00000010239, BRAKERJTUG00000014182, BRAKERJTUG00000016578	BRAKERXYFG00000000004, BRAKERXYFG00000002175, BRAKERXYFG00000002789, BRAKERXYFG00000004805, BRAKERXYFG00000006663, BRAKERXYFG00000012667, BRAKERXYFG00000014741, BRAKERXYFG00000017551	ENSAJGG00005000092, ENSAJGG00005000471, ENSAJGG00005000552, ENSAJGG00005002698, ENSAJGG00005004041, ENSAJGG00005004785, ENSAJGG00005005317, ENSAJGG00005005473, ENSAJGG00005005879, ENSAJGG00005005880, ENSAJGG00005006475, ENSAJGG00005006953, ENSAJGG00005007207, ENSAJGG00005007837, ENSAJGG00005008650, ENSAJGG00005008846, ENSAJGG00005009307, ENSAJGG00005009332, ENSAJGG00005009674, ENSAJGG00005009705,…	ENSKZQG00000000490, ENSKZQG00000001369, ENSKZQG00000001453, ENSKZQG00000001530, ENSKZQG00000002745, ENSKZQG00000003984, ENSKZQG00000004108, ENSKZQG00000006401, ENSKZQG00000008311, ENSKZQG00000008943, ENSKZQG00000009892, ENSKZQG00000010364, ENSKZQG00000010393, ENSKZQG00000011156, ENSKZQG00000011257, ENSKZQG00000011393, ENSKZQG00000011507, ENSKZQG00000012111, ENSKZQG00000012186, ENSKZQG00000012217,…	FBgn0032858, FBgn0034599, FBgn0036900, FBgn0260431, FBgn0284249	ENSQNAG00000001309, ENSQNAG00000003520, ENSQNAG00000005721, ENSQNAG00000007267, ENSQNAG00000009079, ENSQNAG00000010520, ENSQNAG00000011530	LOC119647461, LOC119649283, LOC119650992, LOC119651481, LOC119654210, LOC119655001, LOC119655995, LOC119657640, LOC119660096	ENSCHKG00000000038, ENSCHKG00000000529, ENSCHKG00000000792, ENSCHKG00000000906, ENSCHKG00000001445, ENSCHKG00000002015, ENSCHKG00000002323, ENSCHKG00000002383, ENSCHKG00000002528, ENSCHKG00000002663, ENSCHKG00000003309, ENSCHKG00000003881, ENSCHKG00000003941, ENSCHKG00000004344, ENSCHKG00000005508, ENSCHKG00000008150, ENSCHKG00000008526, ENSCHKG00000008542, ENSCHKG00000008566, ENSCHKG00000010229	ENSAMHG00005000358, ENSAMHG00005001212, ENSAMHG00005002355, ENSAMHG00005004616, ENSAMHG00005005528, ENSAMHG00005007337, ENSAMHG00005008023, ENSAMHG00005008273, ENSAMHG00005009108, ENSAMHG00005010011, ENSAMHG00005010819	ENSEYDG00000000505, ENSEYDG00000000879, ENSEYDG00000002011, ENSEYDG00000003397, ENSEYDG00000003878, ENSEYDG00000005367, ENSEYDG00000005393, ENSEYDG00000005998, ENSEYDG00000006377, ENSEYDG00000007500, ENSEYDG00000007524, ENSEYDG00000011133	BRAKERZWPG00000004203, BRAKERZWPG00000004259, BRAKERZWPG00000006448, BRAKERZWPG00000010241, BRAKERZWPG00000011705, BRAKERZWPG00000018855	ENSNNMG00000000476, ENSNNMG00000001417, ENSNNMG00000001436, ENSNNMG00000002719, ENSNNMG00000003467, ENSNNMG00000003917, ENSNNMG00000004148, ENSNNMG00000005418, ENSNNMG00000005632, ENSNNMG00000006047, ENSNNMG00000007824, ENSNNMG00000008032, ENSNNMG00000008536, ENSNNMG00000008855, ENSNNMG00000009700, ENSNNMG00000010911, ENSNNMG00000012222, ENSNNMG00000012552	ENSQOYG00000000103, ENSQOYG00000001713, ENSQOYG00000005681, ENSQOYG00000007312	ENSJBKG00000001311, ENSJBKG00000002736, ENSJBKG00000006350, ENSJBKG00000006701, ENSJBKG00000008055, ENSJBKG00000009426, ENSJBKG00000009948, ENSJBKG00000010462
OG0000017	BRAKERRCBG00000009454, BRAKERRCBG00000009583, BRAKERRCBG00000009715, BRAKERRCBG00000010406, BRAKERRCBG00000010452, BRAKERRCBG00000010498, BRAKERRCBG00000010557, BRAKERRCBG00000010664, BRAKERRCBG00000011045, BRAKERRCBG00000011163, BRAKERRCBG00000011289, BRAKERRCBG00000011386, BRAKERRCBG00000011606, BRAKERRCBG00000011764, BRAKERRCBG00000012060, BRAKERRCBG00000012301, BRAKERRCBG00000012403, BRAKERRC…	BRAKERJTUG00000000157, BRAKERJTUG00000000660, BRAKERJTUG00000000807, BRAKERJTUG00000000943, BRAKERJTUG00000000986, BRAKERJTUG00000001116, BRAKERJTUG00000001253, BRAKERJTUG00000002020, BRAKERJTUG00000002158, BRAKERJTUG00000003027, BRAKERJTUG00000003043, BRAKERJTUG00000003225, BRAKERJTUG00000003619, BRAKERJTUG00000004076, BRAKERJTUG00000004451, BRAKERJTUG00000004748, BRAKERJTUG00000004862, BRAKERJT…	BRAKERXYFG00000000283, BRAKERXYFG00000016918, BRAKERXYFG00000016997, BRAKERXYFG00000017044, BRAKERXYFG00000017134, BRAKERXYFG00000017212, BRAKERXYFG00000017601, BRAKERXYFG00000017923, BRAKERXYFG00000018230, BRAKERXYFG00000018496, BRAKERXYFG00000019038, BRAKERXYFG00000019268, BRAKERXYFG00000019683, BRAKERXYFG00000019684, BRAKERXYFG00000019783, BRAKERXYFG00000020132, BRAKERXYFG00000020346, BRAKERXY…	ENSAJGG00005010390, ENSAJGG00005011458, ENSAJGG00005012094, ENSAJGG00005012101	ENSKZQG00000004843, ENSKZQG00000005413, ENSKZQG00000006170, ENSKZQG00000007431, ENSKZQG00000010467	FBgn0025620, FBgn0030895, FBgn0031800, FBgn0031801	ENSQNAG00000004087, ENSQNAG00000004631, ENSQNAG00000005108, ENSQNAG00000005678	LOC119656823, LOC119656824, LOC119656825, LOC119657190, LOC119657261, LOC119657343, LOC119657344, LOC119657489, LOC119657636, LOC119657686, LOC119657724, LOC119657744, LOC119657745, LOC119657857, LOC119657863, LOC119657882, LOC119657948, LOC119657949, LOC119658175, LOC119658176, LOC119658224, LOC119658225, LOC119658249, LOC119658255, LOC119658293, LOC119658406, LOC119658414, LOC119658416, LOC1196…	ENSCHKG00000003498, ENSCHKG00000006071, ENSCHKG00000007367	ENSAMHG00005001567, ENSAMHG00005002437, ENSAMHG00005002519, ENSAMHG00005003800	ENSEYDG00000004298, ENSEYDG00000007159, ENSEYDG00000007574	BRAKERZWPG00000007337, BRAKERZWPG00000007578, BRAKERZWPG00000007763, BRAKERZWPG00000007791, BRAKERZWPG00000007816, BRAKERZWPG00000007871, BRAKERZWPG00000007923, BRAKERZWPG00000007944, BRAKERZWPG00000007989, BRAKERZWPG00000007993, BRAKERZWPG00000008009, BRAKERZWPG00000008284, BRAKERZWPG00000008646, BRAKERZWPG00000008656, BRAKERZWPG00000008784, BRAKERZWPG00000008810, BRAKERZWPG00000009004, BRAKERZW…	ENSNNMG00000008252, ENSNNMG00000008552, ENSNNMG00000008705, ENSNNMG00000008875, ENSNNMG00000009084, ENSNNMG00000009390, ENSNNMG00000009410, ENSNNMG00000009635, ENSNNMG00000010014, ENSNNMG00000010106, ENSNNMG00000010713, ENSNNMG00000011878	ENSQOYG00000000525, ENSQOYG00000001018, ENSQOYG00000001366, ENSQOYG00000001548, ENSQOYG00000001718, ENSQOYG00000001899, ENSQOYG00000003215, ENSQOYG00000003580, ENSQOYG00000003989	ENSJBKG00000000083, ENSJBKG00000000977, ENSJBKG00000001011, ENSJBKG00000001395, ENSJBKG00000001748, ENSJBKG00000002677, ENSJBKG00000003157
OG0000018	BRAKERRCBG00000009154, BRAKERRCBG00000009913, BRAKERRCBG00000009914, BRAKERRCBG00000009941, BRAKERRCBG00000009944, BRAKERRCBG00000009945, BRAKERRCBG00000010466, BRAKERRCBG00000010759, BRAKERRCBG00000010911, BRAKERRCBG00000010989, BRAKERRCBG00000011069, BRAKERRCBG00000011093, BRAKERRCBG00000011252, BRAKERRCBG00000011270, BRAKERRCBG00000011491, BRAKERRCBG00000011493, BRAKERRCBG00000012025, BRAKERRC…	BRAKERJTUG00000005062, BRAKERJTUG00000005528, BRAKERJTUG00000005543, BRAKERJTUG00000005608, BRAKERJTUG00000006269, BRAKERJTUG00000006538, BRAKERJTUG00000006893, BRAKERJTUG00000006963, BRAKERJTUG00000007184, BRAKERJTUG00000007635, BRAKERJTUG00000007640, BRAKERJTUG00000007883, BRAKERJTUG00000007996, BRAKERJTUG00000008484, BRAKERJTUG00000008523, BRAKERJTUG00000008529, BRAKERJTUG00000008655, BRAKERJT…	BRAKERXYFG00000000236, BRAKERXYFG00000000531, BRAKERXYFG00000001127, BRAKERXYFG00000001229, BRAKERXYFG00000001388, BRAKERXYFG00000002299, BRAKERXYFG00000002331, BRAKERXYFG00000002671, BRAKERXYFG00000003555, BRAKERXYFG00000003608, BRAKERXYFG00000003747, BRAKERXYFG00000004908, BRAKERXYFG00000005280, BRAKERXYFG00000005860, BRAKERXYFG00000006254, BRAKERXYFG00000006359, BRAKERXYFG00000007207, BRAKERXY…	ENSAJGG00005000038, ENSAJGG00005000586, ENSAJGG00005001535	ENSKZQG00000001170, ENSKZQG00000002020, ENSKZQG00000005281	FBgn0032973, FBgn0039470, FBgn0039471, FBgn0039472, FBgn0039473, FBgn0039474, FBgn0039475, FBgn0039476, FBgn0264979	ENSQNAG00000006272, ENSQNAG00000006837, ENSQNAG00000007257, ENSQNAG00000007964, ENSQNAG00000010061	LOC119646349, LOC119646354, LOC119646355, LOC119646454, LOC119646478, LOC119646486, LOC119646495, LOC119646730, LOC119646838, LOC119647060, LOC119654033, LOC119654034, LOC119654607, LOC119654616, LOC119654859, LOC119658671, LOC119659616, LOC119661465, LOC119661468, LOC119661546, LOC119661575, LOC119661617, LOC119661618, LOC119661620	ENSCHKG00000000348, ENSCHKG00000002209, ENSCHKG00000003004, ENSCHKG00000006194, ENSCHKG00000007190	ENSAMHG00005000146, ENSAMHG00005002374, ENSAMHG00005004455, ENSAMHG00005005978	ENSEYDG00000004095, ENSEYDG00000009024, ENSEYDG00000010412, ENSEYDG00000010531, ENSEYDG00000010981, ENSEYDG00000011388	BRAKERZWPG00000000067, BRAKERZWPG00000000085, BRAKERZWPG00000000139, BRAKERZWPG00000000528, BRAKERZWPG00000000693, BRAKERZWPG00000001031, BRAKERZWPG00000001391, BRAKERZWPG00000001393, BRAKERZWPG00000001494, BRAKERZWPG00000001568, BRAKERZWPG00000001639, BRAKERZWPG00000001748, BRAKERZWPG00000001839, BRAKERZWPG00000002228, BRAKERZWPG00000002319, BRAKERZWPG00000002372, BRAKERZWPG00000002413, BRAKERZW…	ENSNNMG00000007687, ENSNNMG00000009404, ENSNNMG00000009511, ENSNNMG00000010265, ENSNNMG00000011314	ENSQOYG00000002052, ENSQOYG00000002870, ENSQOYG00000003818, ENSQOYG00000004412, ENSQOYG00000005531, ENSQOYG00000006567, ENSQOYG00000006593	ENSJBKG00000001276, ENSJBKG00000001854, ENSJBKG00000002848, ENSJBKG00000003194, ENSJBKG00000005333
OG0000019	BRAKERRCBG00000001275, BRAKERRCBG00000004958, BRAKERRCBG00000005194, BRAKERRCBG00000005950, BRAKERRCBG00000006226, BRAKERRCBG00000006999, BRAKERRCBG00000008317, BRAKERRCBG00000008392, BRAKERRCBG00000008945, BRAKERRCBG00000009345, BRAKERRCBG00000009903, BRAKERRCBG00000010679, BRAKERRCBG00000012521	BRAKERJTUG00000000277, BRAKERJTUG00000000831, BRAKERJTUG00000001660, BRAKERJTUG00000002195, BRAKERJTUG00000002214, BRAKERJTUG00000002670, BRAKERJTUG00000002900, BRAKERJTUG00000003047, BRAKERJTUG00000004410, BRAKERJTUG00000004651, BRAKERJTUG00000004750, BRAKERJTUG00000013548	BRAKERXYFG00000009000, BRAKERXYFG00000010006, BRAKERXYFG00000010144, BRAKERXYFG00000010663, BRAKERXYFG00000011568, BRAKERXYFG00000011677, BRAKERXYFG00000012256, BRAKERXYFG00000012416, BRAKERXYFG00000013415, BRAKERXYFG00000013470, BRAKERXYFG00000013641, BRAKERXYFG00000014278, BRAKERXYFG00000015055, BRAKERXYFG00000015169, BRAKERXYFG00000015434, BRAKERXYFG00000016712, BRAKERXYFG00000016966, BRAKERXY…	ENSAJGG00005008473, ENSAJGG00005008667, ENSAJGG00005009551	ENSKZQG00000004599, ENSKZQG00000006430, ENSKZQG00000007093	FBgn0000551, FBgn0035735, FBgn0035737, FBgn0036108, FBgn0036109, FBgn0036110, FBgn0037069	ENSQNAG00000002267, ENSQNAG00000002380, ENSQNAG00000002403, ENSQNAG00000003068	LOC119648337, LOC119648359, LOC119648690, LOC119648833, LOC119648889, LOC119649047, LOC119649866, LOC119649867, LOC119649967, LOC119650426, LOC119657112, LOC119657162, LOC119657182, LOC119657222, LOC119657225, LOC119657230, LOC119657231, LOC119657244, LOC119657252, LOC119657271, LOC119657274, LOC119657283, LOC119657298, LOC119657316, LOC119657381, LOC119657400, LOC119657454, LOC119657463, LOC1196…	ENSCHKG00000008399, ENSCHKG00000009273, ENSCHKG00000011194	ENSAMHG00005002350, ENSAMHG00005002914, ENSAMHG00005002940, ENSAMHG00005004083	ENSEYDG00000008595, ENSEYDG00000009524, ENSEYDG00000010190, ENSEYDG00000011814	BRAKERZWPG00000002522, BRAKERZWPG00000004090, BRAKERZWPG00000004347, BRAKERZWPG00000004498, BRAKERZWPG00000004619, BRAKERZWPG00000005045, BRAKERZWPG00000005975, BRAKERZWPG00000006126, BRAKERZWPG00000006323, BRAKERZWPG00000006452, BRAKERZWPG00000007357, BRAKERZWPG00000007383, BRAKERZWPG00000007482, BRAKERZWPG00000007567, BRAKERZWPG00000007592, BRAKERZWPG00000007672, BRAKERZWPG00000007805, BRAKERZW…	ENSNNMG00000004971, ENSNNMG00000006198, ENSNNMG00000007424	ENSQOYG00000000328, ENSQOYG00000000494, ENSQOYG00000001020, ENSQOYG00000001817, ENSQOYG00000002522, ENSQOYG00000002872, ENSQOYG00000002900, ENSQOYG00000003015, ENSQOYG00000003534, ENSQOYG00000009490, ENSQOYG00000009702, ENSQOYG00000010032, ENSQOYG00000010216, ENSQOYG00000010289, ENSQOYG00000011044, ENSQOYG00000011095, ENSQOYG00000011820	ENSJBKG00000001852, ENSJBKG00000001908, ENSJBKG00000003309, ENSJBKG00000007903
OG0000020	BRAKERRCBG00000000123, BRAKERRCBG00000000170, BRAKERRCBG00000000309, BRAKERRCBG00000000384, BRAKERRCBG00000000407, BRAKERRCBG00000000579, BRAKERRCBG00000000609, BRAKERRCBG00000000691, BRAKERRCBG00000000845, BRAKERRCBG00000000901, BRAKERRCBG00000001611, BRAKERRCBG00000001617, BRAKERRCBG00000002276, BRAKERRCBG00000002699, BRAKERRCBG00000002921, BRAKERRCBG00000002951, BRAKERRCBG00000003282, BRAKERRC…	BRAKERJTUG00000010141, BRAKERJTUG00000010429, BRAKERJTUG00000010465, BRAKERJTUG00000010534, BRAKERJTUG00000010682, BRAKERJTUG00000011039, BRAKERJTUG00000011048, BRAKERJTUG00000011140, BRAKERJTUG00000012472, BRAKERJTUG00000013515, BRAKERJTUG00000013570, BRAKERJTUG00000014200, BRAKERJTUG00000014861, BRAKERJTUG00000014996, BRAKERJTUG00000016092, BRAKERJTUG00000016310, BRAKERJTUG00000016661, BRAKERJT…	BRAKERXYFG00000000603, BRAKERXYFG00000003240, BRAKERXYFG00000009377, BRAKERXYFG00000010068, BRAKERXYFG00000015176, BRAKERXYFG00000018290, BRAKERXYFG00000018555, BRAKERXYFG00000019452, BRAKERXYFG00000020053	ENSAJGG00005001663, ENSAJGG00005008479, ENSAJGG00005009381, ENSAJGG00005009766, ENSAJGG00005010127	ENSKZQG00000005928, ENSKZQG00000006963, ENSKZQG00000007315, ENSKZQG00000012726, ENSKZQG00000013136	FBgn0023523, FBgn0026384, FBgn0026390, FBgn0026391, FBgn0026392, FBgn0026395	ENSQNAG00000000233, ENSQNAG00000006489, ENSQNAG00000010155, ENSQNAG00000010701	LOC119651487, LOC119651706, LOC119651769, LOC119651787, LOC119651872, LOC119651927, LOC119651933, LOC119651962, LOC119652147, LOC119652148, LOC119652149, LOC119652150, LOC119652152, LOC119652153, LOC119652154, LOC119652155, LOC119652156, LOC119652157, LOC119652158, LOC119652159, LOC119652160, LOC119652161, LOC119652162, LOC119652262, LOC119652276, LOC119652304, LOC119652771, LOC119657614, LOC1196…	ENSCHKG00000007543, ENSCHKG00000009298, ENSCHKG00000010026	ENSAMHG00005000604, ENSAMHG00005000780, ENSAMHG00005001209, ENSAMHG00005001427, ENSAMHG00005002521, ENSAMHG00005003672, ENSAMHG00005006681	ENSEYDG00000005801, ENSEYDG00000009846, ENSEYDG00000010749, ENSEYDG00000011354	BRAKERZWPG00000000043, BRAKERZWPG00000000506, BRAKERZWPG00000002421, BRAKERZWPG00000002718, BRAKERZWPG00000003512, BRAKERZWPG00000006256, BRAKERZWPG00000007033, BRAKERZWPG00000008118, BRAKERZWPG00000008639, BRAKERZWPG00000009070, BRAKERZWPG00000009835, BRAKERZWPG00000010510, BRAKERZWPG00000010765, BRAKERZWPG00000011092, BRAKERZWPG00000011661	ENSNNMG00000005480, ENSNNMG00000005863, ENSNNMG00000007239, ENSNNMG00000007706, ENSNNMG00000011871	ENSQOYG00000000093, ENSQOYG00000000242, ENSQOYG00000000616, ENSQOYG00000001333, ENSQOYG00000001682, ENSQOYG00000002105, ENSQOYG00000002195, ENSQOYG00000002791, ENSQOYG00000003125, ENSQOYG00000003454, ENSQOYG00000003853, ENSQOYG00000003904, ENSQOYG00000004667	ENSJBKG00000000270, ENSJBKG00000003865, ENSJBKG00000006048, ENSJBKG00000006251, ENSJBKG00000012709
OG0000021	BRAKERRCBG00000000122, BRAKERRCBG00000000503, BRAKERRCBG00000001108, BRAKERRCBG00000001977, BRAKERRCBG00000002327, BRAKERRCBG00000002359, BRAKERRCBG00000002626, BRAKERRCBG00000005720, BRAKERRCBG00000008024, BRAKERRCBG00000009910, BRAKERRCBG00000013602, BRAKERRCBG00000015522, BRAKERRCBG00000016050, BRAKERRCBG00000017420	BRAKERJTUG00000000130, BRAKERJTUG00000000377, BRAKERJTUG00000000810, BRAKERJTUG00000001001, BRAKERJTUG00000001558, BRAKERJTUG00000001562, BRAKERJTUG00000002127, BRAKERJTUG00000002688, BRAKERJTUG00000002985, BRAKERJTUG00000004236, BRAKERJTUG00000004301, BRAKERJTUG00000004835, BRAKERJTUG00000005278, BRAKERJTUG00000006820, BRAKERJTUG00000006986, BRAKERJTUG00000007025, BRAKERJTUG00000007236, BRAKERJT…	BRAKERXYFG00000000245, BRAKERXYFG00000000318, BRAKERXYFG00000000471, BRAKERXYFG00000000838, BRAKERXYFG00000000980, BRAKERXYFG00000001462, BRAKERXYFG00000001602, BRAKERXYFG00000001637, BRAKERXYFG00000002844, BRAKERXYFG00000003569, BRAKERXYFG00000003814, BRAKERXYFG00000004172, BRAKERXYFG00000004187, BRAKERXYFG00000004366, BRAKERXYFG00000004618, BRAKERXYFG00000005012, BRAKERXYFG00000005236, BRAKERXY…	ENSAJGG00005000975	ENSKZQG00000004902, ENSKZQG00000010119		ENSQNAG00000007735, ENSQNAG00000011601		ENSCHKG00000000396, ENSCHKG00000001934, ENSCHKG00000002955, ENSCHKG00000003862	ENSAMHG00005003841, ENSAMHG00005009345, ENSAMHG00005010064, ENSAMHG00005010550	ENSEYDG00000003948	BRAKERZWPG00000002624, BRAKERZWPG00000005546, BRAKERZWPG00000008467, BRAKERZWPG00000010353, BRAKERZWPG00000011160	ENSNNMG00000004066, ENSNNMG00000005660, ENSNNMG00000009560, ENSNNMG00000012407	ENSQOYG00000000067, ENSQOYG00000000347, ENSQOYG00000001567, ENSQOYG00000003507, ENSQOYG00000005348, ENSQOYG00000008363, ENSQOYG00000011435	ENSJBKG00000007638, ENSJBKG00000010087
OG0000022	BRAKERRCBG00000001167, BRAKERRCBG00000001510, BRAKERRCBG00000001732, BRAKERRCBG00000003956, BRAKERRCBG00000009444, BRAKERRCBG00000010414, BRAKERRCBG00000013015, BRAKERRCBG00000014816	BRAKERJTUG00000000109, BRAKERJTUG00000000570, BRAKERJTUG00000000645, BRAKERJTUG00000001486, BRAKERJTUG00000001521, BRAKERJTUG00000002581, BRAKERJTUG00000003253, BRAKERJTUG00000003449, BRAKERJTUG00000007459, BRAKERJTUG00000009692, BRAKERJTUG00000010930, BRAKERJTUG00000012330, BRAKERJTUG00000012952, BRAKERJTUG00000014680, BRAKERJTUG00000016925, BRAKERJTUG00000017271	BRAKERXYFG00000000226, BRAKERXYFG00000000709, BRAKERXYFG00000000714, BRAKERXYFG00000000960, BRAKERXYFG00000001250, BRAKERXYFG00000001317, BRAKERXYFG00000001534, BRAKERXYFG00000001544, BRAKERXYFG00000001745, BRAKERXYFG00000001821, BRAKERXYFG00000002027, BRAKERXYFG00000002040, BRAKERXYFG00000002132, BRAKERXYFG00000003133, BRAKERXYFG00000003215, BRAKERXYFG00000003386, BRAKERXYFG00000003494, BRAKERXY…					LOC119646439, LOC119649213, LOC119656974	ENSCHKG00000003883			BRAKERZWPG00000000012, BRAKERZWPG00000001901, BRAKERZWPG00000002012, BRAKERZWPG00000003107, BRAKERZWPG00000003859, BRAKERZWPG00000004300, BRAKERZWPG00000004574, BRAKERZWPG00000006461, BRAKERZWPG00000006652, BRAKERZWPG00000007425, BRAKERZWPG00000008489, BRAKERZWPG00000009249, BRAKERZWPG00000010096, BRAKERZWPG00000010497, BRAKERZWPG00000010723, BRAKERZWPG00000011531, BRAKERZWPG00000012044, BRAKERZW…	ENSNNMG00000001461, ENSNNMG00000001629, ENSNNMG00000002116, ENSNNMG00000009962	ENSQOYG00000000249, ENSQOYG00000004764, ENSQOYG00000004874, ENSQOYG00000005104, ENSQOYG00000006809, ENSQOYG00000007708, ENSQOYG00000009851, ENSQOYG00000011300, ENSQOYG00000011610	ENSJBKG00000005131
OG0000023	BRAKERRCBG00000009788, BRAKERRCBG00000013007, BRAKERRCBG00000013837, BRAKERRCBG00000013968, BRAKERRCBG00000014238, BRAKERRCBG00000014640, BRAKERRCBG00000014884, BRAKERRCBG00000014951, BRAKERRCBG00000015000, BRAKERRCBG00000015193, BRAKERRCBG00000015324, BRAKERRCBG00000015460, BRAKERRCBG00000015836, BRAKERRCBG00000016507, BRAKERRCBG00000016512, BRAKERRCBG00000016778, BRAKERRCBG00000016867	BRAKERJTUG00000007937, BRAKERJTUG00000014454, BRAKERJTUG00000014594, BRAKERJTUG00000014790, BRAKERJTUG00000014869, BRAKERJTUG00000015432, BRAKERJTUG00000015465, BRAKERJTUG00000015592, BRAKERJTUG00000015708, BRAKERJTUG00000016158, BRAKERJTUG00000016289, BRAKERJTUG00000016312, BRAKERJTUG00000016621, BRAKERJTUG00000016990, BRAKERJTUG00000016998, BRAKERJTUG00000017250, BRAKERJTUG00000017362, BRAKERJT…	BRAKERXYFG00000000868, BRAKERXYFG00000001282, BRAKERXYFG00000001591, BRAKERXYFG00000002963, BRAKERXYFG00000003826, BRAKERXYFG00000003968, BRAKERXYFG00000004210, BRAKERXYFG00000004668, BRAKERXYFG00000004715, BRAKERXYFG00000005591, BRAKERXYFG00000006481, BRAKERXYFG00000007497, BRAKERXYFG00000007778, BRAKERXYFG00000015530	ENSAJGG00005000105, ENSAJGG00005001501, ENSAJGG00005002808, ENSAJGG00005003626	ENSKZQG00000010963, ENSKZQG00000011641, ENSKZQG00000012369, ENSKZQG00000012715, ENSKZQG00000012719, ENSKZQG00000012842, ENSKZQG00000013170	FBgn0000552, FBgn0032125, FBgn0051876, FBgn0259713	ENSQNAG00000005146, ENSQNAG00000005291, ENSQNAG00000005900, ENSQNAG00000006977, ENSQNAG00000006989, ENSQNAG00000007535, ENSQNAG00000008868, ENSQNAG00000009096	LOC119651588, LOC119651683, LOC119651833, LOC119652315, LOC119652317, LOC119652318, LOC119652319, LOC119652320, LOC119652321, LOC119652322, LOC119652323, LOC119652325, LOC119652326, LOC119654924	ENSCHKG00000000888, ENSCHKG00000001726	ENSAMHG00005000940, ENSAMHG00005001258, ENSAMHG00005001282, ENSAMHG00005002667, ENSAMHG00005003292, ENSAMHG00005003517, ENSAMHG00005003765, ENSAMHG00005004445, ENSAMHG00005006791, ENSAMHG00005006841	ENSEYDG00000006959, ENSEYDG00000008596, ENSEYDG00000008642, ENSEYDG00000009230, ENSEYDG00000009339, ENSEYDG00000010904, ENSEYDG00000011028, ENSEYDG00000011183, ENSEYDG00000011407, ENSEYDG00000011441	BRAKERZWPG00000009936, BRAKERZWPG00000009959, BRAKERZWPG00000010165, BRAKERZWPG00000010225, BRAKERZWPG00000010330, BRAKERZWPG00000010364, BRAKERZWPG00000010409, BRAKERZWPG00000010544, BRAKERZWPG00000010588, BRAKERZWPG00000011139, BRAKERZWPG00000011372, BRAKERZWPG00000011447, BRAKERZWPG00000011834, BRAKERZWPG00000012032, BRAKERZWPG00000012033, BRAKERZWPG00000012225	ENSNNMG00000004483, ENSNNMG00000005143, ENSNNMG00000005808, ENSNNMG00000005881, ENSNNMG00000006148, ENSNNMG00000006633	ENSQOYG00000000684, ENSQOYG00000000912, ENSQOYG00000000927, ENSQOYG00000001558, ENSQOYG00000001754, ENSQOYG00000002008, ENSQOYG00000003394, ENSQOYG00000005176, ENSQOYG00000005473, ENSQOYG00000005710, ENSQOYG00000006115	ENSJBKG00000000008, ENSJBKG00000000487, ENSJBKG00000000987, ENSJBKG00000004426, ENSJBKG00000004540, ENSJBKG00000004559, ENSJBKG00000005927, ENSJBKG00000007390
OG0000024	BRAKERRCBG00000016964	BRAKERJTUG00000000229, BRAKERJTUG00000000345, BRAKERJTUG00000000631, BRAKERJTUG00000000786, BRAKERJTUG00000000794, BRAKERJTUG00000000852, BRAKERJTUG00000001180, BRAKERJTUG00000001268, BRAKERJTUG00000001369, BRAKERJTUG00000001454, BRAKERJTUG00000001495, BRAKERJTUG00000001807, BRAKERJTUG00000001815, BRAKERJTUG00000001882, BRAKERJTUG00000001965, BRAKERJTUG00000002033, BRAKERJTUG00000002073, BRAKERJT…	BRAKERXYFG00000001684, BRAKERXYFG00000014523, BRAKERXYFG00000019753, BRAKERXYFG00000020343	ENSAJGG00005003651	ENSKZQG00000009631							BRAKERZWPG00000001948, BRAKERZWPG00000003497, BRAKERZWPG00000003568, BRAKERZWPG00000011985, BRAKERZWPG00000013365	ENSNNMG00000004364	ENSQOYG00000003448
OG0000025	BRAKERRCBG00000000915, BRAKERRCBG00000002440, BRAKERRCBG00000006989, BRAKERRCBG00000009303, BRAKERRCBG00000009830, BRAKERRCBG00000010011, BRAKERRCBG00000010066, BRAKERRCBG00000010202, BRAKERRCBG00000010418, BRAKERRCBG00000010680, BRAKERRCBG00000010778, BRAKERRCBG00000010825, BRAKERRCBG00000011141, BRAKERRCBG00000011983, BRAKERRCBG00000012166, BRAKERRCBG00000012489, BRAKERRCBG00000012588, BRAKERRC…	BRAKERJTUG00000002542, BRAKERJTUG00000005612, BRAKERJTUG00000005832, BRAKERJTUG00000006209, BRAKERJTUG00000006863, BRAKERJTUG00000006867, BRAKERJTUG00000007596, BRAKERJTUG00000007899, BRAKERJTUG00000007901, BRAKERJTUG00000007981, BRAKERJTUG00000008073, BRAKERJTUG00000008181, BRAKERJTUG00000008497, BRAKERJTUG00000009058, BRAKERJTUG00000009108, BRAKERJTUG00000009656, BRAKERJTUG00000013113, BRAKERJT…	BRAKERXYFG00000003031, BRAKERXYFG00000005334, BRAKERXYFG00000008976, BRAKERXYFG00000010209, BRAKERXYFG00000010307, BRAKERXYFG00000010459, BRAKERXYFG00000011209, BRAKERXYFG00000013229, BRAKERXYFG00000013251, BRAKERXYFG00000014527, BRAKERXYFG00000015734, BRAKERXYFG00000017648, BRAKERXYFG00000018098, BRAKERXYFG00000020411, BRAKERXYFG00000020444, BRAKERXYFG00000020536, BRAKERXYFG00000020836	ENSAJGG00005000134, ENSAJGG00005001642, ENSAJGG00005006210	ENSKZQG00000001438, ENSKZQG00000002253	FBgn0033268, FBgn0039678, FBgn0039682, FBgn0039685, FBgn0046875	ENSQNAG00000009237, ENSQNAG00000009914, ENSQNAG00000010471	LOC119651372, LOC119651578, LOC119652419, LOC119652727, LOC119653435, LOC119654413, LOC119654513, LOC119654612, LOC119654672, LOC119654807, LOC119654810, LOC119654851, LOC119654940, LOC119654994, LOC119655003, LOC119655013, LOC119655111, LOC119655156, LOC119655162, LOC119655397, LOC119655489, LOC119655826, LOC119655827, LOC119655972, LOC119656090, LOC119656093, LOC119661479, LOC119661597	ENSCHKG00000005545, ENSCHKG00000008221	ENSAMHG00005004462, ENSAMHG00005007261, ENSAMHG00005009603	ENSEYDG00000002404, ENSEYDG00000003919, ENSEYDG00000005510	BRAKERZWPG00000002365, BRAKERZWPG00000009799, BRAKERZWPG00000009942, BRAKERZWPG00000010270, BRAKERZWPG00000010365, BRAKERZWPG00000010392, BRAKERZWPG00000010750, BRAKERZWPG00000011649, BRAKERZWPG00000011854, BRAKERZWPG00000012190, BRAKERZWPG00000012241, BRAKERZWPG00000012656, BRAKERZWPG00000017674	ENSNNMG00000000045, ENSNNMG00000000328, ENSNNMG00000001345, ENSNNMG00000001835, ENSNNMG00000003475	ENSQOYG00000000882, ENSQOYG00000001573, ENSQOYG00000002012, ENSQOYG00000002732, ENSQOYG00000003424, ENSQOYG00000004501, ENSQOYG00000004515, ENSQOYG00000004836, ENSQOYG00000005198, ENSQOYG00000006102, ENSQOYG00000006570, ENSQOYG00000007530	ENSJBKG00000011446, ENSJBKG00000012443, ENSJBKG00000012796
OG0000026	BRAKERRCBG00000014165	BRAKERJTUG00000007479	BRAKERXYFG00000000740, BRAKERXYFG00000000806, BRAKERXYFG00000001010, BRAKERXYFG00000001103, BRAKERXYFG00000001146, BRAKERXYFG00000001311, BRAKERXYFG00000001700, BRAKERXYFG00000001703, BRAKERXYFG00000001830, BRAKERXYFG00000001848, BRAKERXYFG00000001971, BRAKERXYFG00000002038, BRAKERXYFG00000002463, BRAKERXYFG00000002605, BRAKERXYFG00000002808, BRAKERXYFG00000003235, BRAKERXYFG00000003344, BRAKERXY…				ENSQNAG00000003341, ENSQNAG00000005363, ENSQNAG00000010952	LOC119654011, LOC119659058	ENSCHKG00000002010, ENSCHKG00000002356, ENSCHKG00000003394	ENSAMHG00005001377, ENSAMHG00005004591, ENSAMHG00005005108, ENSAMHG00005007958, ENSAMHG00005009387	ENSEYDG00000002978, ENSEYDG00000003058, ENSEYDG00000007342, ENSEYDG00000009059	BRAKERZWPG00000002283, BRAKERZWPG00000003176, BRAKERZWPG00000004220, BRAKERZWPG00000004850, BRAKERZWPG00000006400, BRAKERZWPG00000006415, BRAKERZWPG00000007880, BRAKERZWPG00000008062, BRAKERZWPG00000009128, BRAKERZWPG00000009986, BRAKERZWPG00000010328, BRAKERZWPG00000010376, BRAKERZWPG00000011281, BRAKERZWPG00000012399, BRAKERZWPG00000012831, BRAKERZWPG00000013493, BRAKERZWPG00000014217, BRAKERZW…	ENSNNMG00000000051, ENSNNMG00000003848		ENSJBKG00000005220, ENSJBKG00000008500, ENSJBKG00000009794
OG0000027	BRAKERRCBG00000001722, BRAKERRCBG00000004645, BRAKERRCBG00000004681, BRAKERRCBG00000005796, BRAKERRCBG00000007542, BRAKERRCBG00000007694, BRAKERRCBG00000009381, BRAKERRCBG00000017040, BRAKERRCBG00000017511	BRAKERJTUG00000003448, BRAKERJTUG00000005794, BRAKERJTUG00000006093, BRAKERJTUG00000006135, BRAKERJTUG00000007142, BRAKERJTUG00000009527, BRAKERJTUG00000012259, BRAKERJTUG00000013891, BRAKERJTUG00000013942, BRAKERJTUG00000014187, BRAKERJTUG00000014303, BRAKERJTUG00000014699, BRAKERJTUG00000014789, BRAKERJTUG00000014840, BRAKERJTUG00000015493, BRAKERJTUG00000015745, BRAKERJTUG00000015876	BRAKERXYFG00000001140, BRAKERXYFG00000002293, BRAKERXYFG00000002484, BRAKERXYFG00000004922, BRAKERXYFG00000005515, BRAKERXYFG00000006205, BRAKERXYFG00000007176, BRAKERXYFG00000007602, BRAKERXYFG00000008212, BRAKERXYFG00000009320, BRAKERXYFG00000011684, BRAKERXYFG00000012184, BRAKERXYFG00000013335, BRAKERXYFG00000014117, BRAKERXYFG00000014229, BRAKERXYFG00000016287, BRAKERXYFG00000016569, BRAKERXY…	ENSAJGG00005000817, ENSAJGG00005001075, ENSAJGG00005002555, ENSAJGG00005002921, ENSAJGG00005004495, ENSAJGG00005005837, ENSAJGG00005006541, ENSAJGG00005008424, ENSAJGG00005010163, ENSAJGG00005011238, ENSAJGG00005012284	ENSKZQG00000001225, ENSKZQG00000006565, ENSKZQG00000008896, ENSKZQG00000009741, ENSKZQG00000009805, ENSKZQG00000011313, ENSKZQG00000011772, ENSKZQG00000012041, ENSKZQG00000012126, ENSKZQG00000012191, ENSKZQG00000012525, ENSKZQG00000012621	FBgn0052095	ENSQNAG00000000158, ENSQNAG00000000518, ENSQNAG00000002066, ENSQNAG00000004784, ENSQNAG00000008191, ENSQNAG00000008985, ENSQNAG00000010507, ENSQNAG00000011712	LOC119646666, LOC119648211	ENSCHKG00000000191, ENSCHKG00000001111, ENSCHKG00000001948, ENSCHKG00000002207, ENSCHKG00000002384, ENSCHKG00000003425, ENSCHKG00000003438, ENSCHKG00000005431, ENSCHKG00000005551, ENSCHKG00000005651, ENSCHKG00000005778, ENSCHKG00000010403, ENSCHKG00000010495	ENSAMHG00005000743, ENSAMHG00005001732, ENSAMHG00005002306, ENSAMHG00005003047, ENSAMHG00005008967, ENSAMHG00005009278	ENSEYDG00000003379, ENSEYDG00000003727, ENSEYDG00000004402, ENSEYDG00000006948, ENSEYDG00000007190, ENSEYDG00000007767, ENSEYDG00000008729, ENSEYDG00000011272, ENSEYDG00000011830	BRAKERZWPG00000000044, BRAKERZWPG00000000651, BRAKERZWPG00000002042, BRAKERZWPG00000002430, BRAKERZWPG00000002843, BRAKERZWPG00000003149, BRAKERZWPG00000003864, BRAKERZWPG00000004025, BRAKERZWPG00000004483, BRAKERZWPG00000007106, BRAKERZWPG00000007396, BRAKERZWPG00000009485, BRAKERZWPG00000009888, BRAKERZWPG00000010185, BRAKERZWPG00000010752, BRAKERZWPG00000012193	ENSNNMG00000001111, ENSNNMG00000002245, ENSNNMG00000005819, ENSNNMG00000006892, ENSNNMG00000009957	ENSQOYG00000001285, ENSQOYG00000012040	ENSJBKG00000004386, ENSJBKG00000006458, ENSJBKG00000008370, ENSJBKG00000009640
OG0000028	BRAKERRCBG00000000175, BRAKERRCBG00000000387, BRAKERRCBG00000001137, BRAKERRCBG00000003566, BRAKERRCBG00000004123, BRAKERRCBG00000004541, BRAKERRCBG00000012223, BRAKERRCBG00000014943, BRAKERRCBG00000015325, BRAKERRCBG00000017067	BRAKERJTUG00000000007, BRAKERJTUG00000001351, BRAKERJTUG00000003223, BRAKERJTUG00000003472, BRAKERJTUG00000003795, BRAKERJTUG00000006464, BRAKERJTUG00000006621, BRAKERJTUG00000007054, BRAKERJTUG00000007884, BRAKERJTUG00000008610, BRAKERJTUG00000009352, BRAKERJTUG00000011117, BRAKERJTUG00000012286, BRAKERJTUG00000013378, BRAKERJTUG00000014080, BRAKERJTUG00000014428, BRAKERJTUG00000014513, BRAKERJT…	BRAKERXYFG00000001834, BRAKERXYFG00000003080, BRAKERXYFG00000003611, BRAKERXYFG00000004266, BRAKERXYFG00000005276, BRAKERXYFG00000006131, BRAKERXYFG00000006260, BRAKERXYFG00000006833, BRAKERXYFG00000008721, BRAKERXYFG00000009251, BRAKERXYFG00000010156, BRAKERXYFG00000012068, BRAKERXYFG00000012293, BRAKERXYFG00000013358, BRAKERXYFG00000013420, BRAKERXYFG00000016188, BRAKERXYFG00000019249, BRAKERXY…	ENSAJGG00005000612, ENSAJGG00005002870, ENSAJGG00005004169, ENSAJGG00005004182, ENSAJGG00005004249, ENSAJGG00005004958, ENSAJGG00005005764, ENSAJGG00005006984, ENSAJGG00005009036	ENSKZQG00000000021, ENSKZQG00000000879, ENSKZQG00000003224, ENSKZQG00000004315, ENSKZQG00000004939, ENSKZQG00000006503, ENSKZQG00000007111, ENSKZQG00000009067, ENSKZQG00000010014, ENSKZQG00000012796, ENSKZQG00000012818		ENSQNAG00000001214, ENSQNAG00000001698, ENSQNAG00000008162, ENSQNAG00000009918	LOC119652236	ENSCHKG00000004198, ENSCHKG00000004380, ENSCHKG00000006021, ENSCHKG00000007676	ENSAMHG00005000503, ENSAMHG00005005038, ENSAMHG00005007108, ENSAMHG00005008297	ENSEYDG00000000475, ENSEYDG00000001756, ENSEYDG00000002743, ENSEYDG00000008812, ENSEYDG00000008832, ENSEYDG00000009160, ENSEYDG00000009697	BRAKERZWPG00000001709, BRAKERZWPG00000003110, BRAKERZWPG00000003631, BRAKERZWPG00000003885, BRAKERZWPG00000004447, BRAKERZWPG00000007063, BRAKERZWPG00000007270, BRAKERZWPG00000007950, BRAKERZWPG00000009553, BRAKERZWPG00000012639, BRAKERZWPG00000013019, BRAKERZWPG00000013433, BRAKERZWPG00000015904, BRAKERZWPG00000016453, BRAKERZWPG00000016797, BRAKERZWPG00000018704, BRAKERZWPG00000018768	ENSNNMG00000001415, ENSNNMG00000002107, ENSNNMG00000002174, ENSNNMG00000004223, ENSNNMG00000005890, ENSNNMG00000008505, ENSNNMG00000010312, ENSNNMG00000012101, ENSNNMG00000012186	ENSQOYG00000002818, ENSQOYG00000003553, ENSQOYG00000003653, ENSQOYG00000003861, ENSQOYG00000004567, ENSQOYG00000004994, ENSQOYG00000007386, ENSQOYG00000010109, ENSQOYG00000010395, ENSQOYG00000011756, ENSQOYG00000011775	ENSJBKG00000000626, ENSJBKG00000007018, ENSJBKG00000007606, ENSJBKG00000008259
OG0000029	BRAKERRCBG00000009513, BRAKERRCBG00000009712, BRAKERRCBG00000010163, BRAKERRCBG00000010443, BRAKERRCBG00000010497, BRAKERRCBG00000011371, BRAKERRCBG00000011868, BRAKERRCBG00000012131, BRAKERRCBG00000012443, BRAKERRCBG00000013057, BRAKERRCBG00000013455, BRAKERRCBG00000013689, BRAKERRCBG00000013748	BRAKERJTUG00000005341, BRAKERJTUG00000005501, BRAKERJTUG00000005983, BRAKERJTUG00000006030, BRAKERJTUG00000006228, BRAKERJTUG00000006340, BRAKERJTUG00000006932, BRAKERJTUG00000007098, BRAKERJTUG00000007533, BRAKERJTUG00000007710, BRAKERJTUG00000008098, BRAKERJTUG00000008344, BRAKERJTUG00000008919, BRAKERJTUG00000008943, BRAKERJTUG00000009043, BRAKERJTUG00000009211, BRAKERJTUG00000009739	BRAKERXYFG00000000527, BRAKERXYFG00000000842, BRAKERXYFG00000002084, BRAKERXYFG00000002790, BRAKERXYFG00000003530, BRAKERXYFG00000004554, BRAKERXYFG00000005257, BRAKERXYFG00000005752, BRAKERXYFG00000007143, BRAKERXYFG00000007725	ENSAJGG00005000183, ENSAJGG00005000403, ENSAJGG00005000675, ENSAJGG00005001978, ENSAJGG00005002017, ENSAJGG00005002119, ENSAJGG00005002304	ENSKZQG00000003441, ENSKZQG00000003864, ENSKZQG00000012945	FBgn0014454, FBgn0031940, FBgn0031942	ENSQNAG00000005472, ENSQNAG00000006167, ENSQNAG00000007538, ENSQNAG00000008169, ENSQNAG00000008755	LOC119646128, LOC119648000, LOC119648054, LOC119657041, LOC119657718, LOC119659272, LOC119659409, LOC119660291, LOC119661007, LOC119661024, LOC119661183, LOC119661196, LOC119661224, LOC119661232, LOC119661237, LOC119661307, LOC119661547	ENSCHKG00000000078, ENSCHKG00000001157, ENSCHKG00000007810	ENSAMHG00005004067, ENSAMHG00005007311	ENSEYDG00000007542, ENSEYDG00000007958, ENSEYDG00000008324, ENSEYDG00000008664, ENSEYDG00000008816, ENSEYDG00000009551, ENSEYDG00000011048	BRAKERZWPG00000000167, BRAKERZWPG00000000235, BRAKERZWPG00000000414, BRAKERZWPG00000000611, BRAKERZWPG00000000626, BRAKERZWPG00000000675, BRAKERZWPG00000000934, BRAKERZWPG00000001054, BRAKERZWPG00000001342, BRAKERZWPG00000001471, BRAKERZWPG00000001483, BRAKERZWPG00000001491, BRAKERZWPG00000001544, BRAKERZWPG00000002027, BRAKERZWPG00000002281, BRAKERZWPG00000002401, BRAKERZWPG00000002776, BRAKERZW…	ENSNNMG00000008361, ENSNNMG00000008520, ENSNNMG00000008652, ENSNNMG00000008967, ENSNNMG00000009216, ENSNNMG00000009464, ENSNNMG00000009509	ENSQOYG00000000331, ENSQOYG00000000353, ENSQOYG00000001601, ENSQOYG00000001844, ENSQOYG00000001847, ENSQOYG00000002211, ENSQOYG00000002358, ENSQOYG00000003160, ENSQOYG00000003542, ENSQOYG00000006994	ENSJBKG00000000703, ENSJBKG00000000786, ENSJBKG00000004934, ENSJBKG00000005209
OG0000030	BRAKERRCBG00000000054, BRAKERRCBG00000000281, BRAKERRCBG00000000514, BRAKERRCBG00000000650, BRAKERRCBG00000000878, BRAKERRCBG00000001286, BRAKERRCBG00000001498, BRAKERRCBG00000001518, BRAKERRCBG00000001878, BRAKERRCBG00000002124, BRAKERRCBG00000002134, BRAKERRCBG00000002216, BRAKERRCBG00000002225, BRAKERRCBG00000002418, BRAKERRCBG00000002461, BRAKERRCBG00000002800, BRAKERRCBG00000002903, BRAKERRC…	BRAKERJTUG00000010254, BRAKERJTUG00000010352, BRAKERJTUG00000010556, BRAKERJTUG00000010565, BRAKERJTUG00000010588, BRAKERJTUG00000010640, BRAKERJTUG00000010892, BRAKERJTUG00000010933, BRAKERJTUG00000010960, BRAKERJTUG00000011083, BRAKERJTUG00000011456, BRAKERJTUG00000011524, BRAKERJTUG00000011656, BRAKERJTUG00000011710, BRAKERJTUG00000012230, BRAKERJTUG00000012319, BRAKERJTUG00000012322, BRAKERJT…	BRAKERXYFG00000000154, BRAKERXYFG00000000230, BRAKERXYFG00000000303, BRAKERXYFG00000000577, BRAKERXYFG00000000777, BRAKERXYFG00000001525, BRAKERXYFG00000002119, BRAKERXYFG00000002151, BRAKERXYFG00000002318, BRAKERXYFG00000002383, BRAKERXYFG00000002736, BRAKERXYFG00000003408, BRAKERXYFG00000003599, BRAKERXYFG00000003979, BRAKERXYFG00000004607, BRAKERXYFG00000004964, BRAKERXYFG00000005272, BRAKERXY…	ENSAJGG00005001694, ENSAJGG00005007210	ENSKZQG00000003496	FBgn0037570, FBgn0053257	ENSQNAG00000009312, ENSQNAG00000010959, ENSQNAG00000012362	LOC119659312, LOC119659317, LOC119659369, LOC119659452, LOC119659493, LOC119659512, LOC119659533, LOC119659576, LOC119659623, LOC119659635, LOC119659818, LOC119659917, LOC119659927, LOC119660105	ENSCHKG00000000379, ENSCHKG00000000729, ENSCHKG00000001826, ENSCHKG00000003193	ENSAMHG00005004199, ENSAMHG00005005243, ENSAMHG00005007997	ENSEYDG00000005144, ENSEYDG00000006469, ENSEYDG00000007119	BRAKERZWPG00000006436, BRAKERZWPG00000014629, BRAKERZWPG00000014672, BRAKERZWPG00000014754, BRAKERZWPG00000014881, BRAKERZWPG00000015169, BRAKERZWPG00000015291, BRAKERZWPG00000015439, BRAKERZWPG00000015468, BRAKERZWPG00000015551, BRAKERZWPG00000015820, BRAKERZWPG00000015920, BRAKERZWPG00000016008, BRAKERZWPG00000016308, BRAKERZWPG00000016493, BRAKERZWPG00000016529, BRAKERZWPG00000016627, BRAKERZW…	ENSNNMG00000004380, ENSNNMG00000005100, ENSNNMG00000005535	ENSQOYG00000006520, ENSQOYG00000007963, ENSQOYG00000008794	ENSJBKG00000005020, ENSJBKG00000005782
OG0000031	BRAKERRCBG00000000921, BRAKERRCBG00000001376, BRAKERRCBG00000002910, BRAKERRCBG00000003210, BRAKERRCBG00000004009, BRAKERRCBG00000004185, BRAKERRCBG00000004948, BRAKERRCBG00000005097, BRAKERRCBG00000005207, BRAKERRCBG00000005437, BRAKERRCBG00000005799, BRAKERRCBG00000006090, BRAKERRCBG00000006675, BRAKERRCBG00000007082, BRAKERRCBG00000007494, BRAKERRCBG00000007792, BRAKERRCBG00000008819, BRAKERRC…	BRAKERJTUG00000000434, BRAKERJTUG00000001585, BRAKERJTUG00000002628, BRAKERJTUG00000004053, BRAKERJTUG00000006619, BRAKERJTUG00000008731, BRAKERJTUG00000013024, BRAKERJTUG00000014591	BRAKERXYFG00000003009, BRAKERXYFG00000003191, BRAKERXYFG00000009469, BRAKERXYFG00000016590, BRAKERXYFG00000017098, BRAKERXYFG00000021820	ENSAJGG00005000206, ENSAJGG00005002620, ENSAJGG00005003833, ENSAJGG00005005200, ENSAJGG00005006490, ENSAJGG00005008602, ENSAJGG00005008608	ENSKZQG00000000560, ENSKZQG00000001388, ENSKZQG00000004624, ENSKZQG00000005451, ENSKZQG00000010197, ENSKZQG00000010810	FBgn0262534	ENSQNAG00000001883, ENSQNAG00000003853, ENSQNAG00000005957, ENSQNAG00000007384, ENSQNAG00000008708, ENSQNAG00000008974, ENSQNAG00000012104		ENSCHKG00000000707, ENSCHKG00000002213, ENSCHKG00000002329, ENSCHKG00000002597, ENSCHKG00000003318, ENSCHKG00000003709, ENSCHKG00000004302, ENSCHKG00000007192	ENSAMHG00005001659, ENSAMHG00005006785, ENSAMHG00005009504, ENSAMHG00005011046	ENSEYDG00000000815, ENSEYDG00000001223, ENSEYDG00000001235, ENSEYDG00000002119, ENSEYDG00000002788, ENSEYDG00000004033, ENSEYDG00000004456, ENSEYDG00000005925, ENSEYDG00000006214, ENSEYDG00000006857, ENSEYDG00000007048, ENSEYDG00000007059, ENSEYDG00000010770, ENSEYDG00000011411	BRAKERZWPG00000002892, BRAKERZWPG00000003896, BRAKERZWPG00000006247, BRAKERZWPG00000006456	ENSNNMG00000003514, ENSNNMG00000004133, ENSNNMG00000005771, ENSNNMG00000006659, ENSNNMG00000007724, ENSNNMG00000007986, ENSNNMG00000007996, ENSNNMG00000008991, ENSNNMG00000009939, ENSNNMG00000010161, ENSNNMG00000010504, ENSNNMG00000010913, ENSNNMG00000011199, ENSNNMG00000011386, ENSNNMG00000012447		ENSJBKG00000000112, ENSJBKG00000000277, ENSJBKG00000000351, ENSJBKG00000000692, ENSJBKG00000001117, ENSJBKG00000001428, ENSJBKG00000001629, ENSJBKG00000001874, ENSJBKG00000001876, ENSJBKG00000002137, ENSJBKG00000002523, ENSJBKG00000002593, ENSJBKG00000002699, ENSJBKG00000002704, ENSJBKG00000002822, ENSJBKG00000003462, ENSJBKG00000004883, ENSJBKG00000005325, ENSJBKG00000005989, ENSJBKG00000008085,…
OG0000032	BRAKERRCBG00000003423, BRAKERRCBG00000008389, BRAKERRCBG00000008534, BRAKERRCBG00000009959, BRAKERRCBG00000010200, BRAKERRCBG00000010383, BRAKERRCBG00000010737, BRAKERRCBG00000011814, BRAKERRCBG00000013368, BRAKERRCBG00000013381, BRAKERRCBG00000015349	BRAKERJTUG00000001554, BRAKERJTUG00000004612, BRAKERJTUG00000005780, BRAKERJTUG00000006783, BRAKERJTUG00000008167, BRAKERJTUG00000009581, BRAKERJTUG00000009600, BRAKERJTUG00000013489, BRAKERJTUG00000014156	BRAKERXYFG00000008653, BRAKERXYFG00000009955, BRAKERXYFG00000011536, BRAKERXYFG00000012950, BRAKERXYFG00000013353, BRAKERXYFG00000013441, BRAKERXYFG00000013932, BRAKERXYFG00000014224, BRAKERXYFG00000014484, BRAKERXYFG00000014528, BRAKERXYFG00000015259, BRAKERXYFG00000016380, BRAKERXYFG00000016556	ENSAJGG00005003002, ENSAJGG00005003806, ENSAJGG00005005129, ENSAJGG00005005955, ENSAJGG00005009334, ENSAJGG00005010035	ENSKZQG00000000722, ENSKZQG00000006762, ENSKZQG00000009148	FBgn0051617, FBgn0053801, FBgn0053804, FBgn0053807, FBgn0053810, FBgn0053813, FBgn0053816, FBgn0053819, FBgn0053822, FBgn0053825, FBgn0053828, FBgn0053831, FBgn0053834, FBgn0053837, FBgn0053840, FBgn0053843, FBgn0053846, FBgn0053849, FBgn0053852, FBgn0053855, FBgn0053858, FBgn0053861, FBgn0053864	ENSQNAG00000001562, ENSQNAG00000003051, ENSQNAG00000004251, ENSQNAG00000006608, ENSQNAG00000009367	LOC119653469, LOC119653477, LOC119654828, LOC119654937, LOC119655206, LOC119655289, LOC119655294, LOC119655296, LOC119655298, LOC119655324, LOC119655334, LOC119655352, LOC119655384, LOC119655385, LOC119655427, LOC119655430, LOC119655484, LOC119655668, LOC119655976, LOC119655977	ENSCHKG00000001176, ENSCHKG00000005980, ENSCHKG00000006948	ENSAMHG00005001101, ENSAMHG00005001520, ENSAMHG00005008063, ENSAMHG00005009245	ENSEYDG00000002126, ENSEYDG00000002955, ENSEYDG00000009650	BRAKERZWPG00000007368, BRAKERZWPG00000007485, BRAKERZWPG00000007583, BRAKERZWPG00000007813, BRAKERZWPG00000007858, BRAKERZWPG00000008340, BRAKERZWPG00000008406, BRAKERZWPG00000008552, BRAKERZWPG00000008852, BRAKERZWPG00000008935, BRAKERZWPG00000009303, BRAKERZWPG00000009388, BRAKERZWPG00000009475, BRAKERZWPG00000009566, BRAKERZWPG00000009957, BRAKERZWPG00000010401, BRAKERZWPG00000011313, BRAKERZW…		ENSQOYG00000004129, ENSQOYG00000005921, ENSQOYG00000007399, ENSQOYG00000008159	ENSJBKG00000007265, ENSJBKG00000011888
OG0000033	BRAKERRCBG00000000131, BRAKERRCBG00000000434, BRAKERRCBG00000001564, BRAKERRCBG00000001582, BRAKERRCBG00000001586, BRAKERRCBG00000002106, BRAKERRCBG00000002835, BRAKERRCBG00000002975, BRAKERRCBG00000003002, BRAKERRCBG00000005048, BRAKERRCBG00000008096, BRAKERRCBG00000009354, BRAKERRCBG00000010089, BRAKERRCBG00000013359, BRAKERRCBG00000015181, BRAKERRCBG00000015964	BRAKERJTUG00000001074, BRAKERJTUG00000001611, BRAKERJTUG00000005650, BRAKERJTUG00000006119, BRAKERJTUG00000006401, BRAKERJTUG00000006910, BRAKERJTUG00000007677, BRAKERJTUG00000007860, BRAKERJTUG00000008123, BRAKERJTUG00000008477, BRAKERJTUG00000009640, BRAKERJTUG00000010022, BRAKERJTUG00000010931, BRAKERJTUG00000011125, BRAKERJTUG00000011267, BRAKERJTUG00000011628, BRAKERJTUG00000012438, BRAKERJT…	BRAKERXYFG00000002080, BRAKERXYFG00000005062, BRAKERXYFG00000008163, BRAKERXYFG00000009475, BRAKERXYFG00000011801, BRAKERXYFG00000012611, BRAKERXYFG00000014129, BRAKERXYFG00000014415, BRAKERXYFG00000015623, BRAKERXYFG00000015683, BRAKERXYFG00000017961, BRAKERXYFG00000020167, BRAKERXYFG00000020717, BRAKERXYFG00000021600	ENSAJGG00005000488, ENSAJGG00005002490, ENSAJGG00005009819, ENSAJGG00005011043, ENSAJGG00005011408	ENSKZQG00000002061, ENSKZQG00000003045, ENSKZQG00000003507, ENSKZQG00000006234, ENSKZQG00000011785	FBgn0031305	ENSQNAG00000000066, ENSQNAG00000002241, ENSQNAG00000010658, ENSQNAG00000011632	LOC119648465, LOC119653958, LOC119653987, LOC119654000, LOC119659108, LOC119661084, LOC119661190, LOC119661412	ENSCHKG00000005801, ENSCHKG00000006283, ENSCHKG00000006756, ENSCHKG00000007074, ENSCHKG00000009865	ENSAMHG00005004120, ENSAMHG00005006076, ENSAMHG00005006371, ENSAMHG00005009054	ENSEYDG00000000962, ENSEYDG00000001340, ENSEYDG00000003202, ENSEYDG00000003891	BRAKERZWPG00000001200, BRAKERZWPG00000001556, BRAKERZWPG00000003581, BRAKERZWPG00000003741, BRAKERZWPG00000008638, BRAKERZWPG00000008952, BRAKERZWPG00000009603, BRAKERZWPG00000009859, BRAKERZWPG00000011900, BRAKERZWPG00000012372, BRAKERZWPG00000012507, BRAKERZWPG00000013160, BRAKERZWPG00000013872, BRAKERZWPG00000014204, BRAKERZWPG00000014937, BRAKERZWPG00000019433	ENSNNMG00000005195, ENSNNMG00000007374, ENSNNMG00000008400	ENSQOYG00000003997, ENSQOYG00000007051, ENSQOYG00000010132, ENSQOYG00000010310	ENSJBKG00000001058, ENSJBKG00000001132, ENSJBKG00000006220, ENSJBKG00000007630
OG0000034	BRAKERRCBG00000015170	BRAKERJTUG00000002929, BRAKERJTUG00000003428, BRAKERJTUG00000007331, BRAKERJTUG00000008180, BRAKERJTUG00000008293, BRAKERJTUG00000014572	BRAKERXYFG00000000791, BRAKERXYFG00000000995, BRAKERXYFG00000001923, BRAKERXYFG00000002888, BRAKERXYFG00000004305, BRAKERXYFG00000005275, BRAKERXYFG00000006697, BRAKERXYFG00000007241, BRAKERXYFG00000009439, BRAKERXYFG00000009701, BRAKERXYFG00000010482, BRAKERXYFG00000011470, BRAKERXYFG00000012658, BRAKERXYFG00000012779, BRAKERXYFG00000015268, BRAKERXYFG00000015561, BRAKERXYFG00000015807, BRAKERXY…	ENSAJGG00005000174, ENSAJGG00005000542, ENSAJGG00005000852, ENSAJGG00005001530, ENSAJGG00005001649, ENSAJGG00005002751, ENSAJGG00005004057, ENSAJGG00005009959, ENSAJGG00005010485, ENSAJGG00005010525	ENSKZQG00000005329, ENSKZQG00000007680, ENSKZQG00000009559, ENSKZQG00000010017, ENSKZQG00000012875		ENSQNAG00000003373, ENSQNAG00000003532, ENSQNAG00000004392, ENSQNAG00000005966	LOC119648585, LOC119648629, LOC119658161	ENSCHKG00000000248, ENSCHKG00000000811, ENSCHKG00000001419, ENSCHKG00000001694, ENSCHKG00000001757, ENSCHKG00000002889, ENSCHKG00000004283, ENSCHKG00000007517, ENSCHKG00000008866, ENSCHKG00000009531	ENSAMHG00005005733, ENSAMHG00005007092, ENSAMHG00005007153, ENSAMHG00005007677	ENSEYDG00000000948, ENSEYDG00000001399, ENSEYDG00000003345, ENSEYDG00000003541, ENSEYDG00000003849, ENSEYDG00000003937	BRAKERZWPG00000001404, BRAKERZWPG00000002575, BRAKERZWPG00000003629, BRAKERZWPG00000004616, BRAKERZWPG00000005662, BRAKERZWPG00000006053, BRAKERZWPG00000006788, BRAKERZWPG00000007515, BRAKERZWPG00000010685, BRAKERZWPG00000010783, BRAKERZWPG00000014644, BRAKERZWPG00000015667, BRAKERZWPG00000017159, BRAKERZWPG00000017981, BRAKERZWPG00000018417	ENSNNMG00000000230, ENSNNMG00000001053, ENSNNMG00000003081, ENSNNMG00000004642, ENSNNMG00000007405, ENSNNMG00000009152, ENSNNMG00000009648	ENSQOYG00000000182, ENSQOYG00000001890, ENSQOYG00000002630, ENSQOYG00000002704, ENSQOYG00000002898, ENSQOYG00000003612, ENSQOYG00000003746, ENSQOYG00000005105, ENSQOYG00000006331, ENSQOYG00000006469, ENSQOYG00000006684, ENSQOYG00000007335, ENSQOYG00000007802, ENSQOYG00000008310, ENSQOYG00000008655, ENSQOYG00000008884, ENSQOYG00000009652, ENSQOYG00000009762, ENSQOYG00000009864, ENSQOYG00000010105,…	ENSJBKG00000000653, ENSJBKG00000001425, ENSJBKG00000001907, ENSJBKG00000002384, ENSJBKG00000002780, ENSJBKG00000004835, ENSJBKG00000007626, ENSJBKG00000007759
OG0000035	BRAKERRCBG00000000089, BRAKERRCBG00000000983, BRAKERRCBG00000001308, BRAKERRCBG00000002303, BRAKERRCBG00000002732, BRAKERRCBG00000004127, BRAKERRCBG00000006649	BRAKERJTUG00000017241	BRAKERXYFG00000000288, BRAKERXYFG00000008675, BRAKERXYFG00000011963, BRAKERXYFG00000015471, BRAKERXYFG00000017400, BRAKERXYFG00000017550, BRAKERXYFG00000019867, BRAKERXYFG00000020439, BRAKERXYFG00000020938, BRAKERXYFG00000021082	ENSAJGG00005005801, ENSAJGG00005011571, ENSAJGG00005012688	ENSKZQG00000004371, ENSKZQG00000004636, ENSKZQG00000010213, ENSKZQG00000010252, ENSKZQG00000010342, ENSKZQG00000012085, ENSKZQG00000012488		ENSQNAG00000006243, ENSQNAG00000009958	LOC119647922, LOC119648616, LOC119650801, LOC119650965, LOC119652024, LOC119652028, LOC119652065, LOC119654040, LOC119656955, LOC119658205, LOC119659073, LOC119660012, LOC119660100, LOC119661086	ENSCHKG00000000884, ENSCHKG00000001649, ENSCHKG00000004722, ENSCHKG00000004946, ENSCHKG00000006761, ENSCHKG00000009637	ENSAMHG00005000926, ENSAMHG00005001117, ENSAMHG00005004112, ENSAMHG00005009668	ENSEYDG00000000482, ENSEYDG00000002635, ENSEYDG00000004550, ENSEYDG00000005220, ENSEYDG00000010287	BRAKERZWPG00000000460, BRAKERZWPG00000000652, BRAKERZWPG00000001125, BRAKERZWPG00000001305, BRAKERZWPG00000002060, BRAKERZWPG00000002755, BRAKERZWPG00000002775, BRAKERZWPG00000003035, BRAKERZWPG00000004316, BRAKERZWPG00000004427, BRAKERZWPG00000006581, BRAKERZWPG00000007294, BRAKERZWPG00000008280, BRAKERZWPG00000008558, BRAKERZWPG00000008726, BRAKERZWPG00000008860, BRAKERZWPG00000009194, BRAKERZW…	ENSNNMG00000000449, ENSNNMG00000001364, ENSNNMG00000005246, ENSNNMG00000009341	ENSQOYG00000001720, ENSQOYG00000003035, ENSQOYG00000003099, ENSQOYG00000004155, ENSQOYG00000004485, ENSQOYG00000004746, ENSQOYG00000005308, ENSQOYG00000006741, ENSQOYG00000007494, ENSQOYG00000007525, ENSQOYG00000008150, ENSQOYG00000008476, ENSQOYG00000009178, ENSQOYG00000009810, ENSQOYG00000010146, ENSQOYG00000011421	ENSJBKG00000001091, ENSJBKG00000003456
OG0000036	BRAKERRCBG00000000872, BRAKERRCBG00000001476, BRAKERRCBG00000002933, BRAKERRCBG00000003235, BRAKERRCBG00000003915, BRAKERRCBG00000004631, BRAKERRCBG00000005200, BRAKERRCBG00000006341, BRAKERRCBG00000006552, BRAKERRCBG00000007007, BRAKERRCBG00000007680, BRAKERRCBG00000008197, BRAKERRCBG00000008332, BRAKERRCBG00000009353, BRAKERRCBG00000009531, BRAKERRCBG00000013799, BRAKERRCBG00000013853, BRAKERRC…	BRAKERJTUG00000001378, BRAKERJTUG00000003685, BRAKERJTUG00000003751, BRAKERJTUG00000007787, BRAKERJTUG00000007875, BRAKERJTUG00000011863, BRAKERJTUG00000012202, BRAKERJTUG00000014474, BRAKERJTUG00000014607, BRAKERJTUG00000015748, BRAKERJTUG00000017161	BRAKERXYFG00000002429, BRAKERXYFG00000006108, BRAKERXYFG00000006651, BRAKERXYFG00000007836, BRAKERXYFG00000009281, BRAKERXYFG00000009677, BRAKERXYFG00000010687, BRAKERXYFG00000011696, BRAKERXYFG00000011904, BRAKERXYFG00000012666, BRAKERXYFG00000013054, BRAKERXYFG00000013145, BRAKERXYFG00000014625, BRAKERXYFG00000015027, BRAKERXYFG00000016608, BRAKERXYFG00000018790, BRAKERXYFG00000018951, BRAKERXY…	ENSAJGG00005001119	ENSKZQG00000009799		ENSQNAG00000002897, ENSQNAG00000003856	LOC119649854, LOC119650819, LOC119653940, LOC119653961, LOC119653976, LOC119654019, LOC119654163, LOC119656257, LOC119656900, LOC119656923, LOC119658147, LOC119660104, LOC119661316	ENSCHKG00000006772	ENSAMHG00005008986	ENSEYDG00000001783, ENSEYDG00000008254	BRAKERZWPG00000000037, BRAKERZWPG00000000540, BRAKERZWPG00000000832, BRAKERZWPG00000001394, BRAKERZWPG00000001626, BRAKERZWPG00000001972, BRAKERZWPG00000002797, BRAKERZWPG00000002811, BRAKERZWPG00000003068, BRAKERZWPG00000003427, BRAKERZWPG00000003628, BRAKERZWPG00000004547, BRAKERZWPG00000005105, BRAKERZWPG00000005247, BRAKERZWPG00000005329, BRAKERZWPG00000006062, BRAKERZWPG00000006124, BRAKERZW…	ENSNNMG00000004613, ENSNNMG00000009574, ENSNNMG00000009830	ENSQOYG00000000974, ENSQOYG00000003457, ENSQOYG00000011432	ENSJBKG00000003254, ENSJBKG00000007496
OG0000037	BRAKERRCBG00000000487, BRAKERRCBG00000002146, BRAKERRCBG00000013836, BRAKERRCBG00000016643	BRAKERJTUG00000000112, BRAKERJTUG00000004896, BRAKERJTUG00000009470, BRAKERJTUG00000013802, BRAKERJTUG00000015807, BRAKERJTUG00000017663	BRAKERXYFG00000000032, BRAKERXYFG00000000113, BRAKERXYFG00000000494, BRAKERXYFG00000000774, BRAKERXYFG00000000814, BRAKERXYFG00000001194, BRAKERXYFG00000001689, BRAKERXYFG00000001798, BRAKERXYFG00000002298, BRAKERXYFG00000002404, BRAKERXYFG00000002839, BRAKERXYFG00000003026, BRAKERXYFG00000003192, BRAKERXYFG00000003320, BRAKERXYFG00000003395, BRAKERXYFG00000003939, BRAKERXYFG00000003981, BRAKERXY…	ENSAJGG00005006266	ENSKZQG00000013194		ENSQNAG00000003751	LOC119648511, LOC119650754, LOC119652120, LOC119654015, LOC119658685	ENSCHKG00000003222	ENSAMHG00005008935			ENSNNMG00000005133	ENSQOYG00000002140, ENSQOYG00000002971, ENSQOYG00000003431, ENSQOYG00000008251, ENSQOYG00000010574	ENSJBKG00000004550, ENSJBKG00000007723
OG0000038	BRAKERRCBG00000014793, BRAKERRCBG00000015383, BRAKERRCBG00000015386, BRAKERRCBG00000015487, BRAKERRCBG00000015737, BRAKERRCBG00000015950, BRAKERRCBG00000015952, BRAKERRCBG00000016328, BRAKERRCBG00000016476, BRAKERRCBG00000016920	BRAKERJTUG00000013958, BRAKERJTUG00000014308, BRAKERJTUG00000014604, BRAKERJTUG00000015037, BRAKERJTUG00000015474, BRAKERJTUG00000016100, BRAKERJTUG00000016307, BRAKERJTUG00000016720, BRAKERJTUG00000017397	BRAKERXYFG00000000840, BRAKERXYFG00000002111, BRAKERXYFG00000002174, BRAKERXYFG00000002288, BRAKERXYFG00000002914, BRAKERXYFG00000003108, BRAKERXYFG00000003407, BRAKERXYFG00000004200, BRAKERXYFG00000004544, BRAKERXYFG00000005683, BRAKERXYFG00000006953	ENSAJGG00005001563, ENSAJGG00005002774, ENSAJGG00005002998	ENSKZQG00000012051, ENSKZQG00000012691, ENSKZQG00000012803, ENSKZQG00000013023	FBgn0031747	ENSQNAG00000004607, ENSQNAG00000007665, ENSQNAG00000010159, ENSQNAG00000011429	LOC119651117, LOC119651118, LOC119651119, LOC119651120, LOC119651121, LOC119651192, LOC119651194, LOC119651195, LOC119651196, LOC119651197, LOC119651198, LOC119651199, LOC119651200, LOC119651475, LOC119651690, LOC119652126, LOC119652127, LOC119652128, LOC119652129, LOC119652130, LOC119652131, LOC119652133, LOC119652134, LOC119652135, LOC119652136, LOC119652137, LOC119652138, LOC119652139, LOC1196…	ENSCHKG00000004452, ENSCHKG00000007119	ENSAMHG00005000062, ENSAMHG00005002042, ENSAMHG00005002402, ENSAMHG00005006078, ENSAMHG00005007540	ENSEYDG00000008501, ENSEYDG00000009015, ENSEYDG00000009783, ENSEYDG00000011343	BRAKERZWPG00000009732, BRAKERZWPG00000010101, BRAKERZWPG00000010142, BRAKERZWPG00000010458, BRAKERZWPG00000010711, BRAKERZWPG00000010827, BRAKERZWPG00000011189, BRAKERZWPG00000011345, BRAKERZWPG00000011349, BRAKERZWPG00000011546, BRAKERZWPG00000011644, BRAKERZWPG00000011882, BRAKERZWPG00000011884, BRAKERZWPG00000012189, BRAKERZWPG00000012267	ENSNNMG00000005141, ENSNNMG00000005453, ENSNNMG00000005542, ENSNNMG00000006375, ENSNNMG00000006465, ENSNNMG00000007305	ENSQOYG00000000090, ENSQOYG00000000426, ENSQOYG00000001657, ENSQOYG00000002090, ENSQOYG00000002419, ENSQOYG00000002537, ENSQOYG00000002571, ENSQOYG00000003018, ENSQOYG00000004122, ENSQOYG00000004287, ENSQOYG00000005453, ENSQOYG00000005689, ENSQOYG00000005706	ENSJBKG00000000189, ENSJBKG00000001824, ENSJBKG00000004570
OG0000039	BRAKERRCBG00000001680, BRAKERRCBG00000002197, BRAKERRCBG00000003498, BRAKERRCBG00000003539, BRAKERRCBG00000014786, BRAKERRCBG00000016066	BRAKERJTUG00000009579, BRAKERJTUG00000013400, BRAKERJTUG00000013478, BRAKERJTUG00000017552	BRAKERXYFG00000000701, BRAKERXYFG00000000963, BRAKERXYFG00000004925, BRAKERXYFG00000004941, BRAKERXYFG00000006101, BRAKERXYFG00000006127, BRAKERXYFG00000006561, BRAKERXYFG00000008558, BRAKERXYFG00000008875, BRAKERXYFG00000009930, BRAKERXYFG00000010646, BRAKERXYFG00000010739, BRAKERXYFG00000011022, BRAKERXYFG00000012098, BRAKERXYFG00000012827, BRAKERXYFG00000013010, BRAKERXYFG00000013295, BRAKERXY…	ENSAJGG00005006482, ENSAJGG00005008196	ENSKZQG00000009116, ENSKZQG00000011132	FBgn0030918, FBgn0031834, FBgn0032377, FBgn0032878, FBgn0038445, FBgn0262366	ENSQNAG00000000682, ENSQNAG00000002368, ENSQNAG00000004292, ENSQNAG00000004543, ENSQNAG00000005430	LOC119646270, LOC119647252, LOC119647842, LOC119648794, LOC119654209, LOC119655040, LOC119655205, LOC119655436	ENSCHKG00000000245, ENSCHKG00000000500, ENSCHKG00000001187, ENSCHKG00000001391, ENSCHKG00000002124, ENSCHKG00000002414, ENSCHKG00000002904, ENSCHKG00000004696, ENSCHKG00000005308, ENSCHKG00000005518, ENSCHKG00000006391, ENSCHKG00000006413, ENSCHKG00000006720, ENSCHKG00000006843, ENSCHKG00000007300, ENSCHKG00000007323, ENSCHKG00000007349, ENSCHKG00000007497, ENSCHKG00000007703, ENSCHKG00000009366,…	ENSAMHG00005003042, ENSAMHG00005004230, ENSAMHG00005005998, ENSAMHG00005007030, ENSAMHG00005008584, ENSAMHG00005008597, ENSAMHG00005009764, ENSAMHG00005010316, ENSAMHG00005010427	ENSEYDG00000003339, ENSEYDG00000003620, ENSEYDG00000006398	BRAKERZWPG00000000515, BRAKERZWPG00000003520, BRAKERZWPG00000004982, BRAKERZWPG00000006563, BRAKERZWPG00000006755, BRAKERZWPG00000006898, BRAKERZWPG00000013012	ENSNNMG00000010893	ENSQOYG00000005467, ENSQOYG00000006648, ENSQOYG00000007266, ENSQOYG00000009116, ENSQOYG00000010695, ENSQOYG00000012008	ENSJBKG00000005340, ENSJBKG00000008900, ENSJBKG00000009834, ENSJBKG00000011216, ENSJBKG00000012075
OG0000040	BRAKERRCBG00000000800, BRAKERRCBG00000000808, BRAKERRCBG00000004241, BRAKERRCBG00000005929, BRAKERRCBG00000007032, BRAKERRCBG00000009098, BRAKERRCBG00000011383, BRAKERRCBG00000013419, BRAKERRCBG00000015671	BRAKERJTUG00000000663, BRAKERJTUG00000007022, BRAKERJTUG00000010020, BRAKERJTUG00000010241, BRAKERJTUG00000013183, BRAKERJTUG00000013917, BRAKERJTUG00000014169, BRAKERJTUG00000014430, BRAKERJTUG00000015391, BRAKERJTUG00000016984	BRAKERXYFG00000000331, BRAKERXYFG00000001978, BRAKERXYFG00000003458, BRAKERXYFG00000004757, BRAKERXYFG00000008522, BRAKERXYFG00000008962, BRAKERXYFG00000013967, BRAKERXYFG00000015628, BRAKERXYFG00000016331, BRAKERXYFG00000016361, BRAKERXYFG00000017486	ENSAJGG00005000572, ENSAJGG00005000879, ENSAJGG00005001492, ENSAJGG00005002724, ENSAJGG00005002832, ENSAJGG00005004472, ENSAJGG00005005207, ENSAJGG00005005506, ENSAJGG00005007138, ENSAJGG00005007374, ENSAJGG00005008948	ENSKZQG00000002150, ENSKZQG00000003137, ENSKZQG00000003675, ENSKZQG00000004594, ENSKZQG00000005789, ENSKZQG00000007759, ENSKZQG00000009615, ENSKZQG00000011681, ENSKZQG00000012022, ENSKZQG00000012394, ENSKZQG00000012785	FBgn0011335, FBgn0039462, FBgn0042111	ENSQNAG00000001143, ENSQNAG00000006369, ENSQNAG00000007866, ENSQNAG00000011309	LOC119649080, LOC119653912	ENSCHKG00000000308, ENSCHKG00000000409, ENSCHKG00000000759, ENSCHKG00000002173, ENSCHKG00000002550, ENSCHKG00000002667, ENSCHKG00000003895, ENSCHKG00000004005, ENSCHKG00000005763, ENSCHKG00000006159, ENSCHKG00000008268, ENSCHKG00000008320, ENSCHKG00000010142	ENSAMHG00005000448, ENSAMHG00005000783, ENSAMHG00005002261, ENSAMHG00005002652, ENSAMHG00005003450, ENSAMHG00005003711, ENSAMHG00005005433, ENSAMHG00005005569, ENSAMHG00005010779	ENSEYDG00000001529, ENSEYDG00000002641, ENSEYDG00000003923, ENSEYDG00000003949, ENSEYDG00000004155, ENSEYDG00000005537, ENSEYDG00000007002, ENSEYDG00000007863, ENSEYDG00000007923, ENSEYDG00000008511, ENSEYDG00000008665, ENSEYDG00000009087, ENSEYDG00000009306, ENSEYDG00000010167	BRAKERZWPG00000001707, BRAKERZWPG00000002585, BRAKERZWPG00000002858, BRAKERZWPG00000005606, BRAKERZWPG00000005887	ENSNNMG00000001942, ENSNNMG00000001979, ENSNNMG00000002014, ENSNNMG00000002086, ENSNNMG00000006270, ENSNNMG00000010135, ENSNNMG00000010425, ENSNNMG00000012612	ENSQOYG00000004871, ENSQOYG00000006705	ENSJBKG00000000357, ENSJBKG00000001398, ENSJBKG00000007164, ENSJBKG00000009128, ENSJBKG00000010274
OG0000041	BRAKERRCBG00000000468, BRAKERRCBG00000000499, BRAKERRCBG00000002459, BRAKERRCBG00000003652, BRAKERRCBG00000004658, BRAKERRCBG00000004922, BRAKERRCBG00000005857, BRAKERRCBG00000005876, BRAKERRCBG00000005940, BRAKERRCBG00000006595, BRAKERRCBG00000006744, BRAKERRCBG00000006866, BRAKERRCBG00000006997, BRAKERRCBG00000007377, BRAKERRCBG00000007412, BRAKERRCBG00000007982	BRAKERJTUG00000000558, BRAKERJTUG00000000590, BRAKERJTUG00000001011, BRAKERJTUG00000001120, BRAKERJTUG00000002191, BRAKERJTUG00000002476, BRAKERJTUG00000002786, BRAKERJTUG00000003367, BRAKERJTUG00000003851, BRAKERJTUG00000003896, BRAKERJTUG00000003953, BRAKERJTUG00000004458, BRAKERJTUG00000009815, BRAKERJTUG00000010397, BRAKERJTUG00000011470	BRAKERXYFG00000001855, BRAKERXYFG00000003659, BRAKERXYFG00000005503, BRAKERXYFG00000007461, BRAKERXYFG00000009076, BRAKERXYFG00000009110, BRAKERXYFG00000009139, BRAKERXYFG00000009163, BRAKERXYFG00000009813, BRAKERXYFG00000011500, BRAKERXYFG00000011688, BRAKERXYFG00000011736, BRAKERXYFG00000012592, BRAKERXYFG00000012631, BRAKERXYFG00000012819, BRAKERXYFG00000013507, BRAKERXYFG00000013656, BRAKERXY…		ENSKZQG00000008666	FBgn0034335, FBgn0034354, FBgn0063491, FBgn0063492, FBgn0063493, FBgn0063494, FBgn0063495, FBgn0063496, FBgn0063497, FBgn0063498, FBgn0063499	ENSQNAG00000004190	LOC119648229, LOC119648605, LOC119648606, LOC119648744, LOC119648745, LOC119648746, LOC119648747, LOC119648748, LOC119649263, LOC119649467, LOC119649468, LOC119649709, LOC119649710, LOC119650050, LOC119650240, LOC119654705, LOC119654706, LOC119654707, LOC119654836, LOC119655113, LOC119655766	ENSCHKG00000004227	ENSAMHG00005008848, ENSAMHG00005009541	ENSEYDG00000000076, ENSEYDG00000003480	BRAKERZWPG00000000445, BRAKERZWPG00000002571, BRAKERZWPG00000003214, BRAKERZWPG00000003953, BRAKERZWPG00000004560, BRAKERZWPG00000005323, BRAKERZWPG00000005333, BRAKERZWPG00000005520, BRAKERZWPG00000005754, BRAKERZWPG00000005811, BRAKERZWPG00000006411, BRAKERZWPG00000006659	ENSNNMG00000001409	ENSQOYG00000004837, ENSQOYG00000006250, ENSQOYG00000007565, ENSQOYG00000011175, ENSQOYG00000012133, ENSQOYG00000012140	ENSJBKG00000011049, ENSJBKG00000011850
OG0000042	BRAKERRCBG00000004466, BRAKERRCBG00000004546, BRAKERRCBG00000004596, BRAKERRCBG00000005384, BRAKERRCBG00000005853, BRAKERRCBG00000006049, BRAKERRCBG00000006355, BRAKERRCBG00000007046, BRAKERRCBG00000007699, BRAKERRCBG00000008108, BRAKERRCBG00000008655	BRAKERJTUG00000000186, BRAKERJTUG00000000283, BRAKERJTUG00000000493, BRAKERJTUG00000001220, BRAKERJTUG00000001377, BRAKERJTUG00000001860, BRAKERJTUG00000002249, BRAKERJTUG00000002713, BRAKERJTUG00000003045, BRAKERJTUG00000004204, BRAKERJTUG00000004524	BRAKERXYFG00000009019, BRAKERXYFG00000009234, BRAKERXYFG00000010073, BRAKERXYFG00000010768, BRAKERXYFG00000011018, BRAKERXYFG00000011340, BRAKERXYFG00000011515, BRAKERXYFG00000011565, BRAKERXYFG00000013354, BRAKERXYFG00000013853, BRAKERXYFG00000016002	ENSAJGG00005009062, ENSAJGG00005009401, ENSAJGG00005009425, ENSAJGG00005010600	ENSKZQG00000004270, ENSKZQG00000005030, ENSKZQG00000007289, ENSKZQG00000007569	FBgn0020641, FBgn0020642, FBgn0020765, FBgn0052405	ENSQNAG00000000890, ENSQNAG00000001379, ENSQNAG00000001539, ENSQNAG00000002688, ENSQNAG00000003209, ENSQNAG00000004053, ENSQNAG00000004149	LOC119647977, LOC119647978, LOC119647979, LOC119647980, LOC119648778, LOC119648854, LOC119648925, LOC119649004, LOC119650136, LOC119650137	ENSCHKG00000009848, ENSCHKG00000010039, ENSCHKG00000010784, ENSCHKG00000010824, ENSCHKG00000010990	ENSAMHG00005001829, ENSAMHG00005003953, ENSAMHG00005004075, ENSAMHG00005006098, ENSAMHG00005006695, ENSAMHG00005006739	ENSEYDG00000008794, ENSEYDG00000009047, ENSEYDG00000009091, ENSEYDG00000009314, ENSEYDG00000010476, ENSEYDG00000011486, ENSEYDG00000011848	BRAKERZWPG00000003955, BRAKERZWPG00000004109, BRAKERZWPG00000005501, BRAKERZWPG00000005761, BRAKERZWPG00000006027, BRAKERZWPG00000006625, BRAKERZWPG00000006796, BRAKERZWPG00000007315, BRAKERZWPG00000009109	ENSNNMG00000000376, ENSNNMG00000000663, ENSNNMG00000003425, ENSNNMG00000003432, ENSNNMG00000004369, ENSNNMG00000005984, ENSNNMG00000006638, ENSNNMG00000007119, ENSNNMG00000007881	ENSQOYG00000009104, ENSQOYG00000010810, ENSQOYG00000011541, ENSQOYG00000011675, ENSQOYG00000012030	ENSJBKG00000000244, ENSJBKG00000004361, ENSJBKG00000004951, ENSJBKG00000005329, ENSJBKG00000005636, ENSJBKG00000006132, ENSJBKG00000006545
OG0000043	BRAKERRCBG00000009851, BRAKERRCBG00000010405, BRAKERRCBG00000011174, BRAKERRCBG00000011376, BRAKERRCBG00000012926, BRAKERRCBG00000013208	BRAKERJTUG00000005258, BRAKERJTUG00000007655, BRAKERJTUG00000008083, BRAKERJTUG00000008864, BRAKERJTUG00000009022, BRAKERJTUG00000009266	BRAKERXYFG00000001475, BRAKERXYFG00000001586, BRAKERXYFG00000001615, BRAKERXYFG00000004784, BRAKERXYFG00000005205, BRAKERXYFG00000006163, BRAKERXYFG00000007722, BRAKERXYFG00000008219	ENSAJGG00005000772, ENSAJGG00005001128, ENSAJGG00005001662, ENSAJGG00005002018, ENSAJGG00005002420, ENSAJGG00005002639, ENSAJGG00005002680, ENSAJGG00005002989, ENSAJGG00005003079, ENSAJGG00005003665	ENSKZQG00000000734, ENSKZQG00000000772, ENSKZQG00000001428, ENSKZQG00000002452, ENSKZQG00000003624, ENSKZQG00000004142, ENSKZQG00000004195, ENSKZQG00000004686, ENSKZQG00000005903	FBgn0023496, FBgn0032264, FBgn0051871	ENSQNAG00000005838, ENSQNAG00000006758, ENSQNAG00000006876, ENSQNAG00000008675, ENSQNAG00000009354, ENSQNAG00000009404, ENSQNAG00000011525, ENSQNAG00000011603	LOC119646330, LOC119646938, LOC119647048, LOC119657221	ENSCHKG00000002003, ENSCHKG00000004491, ENSCHKG00000004723, ENSCHKG00000005452, ENSCHKG00000005742, ENSCHKG00000005799, ENSCHKG00000006336, ENSCHKG00000006476, ENSCHKG00000006722	ENSAMHG00005002255, ENSAMHG00005002559, ENSAMHG00005002602, ENSAMHG00005005502, ENSAMHG00005006830, ENSAMHG00005007335, ENSAMHG00005007983	ENSEYDG00000007877, ENSEYDG00000008118, ENSEYDG00000008582, ENSEYDG00000008628, ENSEYDG00000008933, ENSEYDG00000009089, ENSEYDG00000009109, ENSEYDG00000009112, ENSEYDG00000009125, ENSEYDG00000009129	BRAKERZWPG00000000883, BRAKERZWPG00000001299, BRAKERZWPG00000002142, BRAKERZWPG00000003138, BRAKERZWPG00000003738	ENSNNMG00000007705, ENSNNMG00000007708, ENSNNMG00000008879, ENSNNMG00000008992, ENSNNMG00000009217, ENSNNMG00000009348, ENSNNMG00000009396, ENSNNMG00000010246, ENSNNMG00000010880, ENSNNMG00000011132	ENSQOYG00000002266, ENSQOYG00000002935, ENSQOYG00000003499, ENSQOYG00000003987, ENSQOYG00000004260	ENSJBKG00000001429, ENSJBKG00000003379, ENSJBKG00000004704, ENSJBKG00000004821, ENSJBKG00000005538, ENSJBKG00000005753, ENSJBKG00000006101, ENSJBKG00000006290, ENSJBKG00000006485, ENSJBKG00000007570
OG0000044	BRAKERRCBG00000000838, BRAKERRCBG00000001609, BRAKERRCBG00000003547, BRAKERRCBG00000004655, BRAKERRCBG00000006972, BRAKERRCBG00000007708, BRAKERRCBG00000009081, BRAKERRCBG00000010264, BRAKERRCBG00000013487, BRAKERRCBG00000013513, BRAKERRCBG00000014160, BRAKERRCBG00000014188, BRAKERRCBG00000014750, BRAKERRCBG00000014809, BRAKERRCBG00000015514, BRAKERRCBG00000016315, BRAKERRCBG00000016467, BRAKERRC…	BRAKERJTUG00000000218, BRAKERJTUG00000003575, BRAKERJTUG00000006649, BRAKERJTUG00000010413, BRAKERJTUG00000012082, BRAKERJTUG00000014825, BRAKERJTUG00000015250, BRAKERJTUG00000016272, BRAKERJTUG00000016414, BRAKERJTUG00000016814	BRAKERXYFG00000004650, BRAKERXYFG00000008731, BRAKERXYFG00000009064, BRAKERXYFG00000013115, BRAKERXYFG00000014676, BRAKERXYFG00000015177, BRAKERXYFG00000015467, BRAKERXYFG00000016876, BRAKERXYFG00000020450	ENSAJGG00005004319, ENSAJGG00005004487, ENSAJGG00005005196, ENSAJGG00005005721, ENSAJGG00005005727, ENSAJGG00005006855, ENSAJGG00005008216, ENSAJGG00005010865, ENSAJGG00005011441, ENSAJGG00005011791	ENSKZQG00000000270, ENSKZQG00000003055, ENSKZQG00000007071, ENSKZQG00000008722, ENSKZQG00000010542, ENSKZQG00000010825, ENSKZQG00000011778, ENSKZQG00000012088, ENSKZQG00000012868		ENSQNAG00000004836, ENSQNAG00000005434, ENSQNAG00000012597		ENSCHKG00000000695, ENSCHKG00000002166, ENSCHKG00000006629, ENSCHKG00000008543	ENSAMHG00005000615, ENSAMHG00005003650, ENSAMHG00005004476, ENSAMHG00005005056, ENSAMHG00005006363, ENSAMHG00005008113, ENSAMHG00005010147	ENSEYDG00000000529, ENSEYDG00000000803, ENSEYDG00000001941, ENSEYDG00000001995, ENSEYDG00000005301, ENSEYDG00000008894, ENSEYDG00000009311, ENSEYDG00000009911, ENSEYDG00000011710	BRAKERZWPG00000000659, BRAKERZWPG00000002019, BRAKERZWPG00000002235, BRAKERZWPG00000002572, BRAKERZWPG00000003409, BRAKERZWPG00000003440, BRAKERZWPG00000005925, BRAKERZWPG00000007461, BRAKERZWPG00000008597, BRAKERZWPG00000009922, BRAKERZWPG00000012015, BRAKERZWPG00000013438, BRAKERZWPG00000013659, BRAKERZWPG00000013778, BRAKERZWPG00000014781, BRAKERZWPG00000016742, BRAKERZWPG00000017099, BRAKERZW…	ENSNNMG00000008599	ENSQOYG00000003093	ENSJBKG00000002156, ENSJBKG00000003212, ENSJBKG00000006039, ENSJBKG00000006118, ENSJBKG00000006421, ENSJBKG00000007340, ENSJBKG00000007751
OG0000045	BRAKERRCBG00000011137, BRAKERRCBG00000012095, BRAKERRCBG00000013206	BRAKERJTUG00000001025, BRAKERJTUG00000003010, BRAKERJTUG00000003117, BRAKERJTUG00000003719, BRAKERJTUG00000004121, BRAKERJTUG00000004639	BRAKERXYFG00000016779, BRAKERXYFG00000017616, BRAKERXYFG00000018267, BRAKERXYFG00000018525, BRAKERXYFG00000018905, BRAKERXYFG00000018969, BRAKERXYFG00000019701, BRAKERXYFG00000019936, BRAKERXYFG00000020340, BRAKERXYFG00000020604, BRAKERXYFG00000020990, BRAKERXYFG00000021110, BRAKERXYFG00000021280	ENSAJGG00005005312, ENSAJGG00005008651, ENSAJGG00005008914, ENSAJGG00005009794, ENSAJGG00005010001, ENSAJGG00005010118, ENSAJGG00005010631, ENSAJGG00005010875, ENSAJGG00005011218	ENSKZQG00000005544, ENSKZQG00000006229, ENSKZQG00000006732, ENSKZQG00000006845, ENSKZQG00000008512, ENSKZQG00000008649, ENSKZQG00000009738, ENSKZQG00000010790, ENSKZQG00000011450, ENSKZQG00000012590	FBgn0033733, FBgn0034552, FBgn0034553, FBgn0035006, FBgn0035641, FBgn0035642, FBgn0037996, FBgn0038730, FBgn0038731, FBgn0038732, FBgn0038733, FBgn0038734	ENSQNAG00000004321, ENSQNAG00000006009, ENSQNAG00000006594, ENSQNAG00000006955, ENSQNAG00000007915	LOC119656917, LOC119657255, LOC119657433, LOC119657500, LOC119657735, LOC119657855, LOC119657903	ENSCHKG00000002134, ENSCHKG00000002617	ENSAMHG00005002500, ENSAMHG00005002829	ENSEYDG00000004351, ENSEYDG00000006101, ENSEYDG00000006345, ENSEYDG00000007281, ENSEYDG00000007661	BRAKERZWPG00000007513, BRAKERZWPG00000007565, BRAKERZWPG00000007617, BRAKERZWPG00000007709, BRAKERZWPG00000007966, BRAKERZWPG00000008306, BRAKERZWPG00000008308, BRAKERZWPG00000008523, BRAKERZWPG00000008653, BRAKERZWPG00000008721, BRAKERZWPG00000008883, BRAKERZWPG00000008969, BRAKERZWPG00000009324, BRAKERZWPG00000009677	ENSNNMG00000008199, ENSNNMG00000008511, ENSNNMG00000008526, ENSNNMG00000009427, ENSNNMG00000009445, ENSNNMG00000011415, ENSNNMG00000011611, ENSNNMG00000011977, ENSNNMG00000012155, ENSNNMG00000012187	ENSQOYG00000000822, ENSQOYG00000002418, ENSQOYG00000003658, ENSQOYG00000003937	ENSJBKG00000001800, ENSJBKG00000003060, ENSJBKG00000003568, ENSJBKG00000003906, ENSJBKG00000004030
OG0000046	BRAKERRCBG00000001453, BRAKERRCBG00000006813, BRAKERRCBG00000007435, BRAKERRCBG00000007920	BRAKERJTUG00000000876, BRAKERJTUG00000011391, BRAKERJTUG00000014502	BRAKERXYFG00000005436, BRAKERXYFG00000008495, BRAKERXYFG00000008862, BRAKERXYFG00000012123, BRAKERXYFG00000013794, BRAKERXYFG00000020771, BRAKERXYFG00000021165	ENSAJGG00005000538, ENSAJGG00005001247, ENSAJGG00005004696, ENSAJGG00005006321, ENSAJGG00005006330, ENSAJGG00005007041, ENSAJGG00005007348, ENSAJGG00005007549, ENSAJGG00005010495, ENSAJGG00005011439	ENSKZQG00000001468, ENSKZQG00000005095, ENSKZQG00000006870, ENSKZQG00000008418, ENSKZQG00000010363, ENSKZQG00000010441, ENSKZQG00000010843, ENSKZQG00000011148, ENSKZQG00000012885	FBgn0030418, FBgn0035152, FBgn0035824	ENSQNAG00000000441, ENSQNAG00000004193, ENSQNAG00000006526, ENSQNAG00000007821, ENSQNAG00000008409, ENSQNAG00000008997, ENSQNAG00000010391, ENSQNAG00000012449	LOC119646305, LOC119646649, LOC119649747, LOC119649881, LOC119654223, LOC119655082, LOC119655428, LOC119655801, LOC119656118, LOC119656763, LOC119657019, LOC119659717, LOC119661163	ENSCHKG00000000743, ENSCHKG00000001080, ENSCHKG00000001815, ENSCHKG00000002948, ENSCHKG00000003613, ENSCHKG00000003853, ENSCHKG00000003966, ENSCHKG00000005013, ENSCHKG00000006610, ENSCHKG00000008003, ENSCHKG00000008410	ENSAMHG00005000286, ENSAMHG00005000511, ENSAMHG00005002027, ENSAMHG00005002585, ENSAMHG00005005016, ENSAMHG00005005671, ENSAMHG00005006458, ENSAMHG00005007699, ENSAMHG00005007793, ENSAMHG00005010396	ENSEYDG00000001746, ENSEYDG00000002335, ENSEYDG00000003523, ENSEYDG00000005039, ENSEYDG00000005176, ENSEYDG00000007416, ENSEYDG00000007722, ENSEYDG00000007884, ENSEYDG00000008614, ENSEYDG00000008943	BRAKERZWPG00000005428, BRAKERZWPG00000009319, BRAKERZWPG00000012394, BRAKERZWPG00000012882	ENSNNMG00000005719, ENSNNMG00000007116, ENSNNMG00000007847, ENSNNMG00000009852, ENSNNMG00000010831, ENSNNMG00000011563, ENSNNMG00000012672	ENSQOYG00000002774, ENSQOYG00000004741, ENSQOYG00000009014, ENSQOYG00000009354	ENSJBKG00000000206, ENSJBKG00000003871
OG0000047	BRAKERRCBG00000004473, BRAKERRCBG00000004773, BRAKERRCBG00000004822, BRAKERRCBG00000004858, BRAKERRCBG00000005797, BRAKERRCBG00000005976, BRAKERRCBG00000006912, BRAKERRCBG00000006998, BRAKERRCBG00000007112, BRAKERRCBG00000008430, BRAKERRCBG00000008554, BRAKERRCBG00000011012	BRAKERJTUG00000003297, BRAKERJTUG00000005544, BRAKERJTUG00000005576, BRAKERJTUG00000005810, BRAKERJTUG00000006309, BRAKERJTUG00000006507, BRAKERJTUG00000006563, BRAKERJTUG00000008231, BRAKERJTUG00000008366, BRAKERJTUG00000009506	BRAKERXYFG00000000587, BRAKERXYFG00000001390, BRAKERXYFG00000002086, BRAKERXYFG00000002550, BRAKERXYFG00000003160, BRAKERXYFG00000003438, BRAKERXYFG00000004024, BRAKERXYFG00000004786, BRAKERXYFG00000004947, BRAKERXYFG00000005349, BRAKERXYFG00000005541, BRAKERXYFG00000007499, BRAKERXYFG00000007808, BRAKERXYFG00000008228, BRAKERXYFG00000014127, BRAKERXYFG00000017139, BRAKERXYFG00000019792, BRAKERXY…	ENSAJGG00005004925, ENSAJGG00005006925, ENSAJGG00005007957, ENSAJGG00005012345, ENSAJGG00005012852	ENSKZQG00000006908, ENSKZQG00000008083, ENSKZQG00000009131, ENSKZQG00000009458, ENSKZQG00000009478	FBgn0034456, FBgn0034457, FBgn0034458, FBgn0050081, FBgn0053971	ENSQNAG00000000622, ENSQNAG00000000818, ENSQNAG00000002476, ENSQNAG00000002577, ENSQNAG00000004661, ENSQNAG00000006394	LOC119646306, LOC119646636, LOC119646645, LOC119646663, LOC119646687, LOC119646710, LOC119646716, LOC119646742	ENSCHKG00000003628, ENSCHKG00000005660, ENSCHKG00000005871	ENSAMHG00005001822, ENSAMHG00005002729, ENSAMHG00005004687, ENSAMHG00005008927, ENSAMHG00005009483, ENSAMHG00005009818, ENSAMHG00005009852	ENSEYDG00000000030, ENSEYDG00000001639, ENSEYDG00000003697, ENSEYDG00000004072, ENSEYDG00000005331, ENSEYDG00000006986	BRAKERZWPG00000009658, BRAKERZWPG00000012690, BRAKERZWPG00000014046, BRAKERZWPG00000014564	ENSNNMG00000001505, ENSNNMG00000001613, ENSNNMG00000002476, ENSNNMG00000004362, ENSNNMG00000011436	ENSQOYG00000004625, ENSQOYG00000007478, ENSQOYG00000008390, ENSQOYG00000009209, ENSQOYG00000009789	ENSJBKG00000000367, ENSJBKG00000003715, ENSJBKG00000009421, ENSJBKG00000009720, ENSJBKG00000012160
OG0000048	BRAKERRCBG00000011614, BRAKERRCBG00000011684, BRAKERRCBG00000011704, BRAKERRCBG00000014898, BRAKERRCBG00000015287, BRAKERRCBG00000015628, BRAKERRCBG00000016407	BRAKERJTUG00000002684, BRAKERJTUG00000002938, BRAKERJTUG00000011520	BRAKERXYFG00000002829, BRAKERXYFG00000003824, BRAKERXYFG00000016324, BRAKERXYFG00000021866, BRAKERXYFG00000021870, BRAKERXYFG00000021874, BRAKERXYFG00000021876, BRAKERXYFG00000021886, BRAKERXYFG00000021891, BRAKERXYFG00000021900, BRAKERXYFG00000021918, BRAKERXYFG00000021920, BRAKERXYFG00000021925, BRAKERXYFG00000021941, BRAKERXYFG00000021947, BRAKERXYFG00000021950, BRAKERXYFG00000021959, BRAKERXY…	ENSAJGG00005000486, ENSAJGG00005006313, ENSAJGG00005012636	ENSKZQG00000011525	FBgn0051618, FBgn0053808, FBgn0053814, FBgn0053817, FBgn0053820, FBgn0053823, FBgn0053826, FBgn0053829, FBgn0053832, FBgn0053835, FBgn0053838, FBgn0053841, FBgn0053844, FBgn0053847, FBgn0053850, FBgn0053853, FBgn0053856, FBgn0053859, FBgn0053862, FBgn0053865	ENSQNAG00000001603, ENSQNAG00000005530, ENSQNAG00000006380, ENSQNAG00000006770	LOC119653002, LOC119655070, LOC119656767, LOC119656768, LOC119656769, LOC119656780, LOC119656837, LOC119656838, LOC119656839, LOC119657007, LOC119657047, LOC119657238, LOC119657871, LOC119657991, LOC119658074		ENSAMHG00005002209	ENSEYDG00000008422	BRAKERZWPG00000000533, BRAKERZWPG00000000568, BRAKERZWPG00000011015, BRAKERZWPG00000011556, BRAKERZWPG00000012195	ENSNNMG00000005339, ENSNNMG00000007206, ENSNNMG00000008802, ENSNNMG00000012581	ENSQOYG00000005610, ENSQOYG00000006004	ENSJBKG00000002427, ENSJBKG00000007218, ENSJBKG00000009427, ENSJBKG00000012361
OG0000049	BRAKERRCBG00000005937, BRAKERRCBG00000006686, BRAKERRCBG00000007192, BRAKERRCBG00000008758, BRAKERRCBG00000009265, BRAKERRCBG00000011339	BRAKERJTUG00000003276, BRAKERJTUG00000005760, BRAKERJTUG00000006764, BRAKERJTUG00000007446, BRAKERJTUG00000007789, BRAKERJTUG00000008095	BRAKERXYFG00000000107, BRAKERXYFG00000000520, BRAKERXYFG00000001530, BRAKERXYFG00000002838, BRAKERXYFG00000004518, BRAKERXYFG00000005909, BRAKERXYFG00000006636, BRAKERXYFG00000019890	ENSAJGG00005001265, ENSAJGG00005002295, ENSAJGG00005006941, ENSAJGG00005007386, ENSAJGG00005009549, ENSAJGG00005009852, ENSAJGG00005010810, ENSAJGG00005011555, ENSAJGG00005012971	ENSKZQG00000001491, ENSKZQG00000002560, ENSKZQG00000003657, ENSKZQG00000006243, ENSKZQG00000007704, ENSKZQG00000008369, ENSKZQG00000010709	FBgn0037227, FBgn0052569, FBgn0052570, FBgn0052574	ENSQNAG00000004582, ENSQNAG00000005133, ENSQNAG00000005681, ENSQNAG00000007204, ENSQNAG00000007787, ENSQNAG00000008488, ENSQNAG00000008557, ENSQNAG00000010350, ENSQNAG00000010722	LOC119647298, LOC119661758, LOC119661760, LOC119661761	ENSCHKG00000000509, ENSCHKG00000003017, ENSCHKG00000007996, ENSCHKG00000008085, ENSCHKG00000010418, ENSCHKG00000010889	ENSAMHG00005001143, ENSAMHG00005001173, ENSAMHG00005003067, ENSAMHG00005003263, ENSAMHG00005003402, ENSAMHG00005004898, ENSAMHG00005006184, ENSAMHG00005007599, ENSAMHG00005007759	ENSEYDG00000001994, ENSEYDG00000003621, ENSEYDG00000004108, ENSEYDG00000004449, ENSEYDG00000005187, ENSEYDG00000005828, ENSEYDG00000007567, ENSEYDG00000011427	BRAKERZWPG00000002037, BRAKERZWPG00000012432, BRAKERZWPG00000013318, BRAKERZWPG00000014343	ENSNNMG00000001947, ENSNNMG00000002029, ENSNNMG00000002974, ENSNNMG00000003210, ENSNNMG00000008561, ENSNNMG00000009123, ENSNNMG00000010517, ENSNNMG00000011250	ENSQOYG00000000109, ENSQOYG00000003420, ENSQOYG00000007235, ENSQOYG00000008522	ENSJBKG00000001145, ENSJBKG00000001317, ENSJBKG00000001625, ENSJBKG00000001653, ENSJBKG00000003050, ENSJBKG00000004216, ENSJBKG00000009134, ENSJBKG00000011549, ENSJBKG00000012495, ENSJBKG00000012945
OG0000050	BRAKERRCBG00000003049, BRAKERRCBG00000004384, BRAKERRCBG00000004416, BRAKERRCBG00000004758, BRAKERRCBG00000004851, BRAKERRCBG00000005514, BRAKERRCBG00000005820, BRAKERRCBG00000015190, BRAKERRCBG00000017061	BRAKERJTUG00000003184, BRAKERJTUG00000006350, BRAKERJTUG00000006755, BRAKERJTUG00000008579, BRAKERJTUG00000009772, BRAKERJTUG00000011303, BRAKERJTUG00000011508, BRAKERJTUG00000011861, BRAKERJTUG00000013087, BRAKERJTUG00000013450, BRAKERJTUG00000015229, BRAKERJTUG00000016258, BRAKERJTUG00000017526	BRAKERXYFG00000000122, BRAKERXYFG00000000361, BRAKERXYFG00000002535, BRAKERXYFG00000005599, BRAKERXYFG00000009783, BRAKERXYFG00000010885, BRAKERXYFG00000011908, BRAKERXYFG00000012624, BRAKERXYFG00000014832, BRAKERXYFG00000015303, BRAKERXYFG00000016100, BRAKERXYFG00000016817, BRAKERXYFG00000016980, BRAKERXYFG00000019766, BRAKERXYFG00000019995, BRAKERXYFG00000021477, BRAKERXYFG00000021777, BRAKERXY…	ENSAJGG00005009639, ENSAJGG00005010823, ENSAJGG00005012573, ENSAJGG00005012889	ENSKZQG00000006875, ENSKZQG00000009159, ENSKZQG00000010275, ENSKZQG00000011894		ENSQNAG00000003313, ENSQNAG00000003504, ENSQNAG00000004567, ENSQNAG00000012159, ENSQNAG00000012183			ENSAMHG00005004197, ENSAMHG00005005014, ENSAMHG00005008274	ENSEYDG00000004197, ENSEYDG00000005090, ENSEYDG00000009398, ENSEYDG00000009438, ENSEYDG00000010053	BRAKERZWPG00000000797, BRAKERZWPG00000000824, BRAKERZWPG00000002021, BRAKERZWPG00000002222, BRAKERZWPG00000002686, BRAKERZWPG00000003039, BRAKERZWPG00000004529, BRAKERZWPG00000004984, BRAKERZWPG00000005478, BRAKERZWPG00000006194, BRAKERZWPG00000008401, BRAKERZWPG00000008586, BRAKERZWPG00000009371, BRAKERZWPG00000009718, BRAKERZWPG00000010854, BRAKERZWPG00000011383, BRAKERZWPG00000011609, BRAKERZW…	ENSNNMG00000005029, ENSNNMG00000005867, ENSNNMG00000011797	ENSQOYG00000001924, ENSQOYG00000003255, ENSQOYG00000004715, ENSQOYG00000005998, ENSQOYG00000007453, ENSQOYG00000008710, ENSQOYG00000010951	ENSJBKG00000000785, ENSJBKG00000002033, ENSJBKG00000002372, ENSJBKG00000002807
OG0000051	BRAKERRCBG00000002479, BRAKERRCBG00000003239, BRAKERRCBG00000003713, BRAKERRCBG00000006545, BRAKERRCBG00000008147, BRAKERRCBG00000009459, BRAKERRCBG00000009511, BRAKERRCBG00000010786, BRAKERRCBG00000011173, BRAKERRCBG00000011791, BRAKERRCBG00000012030, BRAKERRCBG00000012192, BRAKERRCBG00000015784	BRAKERJTUG00000000688, BRAKERJTUG00000001749, BRAKERJTUG00000002221, BRAKERJTUG00000002231, BRAKERJTUG00000002883, BRAKERJTUG00000003354, BRAKERJTUG00000003786, BRAKERJTUG00000003936, BRAKERJTUG00000005190, BRAKERJTUG00000011449, BRAKERJTUG00000014365	BRAKERXYFG00000000476, BRAKERXYFG00000007112, BRAKERXYFG00000008767, BRAKERXYFG00000009304, BRAKERXYFG00000009329, BRAKERXYFG00000009695, BRAKERXYFG00000011002, BRAKERXYFG00000011855, BRAKERXYFG00000013350, BRAKERXYFG00000015487, BRAKERXYFG00000015599, BRAKERXYFG00000016474, BRAKERXYFG00000016811, BRAKERXYFG00000017456, BRAKERXYFG00000019887, BRAKERXYFG00000020796	ENSAJGG00005010870	ENSKZQG00000007697	FBgn0015010, FBgn0020508, FBgn0052679, FBgn0261848	ENSQNAG00000004046, ENSQNAG00000004657, ENSQNAG00000005193, ENSQNAG00000006521, ENSQNAG00000006578, ENSQNAG00000006864	LOC119650446, LOC119650447, LOC119650448, LOC119650449, LOC119650450, LOC119650452, LOC119650453, LOC119650454, LOC119650455, LOC119655261, LOC119657458, LOC119657616, LOC119659449, LOC119659608, LOC119659765	ENSCHKG00000000423, ENSCHKG00000004383, ENSCHKG00000007487, ENSCHKG00000007984		ENSEYDG00000003907	BRAKERZWPG00000000407, BRAKERZWPG00000000994, BRAKERZWPG00000004377, BRAKERZWPG00000005801, BRAKERZWPG00000006399, BRAKERZWPG00000006424, BRAKERZWPG00000006467, BRAKERZWPG00000006955, BRAKERZWPG00000007433, BRAKERZWPG00000007918, BRAKERZWPG00000008587, BRAKERZWPG00000009323, BRAKERZWPG00000011299, BRAKERZWPG00000011840, BRAKERZWPG00000015514	ENSNNMG00000009371, ENSNNMG00000011042	ENSQOYG00000002212, ENSQOYG00000005600, ENSQOYG00000009024, ENSQOYG00000010165, ENSQOYG00000010333, ENSQOYG00000011308, ENSQOYG00000011391, ENSQOYG00000011667	ENSJBKG00000001747, ENSJBKG00000002588, ENSJBKG00000004127
OG0000052	BRAKERRCBG00000010763	BRAKERJTUG00000002473	BRAKERXYFG00000016992	ENSAJGG00005000367, ENSAJGG00005001350, ENSAJGG00005002004, ENSAJGG00005002964, ENSAJGG00005003683, ENSAJGG00005003871, ENSAJGG00005004335, ENSAJGG00005004506, ENSAJGG00005005012, ENSAJGG00005005343, ENSAJGG00005005627, ENSAJGG00005006070, ENSAJGG00005006174, ENSAJGG00005006669, ENSAJGG00005007368, ENSAJGG00005007392, ENSAJGG00005007580, ENSAJGG00005008006, ENSAJGG00005009316, ENSAJGG00005010579,…	ENSKZQG00000000163, ENSKZQG00000000940, ENSKZQG00000001370, ENSKZQG00000001613, ENSKZQG00000001806, ENSKZQG00000001989, ENSKZQG00000002868, ENSKZQG00000003710, ENSKZQG00000006119, ENSKZQG00000006407, ENSKZQG00000006512, ENSKZQG00000006861, ENSKZQG00000007419, ENSKZQG00000008197, ENSKZQG00000009073, ENSKZQG00000009819, ENSKZQG00000010287, ENSKZQG00000010323, ENSKZQG00000010389, ENSKZQG00000010609,…		ENSQNAG00000003597, ENSQNAG00000010723	LOC119657796	ENSCHKG00000000508, ENSCHKG00000001059, ENSCHKG00000001194, ENSCHKG00000002028, ENSCHKG00000002869, ENSCHKG00000004134, ENSCHKG00000004151, ENSCHKG00000004223, ENSCHKG00000004705, ENSCHKG00000004787, ENSCHKG00000004893, ENSCHKG00000005430, ENSCHKG00000005516, ENSCHKG00000005750, ENSCHKG00000005761, ENSCHKG00000006040, ENSCHKG00000006173, ENSCHKG00000006196, ENSCHKG00000006437, ENSCHKG00000007055,…	ENSAMHG00005003444	ENSEYDG00000004098, ENSEYDG00000011182	BRAKERZWPG00000007964	ENSNNMG00000001382, ENSNNMG00000004935, ENSNNMG00000006313	ENSQOYG00000001645	ENSJBKG00000005265, ENSJBKG00000009771
OG0000053	BRAKERRCBG00000011057, BRAKERRCBG00000012375, BRAKERRCBG00000013188, BRAKERRCBG00000013650	BRAKERJTUG00000004883	BRAKERXYFG00000021864, BRAKERXYFG00000021867, BRAKERXYFG00000021877, BRAKERXYFG00000021878, BRAKERXYFG00000021879, BRAKERXYFG00000021888, BRAKERXYFG00000021895, BRAKERXYFG00000021905, BRAKERXYFG00000021928, BRAKERXYFG00000021930, BRAKERXYFG00000021931, BRAKERXYFG00000021933, BRAKERXYFG00000021935, BRAKERXYFG00000021957, BRAKERXYFG00000021958, BRAKERXYFG00000021961, BRAKERXYFG00000021963, BRAKERXY…	ENSAJGG00005000502, ENSAJGG00005001465, ENSAJGG00005002038, ENSAJGG00005009242, ENSAJGG00005011532	ENSKZQG00000002351, ENSKZQG00000008989, ENSKZQG00000009122, ENSKZQG00000011951, ENSKZQG00000012068	FBgn0013981, FBgn0051611, FBgn0053869, FBgn0053871, FBgn0053873, FBgn0053875, FBgn0053877, FBgn0053879, FBgn0053881, FBgn0053883, FBgn0053885, FBgn0053887, FBgn0053889, FBgn0053891, FBgn0053893, FBgn0053895, FBgn0053897, FBgn0053899, FBgn0053901, FBgn0053903, FBgn0053905, FBgn0053907, FBgn0053909	ENSQNAG00000009552	LOC119650390, LOC119656775, LOC119656776, LOC119656777, LOC119656778, LOC119656845, LOC119656846, LOC119656847, LOC119656848, LOC119657010, LOC119657011, LOC119657050, LOC119657051, LOC119657240, LOC119657242		ENSAMHG00005003862, ENSAMHG00005007895	ENSEYDG00000003606	BRAKERZWPG00000000297, BRAKERZWPG00000002347, BRAKERZWPG00000007543, BRAKERZWPG00000007737, BRAKERZWPG00000008224, BRAKERZWPG00000008846	ENSNNMG00000002989	ENSQOYG00000009251	ENSJBKG00000009742, ENSJBKG00000010265
OG0000054	BRAKERRCBG00000008173, BRAKERRCBG00000015600	BRAKERJTUG00000002693, BRAKERJTUG00000004818, BRAKERJTUG00000005999, BRAKERJTUG00000011952, BRAKERJTUG00000014472, BRAKERJTUG00000015641	BRAKERXYFG00000000067, BRAKERXYFG00000000136, BRAKERXYFG00000000215, BRAKERXYFG00000000961, BRAKERXYFG00000002019, BRAKERXYFG00000003848, BRAKERXYFG00000004852, BRAKERXYFG00000006284, BRAKERXYFG00000006408, BRAKERXYFG00000006477, BRAKERXYFG00000006601, BRAKERXYFG00000009342, BRAKERXYFG00000009539, BRAKERXYFG00000010072, BRAKERXYFG00000010428, BRAKERXYFG00000010435, BRAKERXYFG00000011048, BRAKERXY…	ENSAJGG00005003996, ENSAJGG00005007102, ENSAJGG00005008631, ENSAJGG00005009921, ENSAJGG00005012266	ENSKZQG00000001310, ENSKZQG00000004559, ENSKZQG00000005243, ENSKZQG00000007501, ENSKZQG00000012243		ENSQNAG00000002710, ENSQNAG00000004899, ENSQNAG00000007808, ENSQNAG00000007913, ENSQNAG00000010600, ENSQNAG00000012472	LOC119647531, LOC119651025	ENSCHKG00000002178, ENSCHKG00000002513, ENSCHKG00000003298, ENSCHKG00000003671	ENSAMHG00005005009, ENSAMHG00005005303	ENSEYDG00000000046, ENSEYDG00000008973, ENSEYDG00000009146, ENSEYDG00000010865	BRAKERZWPG00000000322, BRAKERZWPG00000000331, BRAKERZWPG00000001435, BRAKERZWPG00000008100, BRAKERZWPG00000008988, BRAKERZWPG00000009569, BRAKERZWPG00000009853, BRAKERZWPG00000010213, BRAKERZWPG00000012694, BRAKERZWPG00000013015, BRAKERZWPG00000013070, BRAKERZWPG00000013187, BRAKERZWPG00000014904, BRAKERZWPG00000015450, BRAKERZWPG00000017875, BRAKERZWPG00000018357, BRAKERZWPG00000018710, BRAKERZW…	ENSNNMG00000003035, ENSNNMG00000003572	ENSQOYG00000002117, ENSQOYG00000005843, ENSQOYG00000008045, ENSQOYG00000008052	ENSJBKG00000000089, ENSJBKG00000001005, ENSJBKG00000001923, ENSJBKG00000003940, ENSJBKG00000005925, ENSJBKG00000007240, ENSJBKG00000007768
OG0000055	BRAKERRCBG00000000795, BRAKERRCBG00000000906, BRAKERRCBG00000001119, BRAKERRCBG00000001159, BRAKERRCBG00000001528, BRAKERRCBG00000001967, BRAKERRCBG00000002348, BRAKERRCBG00000003177, BRAKERRCBG00000003913	BRAKERJTUG00000010350, BRAKERJTUG00000010390, BRAKERJTUG00000010539, BRAKERJTUG00000011739, BRAKERJTUG00000011749, BRAKERJTUG00000011843, BRAKERJTUG00000011856, BRAKERJTUG00000012151, BRAKERJTUG00000012416, BRAKERJTUG00000012519, BRAKERJTUG00000012603, BRAKERJTUG00000013116, BRAKERJTUG00000013276, BRAKERJTUG00000013287	BRAKERXYFG00000000616, BRAKERXYFG00000001866, BRAKERXYFG00000003037, BRAKERXYFG00000003482, BRAKERXYFG00000003764, BRAKERXYFG00000005551, BRAKERXYFG00000007240	ENSAJGG00005008856, ENSAJGG00005009337, ENSAJGG00005009427, ENSAJGG00005010245	ENSKZQG00000005245, ENSKZQG00000006479, ENSKZQG00000006959, ENSKZQG00000007547, ENSKZQG00000012342	FBgn0029990	ENSQNAG00000000027, ENSQNAG00000002703, ENSQNAG00000009081, ENSQNAG00000010376	LOC119646809, LOC119646975, LOC119647001, LOC119647121, LOC119647203, LOC119647215, LOC119647223, LOC119657151, LOC119658053, LOC119659354, LOC119659613, LOC119660430, LOC119660479, LOC119660490, LOC119660497, LOC119660557, LOC119661129, LOC119661415, LOC119661416, LOC119661417, LOC119661692	ENSCHKG00000000710	ENSAMHG00005001618, ENSAMHG00005004481, ENSAMHG00005005227, ENSAMHG00005007591	ENSEYDG00000008632, ENSEYDG00000009175, ENSEYDG00000010395, ENSEYDG00000011761	BRAKERZWPG00000000091, BRAKERZWPG00000000529, BRAKERZWPG00000000717, BRAKERZWPG00000001045, BRAKERZWPG00000002091, BRAKERZWPG00000003548, BRAKERZWPG00000003632, BRAKERZWPG00000003704, BRAKERZWPG00000014670, BRAKERZWPG00000016299, BRAKERZWPG00000016435	ENSNNMG00000001330, ENSNNMG00000004075, ENSNNMG00000006091, ENSNNMG00000006622, ENSNNMG00000007363	ENSQOYG00000002135, ENSQOYG00000006574, ENSQOYG00000006810	ENSJBKG00000000288, ENSJBKG00000003555, ENSJBKG00000007610, ENSJBKG00000010492
OG0000056		BRAKERJTUG00000003234, BRAKERJTUG00000011610, BRAKERJTUG00000014989	BRAKERXYFG00000001841, BRAKERXYFG00000016517	ENSAJGG00005001412, ENSAJGG00005001460, ENSAJGG00005004454, ENSAJGG00005007649	ENSKZQG00000001168, ENSKZQG00000007496, ENSKZQG00000009358, ENSKZQG00000009570, ENSKZQG00000010947, ENSKZQG00000012447		ENSQNAG00000002194, ENSQNAG00000003235, ENSQNAG00000003419, ENSQNAG00000008743, ENSQNAG00000009179, ENSQNAG00000009564, ENSQNAG00000010666, ENSQNAG00000012562	LOC119652074	ENSCHKG00000000718, ENSCHKG00000000974, ENSCHKG00000001004, ENSCHKG00000001856, ENSCHKG00000002431, ENSCHKG00000003426, ENSCHKG00000003431, ENSCHKG00000003975, ENSCHKG00000004693, ENSCHKG00000004983, ENSCHKG00000006028, ENSCHKG00000006112, ENSCHKG00000006502, ENSCHKG00000006653, ENSCHKG00000007051, ENSCHKG00000008141, ENSCHKG00000008273	ENSAMHG00005000684, ENSAMHG00005002297, ENSAMHG00005003046, ENSAMHG00005003094, ENSAMHG00005003162, ENSAMHG00005005087, ENSAMHG00005005555, ENSAMHG00005006393, ENSAMHG00005007144, ENSAMHG00005008374, ENSAMHG00005008961, ENSAMHG00005009476	ENSEYDG00000001106, ENSEYDG00000001962, ENSEYDG00000004069, ENSEYDG00000005605, ENSEYDG00000006828, ENSEYDG00000007569, ENSEYDG00000010112, ENSEYDG00000010375	BRAKERZWPG00000008530, BRAKERZWPG00000009765, BRAKERZWPG00000018033	ENSNNMG00000000678, ENSNNMG00000002855, ENSNNMG00000003276, ENSNNMG00000004607, ENSNNMG00000006016, ENSNNMG00000006266, ENSNNMG00000007643, ENSNNMG00000009545, ENSNNMG00000009582, ENSNNMG00000011526, ENSNNMG00000011950	ENSQOYG00000000457, ENSQOYG00000001444, ENSQOYG00000005553, ENSQOYG00000006998, ENSQOYG00000008344, ENSQOYG00000008586, ENSQOYG00000010430, ENSQOYG00000012123	ENSJBKG00000000135, ENSJBKG00000001228, ENSJBKG00000002299, ENSJBKG00000003537, ENSJBKG00000007140, ENSJBKG00000007438, ENSJBKG00000007447, ENSJBKG00000007861, ENSJBKG00000008604, ENSJBKG00000009157, ENSJBKG00000009277, ENSJBKG00000009316, ENSJBKG00000009839, ENSJBKG00000009864
OG0000057	BRAKERRCBG00000004599, BRAKERRCBG00000005139, BRAKERRCBG00000007721, BRAKERRCBG00000008562	BRAKERJTUG00000001179, BRAKERJTUG00000002320, BRAKERJTUG00000002690, BRAKERJTUG00000003723	BRAKERXYFG00000010394, BRAKERXYFG00000010595, BRAKERXYFG00000013924, BRAKERXYFG00000016374	ENSAJGG00005008014, ENSAJGG00005008184, ENSAJGG00005008543, ENSAJGG00005008779, ENSAJGG00005009370, ENSAJGG00005009848, ENSAJGG00005010307, ENSAJGG00005011279, ENSAJGG00005011730, ENSAJGG00005012033	ENSKZQG00000004930, ENSKZQG00000005350, ENSKZQG00000006106, ENSKZQG00000006219, ENSKZQG00000006689, ENSKZQG00000006777, ENSKZQG00000007748, ENSKZQG00000007951	FBgn0035153, FBgn0035158	ENSQNAG00000000241, ENSQNAG00000000453, ENSQNAG00000000965, ENSQNAG00000000975, ENSQNAG00000001829, ENSQNAG00000002536, ENSQNAG00000003025, ENSQNAG00000004079	LOC119648285, LOC119648384, LOC119648698, LOC119648699, LOC119648751, LOC119649210, LOC119649326, LOC119649447, LOC119649758	ENSCHKG00000008649, ENSCHKG00000008723, ENSCHKG00000008832, ENSCHKG00000009597	ENSAMHG00005000807, ENSAMHG00005003454, ENSAMHG00005003904, ENSAMHG00005004215, ENSAMHG00005005251	ENSEYDG00000008714, ENSEYDG00000011229, ENSEYDG00000011587, ENSEYDG00000011909	BRAKERZWPG00000004178, BRAKERZWPG00000004339, BRAKERZWPG00000004530, BRAKERZWPG00000004798, BRAKERZWPG00000005166, BRAKERZWPG00000005190, BRAKERZWPG00000005740, BRAKERZWPG00000005951, BRAKERZWPG00000006634, BRAKERZWPG00000007195, BRAKERZWPG00000007246	ENSNNMG00000004134, ENSNNMG00000004381, ENSNNMG00000004730, ENSNNMG00000005052, ENSNNMG00000005775, ENSNNMG00000006918, ENSNNMG00000007288	ENSQOYG00000009093, ENSQOYG00000009390, ENSQOYG00000009828, ENSQOYG00000010280, ENSQOYG00000010588, ENSQOYG00000010955, ENSQOYG00000011762, ENSQOYG00000012322, ENSQOYG00000012323	ENSJBKG00000001163, ENSJBKG00000003300, ENSJBKG00000004442, ENSJBKG00000004534, ENSJBKG00000006437, ENSJBKG00000006492, ENSJBKG00000006898
OG0000058	BRAKERRCBG00000000200, BRAKERRCBG00000000428, BRAKERRCBG00000000561, BRAKERRCBG00000001049, BRAKERRCBG00000001146, BRAKERRCBG00000002023, BRAKERRCBG00000002117, BRAKERRCBG00000002563, BRAKERRCBG00000002608, BRAKERRCBG00000002961, BRAKERRCBG00000004083	BRAKERJTUG00000010190, BRAKERJTUG00000010289, BRAKERJTUG00000010803, BRAKERJTUG00000011231, BRAKERJTUG00000011756, BRAKERJTUG00000012226, BRAKERJTUG00000012633, BRAKERJTUG00000013104, BRAKERJTUG00000013487	BRAKERXYFG00000000985, BRAKERXYFG00000003150, BRAKERXYFG00000004782, BRAKERXYFG00000004944, BRAKERXYFG00000005139, BRAKERXYFG00000005969, BRAKERXYFG00000007105, BRAKERXYFG00000009075, BRAKERXYFG00000009085, BRAKERXYFG00000009109, BRAKERXYFG00000010186, BRAKERXYFG00000011406, BRAKERXYFG00000011442, BRAKERXYFG00000012621, BRAKERXYFG00000013565, BRAKERXYFG00000013788, BRAKERXYFG00000015119, BRAKERXY…	ENSAJGG00005007323	ENSKZQG00000009641		ENSQNAG00000002410, ENSQNAG00000003588, ENSQNAG00000004472	LOC119646220, LOC119646812, LOC119651193, LOC119651204, LOC119651766, LOC119651775, LOC119655954, LOC119655958, LOC119657136, LOC119657137, LOC119657138, LOC119658079, LOC119658363, LOC119658372, LOC119658423, LOC119658432, LOC119658451, LOC119661114, LOC119661525	ENSCHKG00000005081, ENSCHKG00000007407, ENSCHKG00000009401	ENSAMHG00005009495, ENSAMHG00005010592, ENSAMHG00005011021	ENSEYDG00000002031, ENSEYDG00000002344, ENSEYDG00000003177	BRAKERZWPG00000007422, BRAKERZWPG00000007640, BRAKERZWPG00000008038, BRAKERZWPG00000008661, BRAKERZWPG00000009131, BRAKERZWPG00000009694, BRAKERZWPG00000012549, BRAKERZWPG00000012840, BRAKERZWPG00000013073, BRAKERZWPG00000014327	ENSNNMG00000000560, ENSNNMG00000002610	ENSQOYG00000000253, ENSQOYG00000000502, ENSQOYG00000000761, ENSQOYG00000001095, ENSQOYG00000001747, ENSQOYG00000002131, ENSQOYG00000002868, ENSQOYG00000003258, ENSQOYG00000003666	ENSJBKG00000011885, ENSJBKG00000012592
OG0000059	BRAKERRCBG00000000729, BRAKERRCBG00000004808, BRAKERRCBG00000005717, BRAKERRCBG00000007747, BRAKERRCBG00000007841, BRAKERRCBG00000010441, BRAKERRCBG00000011648, BRAKERRCBG00000013080, BRAKERRCBG00000013822, BRAKERRCBG00000014482, BRAKERRCBG00000015354, BRAKERRCBG00000016934	BRAKERJTUG00000001023, BRAKERJTUG00000005203, BRAKERJTUG00000008069, BRAKERJTUG00000009483, BRAKERJTUG00000010502, BRAKERJTUG00000011970, BRAKERJTUG00000012256, BRAKERJTUG00000014003, BRAKERJTUG00000016274, BRAKERJTUG00000016658, BRAKERJTUG00000016999, BRAKERJTUG00000017181, BRAKERJTUG00000017610	BRAKERXYFG00000000436, BRAKERXYFG00000003485, BRAKERXYFG00000004438, BRAKERXYFG00000004893, BRAKERXYFG00000006798, BRAKERXYFG00000008925, BRAKERXYFG00000009206, BRAKERXYFG00000009424, BRAKERXYFG00000010203, BRAKERXYFG00000010344, BRAKERXYFG00000011347, BRAKERXYFG00000012043, BRAKERXYFG00000014196, BRAKERXYFG00000015678, BRAKERXYFG00000017482, BRAKERXYFG00000017819, BRAKERXYFG00000018431, BRAKERXY…		ENSKZQG00000008923		ENSQNAG00000009800	LOC119653960, LOC119661340	ENSCHKG00000005619		ENSEYDG00000002976	BRAKERZWPG00000000051, BRAKERZWPG00000000210, BRAKERZWPG00000000580, BRAKERZWPG00000000747, BRAKERZWPG00000001389, BRAKERZWPG00000001704, BRAKERZWPG00000002008, BRAKERZWPG00000002029, BRAKERZWPG00000002269, BRAKERZWPG00000002435, BRAKERZWPG00000002830, BRAKERZWPG00000003058, BRAKERZWPG00000003182, BRAKERZWPG00000003575, BRAKERZWPG00000004069, BRAKERZWPG00000005566, BRAKERZWPG00000005775, BRAKERZW…	ENSNNMG00000008078	ENSQOYG00000000299	ENSJBKG00000001527
OG0000060	BRAKERRCBG00000000884, BRAKERRCBG00000003992, BRAKERRCBG00000007362	BRAKERJTUG00000002647, BRAKERJTUG00000009802, BRAKERJTUG00000010118, BRAKERJTUG00000011031, BRAKERJTUG00000011440, BRAKERJTUG00000011922, BRAKERJTUG00000012171, BRAKERJTUG00000013338	BRAKERXYFG00000004209, BRAKERXYFG00000004550, BRAKERXYFG00000005613, BRAKERXYFG00000007992, BRAKERXYFG00000016800, BRAKERXYFG00000019369, BRAKERXYFG00000019678, BRAKERXYFG00000019965, BRAKERXYFG00000020975, BRAKERXYFG00000021284	ENSAJGG00005000725, ENSAJGG00005001403, ENSAJGG00005002473, ENSAJGG00005002533, ENSAJGG00005004286, ENSAJGG00005005287	ENSKZQG00000000057, ENSKZQG00000000226, ENSKZQG00000000991, ENSKZQG00000001903, ENSKZQG00000002593, ENSKZQG00000003369	FBgn0001216, FBgn0001217, FBgn0001230, FBgn0013275, FBgn0013276, FBgn0013277, FBgn0013278, FBgn0013279, FBgn0051354, FBgn0266599	ENSQNAG00000000528, ENSQNAG00000009545, ENSQNAG00000010041, ENSQNAG00000010121, ENSQNAG00000010308, ENSQNAG00000010842, ENSQNAG00000011009	LOC119647853, LOC119647870, LOC119647892, LOC119647905, LOC119651188, LOC119651189, LOC119651364, LOC119651365, LOC119653206, LOC119659716	ENSCHKG00000001553, ENSCHKG00000002544, ENSCHKG00000006352, ENSCHKG00000007772, ENSCHKG00000009140	ENSAMHG00005002326, ENSAMHG00005004640, ENSAMHG00005006134, ENSAMHG00005006228, ENSAMHG00005008921, ENSAMHG00005009652	ENSEYDG00000002724, ENSEYDG00000003147, ENSEYDG00000004544, ENSEYDG00000005431, ENSEYDG00000011640	BRAKERZWPG00000014922, BRAKERZWPG00000017880, BRAKERZWPG00000018025, BRAKERZWPG00000018208	ENSNNMG00000000222, ENSNNMG00000000754, ENSNNMG00000001813, ENSNNMG00000002622, ENSNNMG00000004790, ENSNNMG00000006507, ENSNNMG00000007926	ENSQOYG00000000368, ENSQOYG00000002416, ENSQOYG00000006027	ENSJBKG00000005968, ENSJBKG00000008450, ENSJBKG00000008708, ENSJBKG00000011400, ENSJBKG00000011818
OG0000061	BRAKERRCBG00000004579, BRAKERRCBG00000005134, BRAKERRCBG00000005160, BRAKERRCBG00000005609, BRAKERRCBG00000006132, BRAKERRCBG00000006527, BRAKERRCBG00000006729, BRAKERRCBG00000007234, BRAKERRCBG00000007741, BRAKERRCBG00000007990, BRAKERRCBG00000008273, BRAKERRCBG00000008299, BRAKERRCBG00000008742, BRAKERRCBG00000008815	BRAKERJTUG00000000630, BRAKERJTUG00000001016, BRAKERJTUG00000001846, BRAKERJTUG00000002085, BRAKERJTUG00000002237, BRAKERJTUG00000002385, BRAKERJTUG00000002576, BRAKERJTUG00000003130, BRAKERJTUG00000003283, BRAKERJTUG00000003801, BRAKERJTUG00000004033, BRAKERJTUG00000004221	BRAKERXYFG00000008815, BRAKERXYFG00000008851, BRAKERXYFG00000009966, BRAKERXYFG00000009984, BRAKERXYFG00000010592, BRAKERXYFG00000014509, BRAKERXYFG00000015160, BRAKERXYFG00000015167, BRAKERXYFG00000015185, BRAKERXYFG00000016337, BRAKERXYFG00000016394	ENSAJGG00005008709, ENSAJGG00005009592, ENSAJGG00005011766	ENSKZQG00000004745, ENSKZQG00000006993, ENSKZQG00000007104	FBgn0027552, FBgn0033101, FBgn0035476, FBgn0036290, FBgn0058064	ENSQNAG00000001571, ENSQNAG00000001986	LOC119648764, LOC119649235, LOC119649454, LOC119649550, LOC119649551, LOC119649552, LOC119649554, LOC119649556, LOC119649557, LOC119649558, LOC119649744, LOC119650038, LOC119650039, LOC119650104, LOC119652612	ENSCHKG00000002474, ENSCHKG00000010063	ENSAMHG00005000943, ENSAMHG00005002177, ENSAMHG00005002532	ENSEYDG00000010062, ENSEYDG00000011883	BRAKERZWPG00000004030, BRAKERZWPG00000004565, BRAKERZWPG00000004652, BRAKERZWPG00000005362, BRAKERZWPG00000005543, BRAKERZWPG00000006302, BRAKERZWPG00000006602, BRAKERZWPG00000006631, BRAKERZWPG00000017617	ENSNNMG00000005217, ENSNNMG00000006214, ENSNNMG00000007729	ENSQOYG00000000212, ENSQOYG00000008982, ENSQOYG00000009687, ENSQOYG00000009986, ENSQOYG00000010291, ENSQOYG00000010563, ENSQOYG00000011594, ENSQOYG00000011631, ENSQOYG00000012046	ENSJBKG00000007418, ENSJBKG00000007904
OG0000062	BRAKERRCBG00000005427, BRAKERRCBG00000006242, BRAKERRCBG00000007133, BRAKERRCBG00000008327, BRAKERRCBG00000008956, BRAKERRCBG00000009003, BRAKERRCBG00000009004, BRAKERRCBG00000012406, BRAKERRCBG00000013970, BRAKERRCBG00000014484, BRAKERRCBG00000015147, BRAKERRCBG00000015159	BRAKERJTUG00000000704, BRAKERJTUG00000005605, BRAKERJTUG00000008953, BRAKERJTUG00000015719, BRAKERJTUG00000016398, BRAKERJTUG00000016419, BRAKERJTUG00000017133	BRAKERXYFG00000002193, BRAKERXYFG00000004524, BRAKERXYFG00000005148, BRAKERXYFG00000006465, BRAKERXYFG00000008475, BRAKERXYFG00000009685, BRAKERXYFG00000012393, BRAKERXYFG00000012818, BRAKERXYFG00000013362, BRAKERXYFG00000014517, BRAKERXYFG00000014897, BRAKERXYFG00000019719, BRAKERXYFG00000022069	ENSAJGG00005005957, ENSAJGG00005006098	ENSKZQG00000002135, ENSKZQG00000007224, ENSKZQG00000010582, ENSKZQG00000011400, ENSKZQG00000012847	FBgn0028931, FBgn0031874	ENSQNAG00000006610, ENSQNAG00000008061, ENSQNAG00000008325	LOC119646837, LOC119646948, LOC119646958, LOC119647019, LOC119654022, LOC119654061, LOC119657653, LOC119658109, LOC119658171, LOC119658845, LOC119659087, LOC119659225, LOC119660855, LOC119661357	ENSCHKG00000002189, ENSCHKG00000002711, ENSCHKG00000003598, ENSCHKG00000007080	ENSAMHG00005001200, ENSAMHG00005002409, ENSAMHG00005004565, ENSAMHG00005006387, ENSAMHG00005009547, ENSAMHG00005010085	ENSEYDG00000000753, ENSEYDG00000007006, ENSEYDG00000010425, ENSEYDG00000010782	BRAKERZWPG00000000306, BRAKERZWPG00000001112, BRAKERZWPG00000004260, BRAKERZWPG00000005641, BRAKERZWPG00000007024, BRAKERZWPG00000007091, BRAKERZWPG00000009012, BRAKERZWPG00000011039, BRAKERZWPG00000011136, BRAKERZWPG00000012114, BRAKERZWPG00000012886, BRAKERZWPG00000014114, BRAKERZWPG00000014352, BRAKERZWPG00000015502	ENSNNMG00000002252, ENSNNMG00000004015, ENSNNMG00000008758	ENSQOYG00000002243, ENSQOYG00000003839, ENSQOYG00000010092, ENSQOYG00000010801	ENSJBKG00000007641, ENSJBKG00000007982
OG0000063	BRAKERRCBG00000001232, BRAKERRCBG00000010077, BRAKERRCBG00000013944, BRAKERRCBG00000015859, BRAKERRCBG00000016378	BRAKERJTUG00000001106, BRAKERJTUG00000006220, BRAKERJTUG00000008578, BRAKERJTUG00000011202, BRAKERJTUG00000011832, BRAKERJTUG00000014098, BRAKERJTUG00000016409, BRAKERJTUG00000017333, BRAKERJTUG00000017573	BRAKERXYFG00000005395, BRAKERXYFG00000010205, BRAKERXYFG00000015701	ENSAJGG00005000994, ENSAJGG00005001542, ENSAJGG00005005659, ENSAJGG00005006328, ENSAJGG00005007282, ENSAJGG00005008580, ENSAJGG00005009495, ENSAJGG00005010151, ENSAJGG00005010181, ENSAJGG00005011810, ENSAJGG00005012200	ENSKZQG00000002014, ENSKZQG00000002201, ENSKZQG00000004935, ENSKZQG00000005118, ENSKZQG00000005598, ENSKZQG00000006443, ENSKZQG00000006760, ENSKZQG00000007126, ENSKZQG00000007632, ENSKZQG00000008688, ENSKZQG00000008908	FBgn0036193	ENSQNAG00000001427, ENSQNAG00000002856, ENSQNAG00000003363, ENSQNAG00000003937, ENSQNAG00000004237, ENSQNAG00000005107, ENSQNAG00000006356, ENSQNAG00000008812, ENSQNAG00000009530, ENSQNAG00000009719, ENSQNAG00000011757, ENSQNAG00000011832	LOC119649237, LOC119649387, LOC119659096	ENSCHKG00000002057, ENSCHKG00000005384, ENSCHKG00000006651, ENSCHKG00000007675, ENSCHKG00000007801, ENSCHKG00000008491	ENSAMHG00005000619, ENSAMHG00005000960, ENSAMHG00005005602, ENSAMHG00005008077, ENSAMHG00005010950	ENSEYDG00000000651, ENSEYDG00000003555, ENSEYDG00000004498, ENSEYDG00000005871, ENSEYDG00000006331, ENSEYDG00000010612, ENSEYDG00000011464		ENSNNMG00000006827, ENSNNMG00000009100, ENSNNMG00000010447, ENSNNMG00000011326, ENSNNMG00000012130	ENSQOYG00000006872, ENSQOYG00000006947	ENSJBKG00000000322, ENSJBKG00000000611, ENSJBKG00000000978, ENSJBKG00000001240, ENSJBKG00000002029, ENSJBKG00000002413, ENSJBKG00000002597, ENSJBKG00000002862, ENSJBKG00000005540, ENSJBKG00000007533, ENSJBKG00000008725, ENSJBKG00000009938, ENSJBKG00000010888, ENSJBKG00000011076
OG0000064	BRAKERRCBG00000002804, BRAKERRCBG00000008975, BRAKERRCBG00000012706	BRAKERJTUG00000015872	BRAKERXYFG00000000075, BRAKERXYFG00000001234, BRAKERXYFG00000002606, BRAKERXYFG00000002627, BRAKERXYFG00000002804, BRAKERXYFG00000004946, BRAKERXYFG00000005668, BRAKERXYFG00000006991, BRAKERXYFG00000008092, BRAKERXYFG00000014185, BRAKERXYFG00000014771, BRAKERXYFG00000015320, BRAKERXYFG00000016502, BRAKERXYFG00000017077, BRAKERXYFG00000017140, BRAKERXYFG00000017613, BRAKERXYFG00000017966, BRAKERXY…	ENSAJGG00005001610, ENSAJGG00005002457, ENSAJGG00005003021, ENSAJGG00005003130, ENSAJGG00005006262, ENSAJGG00005012797	ENSKZQG00000001634, ENSKZQG00000002898, ENSKZQG00000005412, ENSKZQG00000008011, ENSKZQG00000008130, ENSKZQG00000008340, ENSKZQG00000009352		ENSQNAG00000004215, ENSQNAG00000005141, ENSQNAG00000007124, ENSQNAG00000007876, ENSQNAG00000010786	LOC119646155, LOC119646206, LOC119647012, LOC119648475, LOC119648569, LOC119650993, LOC119652027, LOC119652109, LOC119652168, LOC119652284, LOC119653502, LOC119653929, LOC119655530, LOC119656957, LOC119658110, LOC119659081, LOC119659097, LOC119661104	ENSCHKG00000000993, ENSCHKG00000001452, ENSCHKG00000001564, ENSCHKG00000002014, ENSCHKG00000003726, ENSCHKG00000005478, ENSCHKG00000007559	ENSAMHG00005003386, ENSAMHG00005011234	ENSEYDG00000000695, ENSEYDG00000001799, ENSEYDG00000003070, ENSEYDG00000009612, ENSEYDG00000011701, ENSEYDG00000011812	BRAKERZWPG00000004409, BRAKERZWPG00000007498, BRAKERZWPG00000018663	ENSNNMG00000002287, ENSNNMG00000005005, ENSNNMG00000009400, ENSNNMG00000010318	ENSQOYG00000000643, ENSQOYG00000001386, ENSQOYG00000006589, ENSQOYG00000008628, ENSQOYG00000012177	ENSJBKG00000002829, ENSJBKG00000003382, ENSJBKG00000005105, ENSJBKG00000005629, ENSJBKG00000006897, ENSJBKG00000008092, ENSJBKG00000012365
OG0000065	BRAKERRCBG00000000028, BRAKERRCBG00000001205, BRAKERRCBG00000003446, BRAKERRCBG00000005839, BRAKERRCBG00000007574, BRAKERRCBG00000014855, BRAKERRCBG00000015887, BRAKERRCBG00000016984	BRAKERJTUG00000000197, BRAKERJTUG00000000246, BRAKERJTUG00000007617, BRAKERJTUG00000007962, BRAKERJTUG00000008588, BRAKERJTUG00000010829, BRAKERJTUG00000011466, BRAKERJTUG00000012000, BRAKERJTUG00000013516, BRAKERJTUG00000015133, BRAKERJTUG00000015653, BRAKERJTUG00000016180, BRAKERJTUG00000016320, BRAKERJTUG00000016706	BRAKERXYFG00000014693, BRAKERXYFG00000018148	ENSAJGG00005001857, ENSAJGG00005003379, ENSAJGG00005003416, ENSAJGG00005005846, ENSAJGG00005006628, ENSAJGG00005008546, ENSAJGG00005010160, ENSAJGG00005010209, ENSAJGG00005010866	ENSKZQG00000001510, ENSKZQG00000002443, ENSKZQG00000004466, ENSKZQG00000006502, ENSKZQG00000007311, ENSKZQG00000007954, ENSKZQG00000008960, ENSKZQG00000010089, ENSKZQG00000012441		ENSQNAG00000002288, ENSQNAG00000003128, ENSQNAG00000003762, ENSQNAG00000003788, ENSQNAG00000004207, ENSQNAG00000007900, ENSQNAG00000007958, ENSQNAG00000009057, ENSQNAG00000009085, ENSQNAG00000010580, ENSQNAG00000011217, ENSQNAG00000011654, ENSQNAG00000012288		ENSCHKG00000006169, ENSCHKG00000007580	ENSAMHG00005004861, ENSAMHG00005005150, ENSAMHG00005006562, ENSAMHG00005007102, ENSAMHG00005007716, ENSAMHG00005009295, ENSAMHG00005009572	ENSEYDG00000001561, ENSEYDG00000002136, ENSEYDG00000004158, ENSEYDG00000008346	BRAKERZWPG00000002311, BRAKERZWPG00000008873, BRAKERZWPG00000018724	ENSNNMG00000001524, ENSNNMG00000002523, ENSNNMG00000004090, ENSNNMG00000006292, ENSNNMG00000006672, ENSNNMG00000007486, ENSNNMG00000009760, ENSNNMG00000011370, ENSNNMG00000012308		ENSJBKG00000000920, ENSJBKG00000001512, ENSJBKG00000001674, ENSJBKG00000002835, ENSJBKG00000003243, ENSJBKG00000003919, ENSJBKG00000003962, ENSJBKG00000005008, ENSJBKG00000007446, ENSJBKG00000008125, ENSJBKG00000009170, ENSJBKG00000013019
OG0000066	BRAKERRCBG00000000618, BRAKERRCBG00000002386, BRAKERRCBG00000003864, BRAKERRCBG00000004213, BRAKERRCBG00000009724, BRAKERRCBG00000011516, BRAKERRCBG00000012026, BRAKERRCBG00000013908, BRAKERRCBG00000014689, BRAKERRCBG00000014880, BRAKERRCBG00000014921, BRAKERRCBG00000014950, BRAKERRCBG00000015402, BRAKERRCBG00000015788, BRAKERRCBG00000016148, BRAKERRCBG00000016640	BRAKERJTUG00000000518, BRAKERJTUG00000003069, BRAKERJTUG00000006178, BRAKERJTUG00000013142, BRAKERJTUG00000013294, BRAKERJTUG00000015078, BRAKERJTUG00000016112	BRAKERXYFG00000001535, BRAKERXYFG00000001788, BRAKERXYFG00000004940, BRAKERXYFG00000007620, BRAKERXYFG00000008616, BRAKERXYFG00000008740, BRAKERXYFG00000010155	ENSAJGG00005007095, ENSAJGG00005008565, ENSAJGG00005009507	ENSKZQG00000003796, ENSKZQG00000006028, ENSKZQG00000006671		ENSQNAG00000002383, ENSQNAG00000003892, ENSQNAG00000010375	LOC119650967, LOC119651001, LOC119652170, LOC119653758, LOC119653999, LOC119654749	ENSCHKG00000000108, ENSCHKG00000002055, ENSCHKG00000003043, ENSCHKG00000005283	ENSAMHG00005001825, ENSAMHG00005004988, ENSAMHG00005005814, ENSAMHG00005007817	ENSEYDG00000004657, ENSEYDG00000010025	BRAKERZWPG00000002403, BRAKERZWPG00000002524, BRAKERZWPG00000004040, BRAKERZWPG00000004580, BRAKERZWPG00000004945, BRAKERZWPG00000005396, BRAKERZWPG00000005488, BRAKERZWPG00000006166, BRAKERZWPG00000006801, BRAKERZWPG00000007088, BRAKERZWPG00000008125, BRAKERZWPG00000009698, BRAKERZWPG00000009994, BRAKERZWPG00000010314, BRAKERZWPG00000010972, BRAKERZWPG00000011051, BRAKERZWPG00000011537, BRAKERZW…	ENSNNMG00000006014, ENSNNMG00000009882	ENSQOYG00000000451, ENSQOYG00000000969, ENSQOYG00000001840, ENSQOYG00000005583, ENSQOYG00000009068	ENSJBKG00000001491, ENSJBKG00000004879, ENSJBKG00000006199, ENSJBKG00000012676
OG0000067	BRAKERRCBG00000005498, BRAKERRCBG00000006101, BRAKERRCBG00000006178, BRAKERRCBG00000010663, BRAKERRCBG00000012132, BRAKERRCBG00000012980, BRAKERRCBG00000016587	BRAKERJTUG00000002215, BRAKERJTUG00000003306, BRAKERJTUG00000003916, BRAKERJTUG00000005123, BRAKERJTUG00000005629, BRAKERJTUG00000007419, BRAKERJTUG00000007688, BRAKERJTUG00000007795, BRAKERJTUG00000008027, BRAKERJTUG00000008839, BRAKERJTUG00000009954, BRAKERJTUG00000010177, BRAKERJTUG00000010603, BRAKERJTUG00000011506, BRAKERJTUG00000011574, BRAKERJTUG00000011859, BRAKERJTUG00000012440, BRAKERJT…	BRAKERXYFG00000000048, BRAKERXYFG00000000160, BRAKERXYFG00000001484, BRAKERXYFG00000001558, BRAKERXYFG00000001728, BRAKERXYFG00000001973, BRAKERXYFG00000002232, BRAKERXYFG00000002710, BRAKERXYFG00000002913, BRAKERXYFG00000002998, BRAKERXYFG00000003186, BRAKERXYFG00000003328, BRAKERXYFG00000003504, BRAKERXYFG00000003624, BRAKERXYFG00000003746, BRAKERXYFG00000003873, BRAKERXYFG00000005801, BRAKERXY…				ENSQNAG00000005891					BRAKERZWPG00000007228, BRAKERZWPG00000010534, BRAKERZWPG00000011394		ENSQOYG00000007749	ENSJBKG00000010917
OG0000068	BRAKERRCBG00000007011, BRAKERRCBG00000008417, BRAKERRCBG00000014334, BRAKERRCBG00000014633, BRAKERRCBG00000015074, BRAKERRCBG00000015551, BRAKERRCBG00000015763, BRAKERRCBG00000016234, BRAKERRCBG00000016253	BRAKERJTUG00000014677, BRAKERJTUG00000015022, BRAKERJTUG00000015431, BRAKERJTUG00000016265, BRAKERJTUG00000016361, BRAKERJTUG00000016453, BRAKERJTUG00000016722, BRAKERJTUG00000017320, BRAKERJTUG00000017545	BRAKERXYFG00000008867, BRAKERXYFG00000010064, BRAKERXYFG00000010114, BRAKERXYFG00000011419, BRAKERXYFG00000011535, BRAKERXYFG00000012210, BRAKERXYFG00000012463, BRAKERXYFG00000014073, BRAKERXYFG00000014096, BRAKERXYFG00000015936, BRAKERXYFG00000016279	ENSAJGG00005006005	ENSKZQG00000010466	FBgn0004425, FBgn0004427, FBgn0004428, FBgn0004429, FBgn0004430, FBgn0004431, FBgn0034092, FBgn0050062	ENSQNAG00000000927, ENSQNAG00000001948, ENSQNAG00000002167, ENSQNAG00000003022, ENSQNAG00000004919	LOC119654410, LOC119654411, LOC119654544, LOC119654625, LOC119654650, LOC119654694, LOC119654865, LOC119654918, LOC119655009, LOC119655010, LOC119655011, LOC119656289	ENSCHKG00000001851, ENSCHKG00000005915	ENSAMHG00005008431, ENSAMHG00005010387	ENSEYDG00000002093, ENSEYDG00000002415, ENSEYDG00000002492, ENSEYDG00000002626	BRAKERZWPG00000000397, BRAKERZWPG00000000488, BRAKERZWPG00000000694, BRAKERZWPG00000000726, BRAKERZWPG00000000763, BRAKERZWPG00000001060, BRAKERZWPG00000001229, BRAKERZWPG00000001246, BRAKERZWPG00000001269, BRAKERZWPG00000001282, BRAKERZWPG00000002047, BRAKERZWPG00000002075, BRAKERZWPG00000002133, BRAKERZWPG00000002644, BRAKERZWPG00000003482, BRAKERZWPG00000004013, BRAKERZWPG00000005140, BRAKERZW…	ENSNNMG00000003199, ENSNNMG00000012035	ENSQOYG00000005911, ENSQOYG00000007111	ENSJBKG00000008714, ENSJBKG00000008827, ENSJBKG00000012318
OG0000069	BRAKERRCBG00000000397, BRAKERRCBG00000003875, BRAKERRCBG00000016491	BRAKERJTUG00000010230, BRAKERJTUG00000011060, BRAKERJTUG00000015330		ENSAJGG00005000021, ENSAJGG00005001966, ENSAJGG00005002996, ENSAJGG00005003085, ENSAJGG00005003235, ENSAJGG00005003318, ENSAJGG00005003972, ENSAJGG00005004581, ENSAJGG00005004705, ENSAJGG00005006230, ENSAJGG00005007843, ENSAJGG00005011060, ENSAJGG00005011171, ENSAJGG00005012128	ENSKZQG00000000293, ENSKZQG00000008718, ENSKZQG00000009600, ENSKZQG00000010404, ENSKZQG00000011008, ENSKZQG00000011036, ENSKZQG00000011340, ENSKZQG00000012730, ENSKZQG00000013124		ENSQNAG00000000232, ENSQNAG00000000779, ENSQNAG00000001825, ENSQNAG00000002074, ENSQNAG00000003150, ENSQNAG00000004432, ENSQNAG00000009009, ENSQNAG00000009361, ENSQNAG00000011198, ENSQNAG00000011953, ENSQNAG00000012380		ENSCHKG00000001552, ENSCHKG00000001734, ENSCHKG00000001912, ENSCHKG00000002385, ENSCHKG00000003334, ENSCHKG00000003677, ENSCHKG00000004065, ENSCHKG00000004201, ENSCHKG00000004719, ENSCHKG00000006066, ENSCHKG00000008357, ENSCHKG00000010239, ENSCHKG00000011069	ENSAMHG00005000521, ENSAMHG00005005622, ENSAMHG00005007702, ENSAMHG00005008772, ENSAMHG00005010056	ENSEYDG00000003067, ENSEYDG00000003295, ENSEYDG00000007102, ENSEYDG00000007261, ENSEYDG00000010182, ENSEYDG00000010236, ENSEYDG00000011215, ENSEYDG00000011937	BRAKERZWPG00000000247, BRAKERZWPG00000004197, BRAKERZWPG00000015192	ENSNNMG00000000100, ENSNNMG00000004221, ENSNNMG00000005098, ENSNNMG00000005574, ENSNNMG00000006972, ENSNNMG00000009014, ENSNNMG00000009121, ENSNNMG00000009308, ENSNNMG00000010479, ENSNNMG00000012623	ENSQOYG00000000791, ENSQOYG00000005613, ENSQOYG00000005630, ENSQOYG00000007765, ENSQOYG00000010918, ENSQOYG00000011065	ENSJBKG00000000058, ENSJBKG00000006495, ENSJBKG00000008082
OG0000070	BRAKERRCBG00000002520, BRAKERRCBG00000003977, BRAKERRCBG00000008596, BRAKERRCBG00000017079	BRAKERJTUG00000000049, BRAKERJTUG00000001330, BRAKERJTUG00000002371, BRAKERJTUG00000003507, BRAKERJTUG00000004819, BRAKERJTUG00000004990, BRAKERJTUG00000007010, BRAKERJTUG00000007141, BRAKERJTUG00000009311, BRAKERJTUG00000010165, BRAKERJTUG00000011750, BRAKERJTUG00000014842, BRAKERJTUG00000016598, BRAKERJTUG00000017807	BRAKERXYFG00000000259, BRAKERXYFG00000000579, BRAKERXYFG00000001435, BRAKERXYFG00000002177, BRAKERXYFG00000002226, BRAKERXYFG00000002774, BRAKERXYFG00000003705, BRAKERXYFG00000004820, BRAKERXYFG00000006891, BRAKERXYFG00000007055, BRAKERXYFG00000007221, BRAKERXYFG00000007546, BRAKERXYFG00000010624, BRAKERXYFG00000011646, BRAKERXYFG00000011752, BRAKERXYFG00000011930, BRAKERXYFG00000012322, BRAKERXY…	ENSAJGG00005001194, ENSAJGG00005003856, ENSAJGG00005004422, ENSAJGG00005004694, ENSAJGG00005006122, ENSAJGG00005007360, ENSAJGG00005010372, ENSAJGG00005010503	ENSKZQG00000003129, ENSKZQG00000004383, ENSKZQG00000004584, ENSKZQG00000009291, ENSKZQG00000009745, ENSKZQG00000010417, ENSKZQG00000012823		ENSQNAG00000002102, ENSQNAG00000003558, ENSQNAG00000006834	LOC119647174, LOC119650444, LOC119650974, LOC119653946, LOC119653955, LOC119657014, LOC119658203	ENSCHKG00000000133, ENSCHKG00000003359, ENSCHKG00000005029, ENSCHKG00000010545	ENSAMHG00005004149	ENSEYDG00000000202, ENSEYDG00000001169		ENSNNMG00000001069, ENSNNMG00000003762, ENSNNMG00000008090, ENSNNMG00000008490, ENSNNMG00000011339	ENSQOYG00000000898, ENSQOYG00000003810, ENSQOYG00000005113, ENSQOYG00000006131, ENSQOYG00000008846, ENSQOYG00000009221, ENSQOYG00000010742, ENSQOYG00000012048	ENSJBKG00000003689, ENSJBKG00000008887
OG0000071	BRAKERRCBG00000002915, BRAKERRCBG00000015743, BRAKERRCBG00000017229, BRAKERRCBG00000017504	BRAKERJTUG00000008720	BRAKERXYFG00000002593, BRAKERXYFG00000006557, BRAKERXYFG00000008436, BRAKERXYFG00000017772	ENSAJGG00005001158, ENSAJGG00005001348, ENSAJGG00005005715, ENSAJGG00005006401, ENSAJGG00005012161	ENSKZQG00000000889, ENSKZQG00000001033, ENSKZQG00000002602, ENSKZQG00000004682, ENSKZQG00000004877, ENSKZQG00000008699	FBgn0033750	ENSQNAG00000001761, ENSQNAG00000002505, ENSQNAG00000004996	LOC119646288, LOC119646672, LOC119646974, LOC119647040, LOC119647166, LOC119648497, LOC119648502, LOC119648615, LOC119651626, LOC119652018, LOC119652026, LOC119652121, LOC119652124, LOC119652175, LOC119653407, LOC119653997, LOC119654670, LOC119656208, LOC119656895, LOC119661571	ENSCHKG00000000931, ENSCHKG00000005731, ENSCHKG00000006780	ENSAMHG00005000827, ENSAMHG00005002243, ENSAMHG00005005689, ENSAMHG00005006597	ENSEYDG00000001465, ENSEYDG00000003883, ENSEYDG00000008468, ENSEYDG00000011134	BRAKERZWPG00000001141, BRAKERZWPG00000001590, BRAKERZWPG00000005405, BRAKERZWPG00000005594, BRAKERZWPG00000006005, BRAKERZWPG00000006059, BRAKERZWPG00000006682, BRAKERZWPG00000006792, BRAKERZWPG00000007030, BRAKERZWPG00000007997, BRAKERZWPG00000008141, BRAKERZWPG00000008361, BRAKERZWPG00000010166, BRAKERZWPG00000013632, BRAKERZWPG00000013633, BRAKERZWPG00000013769, BRAKERZWPG00000016540, BRAKERZW…	ENSNNMG00000006674, ENSNNMG00000009442	ENSQOYG00000002406, ENSQOYG00000003107, ENSQOYG00000004306, ENSQOYG00000006722, ENSQOYG00000008877, ENSQOYG00000009586, ENSQOYG00000010897	ENSJBKG00000001447, ENSJBKG00000004227, ENSJBKG00000006781, ENSJBKG00000007852, ENSJBKG00000010716
OG0000072	BRAKERRCBG00000000093, BRAKERRCBG00000000318, BRAKERRCBG00000000534, BRAKERRCBG00000000666, BRAKERRCBG00000001176, BRAKERRCBG00000002186, BRAKERRCBG00000002578, BRAKERRCBG00000003413, BRAKERRCBG00000004195, BRAKERRCBG00000008462, BRAKERRCBG00000008505, BRAKERRCBG00000012021, BRAKERRCBG00000015249, BRAKERRCBG00000015981	BRAKERJTUG00000000118, BRAKERJTUG00000006406, BRAKERJTUG00000010050, BRAKERJTUG00000010846, BRAKERJTUG00000010979, BRAKERJTUG00000011015, BRAKERJTUG00000013288, BRAKERJTUG00000014336	BRAKERXYFG00000001495, BRAKERXYFG00000003041, BRAKERXYFG00000005287, BRAKERXYFG00000005640, BRAKERXYFG00000008954, BRAKERXYFG00000010854, BRAKERXYFG00000013557, BRAKERXYFG00000018881, BRAKERXYFG00000019214	ENSAJGG00005001310	ENSKZQG00000003352		ENSQNAG00000008153, ENSQNAG00000010074, ENSQNAG00000011067	LOC119656901	ENSCHKG00000001707	ENSAMHG00005000755	ENSEYDG00000004383	BRAKERZWPG00000000513, BRAKERZWPG00000000555, BRAKERZWPG00000000700, BRAKERZWPG00000000863, BRAKERZWPG00000001015, BRAKERZWPG00000001101, BRAKERZWPG00000001133, BRAKERZWPG00000001371, BRAKERZWPG00000001572, BRAKERZWPG00000002114, BRAKERZWPG00000002466, BRAKERZWPG00000002564, BRAKERZWPG00000003108, BRAKERZWPG00000003420, BRAKERZWPG00000003437, BRAKERZWPG00000003572, BRAKERZWPG00000005175, BRAKERZW…	ENSNNMG00000000069, ENSNNMG00000009685	ENSQOYG00000002627, ENSQOYG00000003427	ENSJBKG00000002040, ENSJBKG00000005832, ENSJBKG00000008391, ENSJBKG00000012132
OG0000073	BRAKERRCBG00000003165, BRAKERRCBG00000005033, BRAKERRCBG00000007703, BRAKERRCBG00000008198, BRAKERRCBG00000010836, BRAKERRCBG00000014056, BRAKERRCBG00000016304, BRAKERRCBG00000017114	BRAKERJTUG00000002207, BRAKERJTUG00000006452, BRAKERJTUG00000006786, BRAKERJTUG00000009836, BRAKERJTUG00000014010, BRAKERJTUG00000017231	BRAKERXYFG00000000872, BRAKERXYFG00000003519, BRAKERXYFG00000008946, BRAKERXYFG00000010483, BRAKERXYFG00000010874, BRAKERXYFG00000014751, BRAKERXYFG00000016402	ENSAJGG00005001984, ENSAJGG00005003825, ENSAJGG00005005452, ENSAJGG00005005648, ENSAJGG00005006027, ENSAJGG00005007427, ENSAJGG00005009073	ENSKZQG00000002235, ENSKZQG00000004614, ENSKZQG00000008621, ENSKZQG00000009734, ENSKZQG00000010052, ENSKZQG00000010535, ENSKZQG00000012731, ENSKZQG00000012962, ENSKZQG00000012965		ENSQNAG00000000085, ENSQNAG00000003723, ENSQNAG00000005357, ENSQNAG00000006023, ENSQNAG00000006247, ENSQNAG00000006622, ENSQNAG00000006863, ENSQNAG00000007550, ENSQNAG00000011041, ENSQNAG00000011799		ENSCHKG00000000667, ENSCHKG00000004135	ENSAMHG00005000360, ENSAMHG00005002666, ENSAMHG00005004202, ENSAMHG00005004614, ENSAMHG00005010360, ENSAMHG00005010580	ENSEYDG00000002064, ENSEYDG00000003393, ENSEYDG00000005527, ENSEYDG00000006590, ENSEYDG00000007090, ENSEYDG00000010172, ENSEYDG00000011235, ENSEYDG00000011320, ENSEYDG00000011394	BRAKERZWPG00000007719, BRAKERZWPG00000008429, BRAKERZWPG00000010535, BRAKERZWPG00000013733, BRAKERZWPG00000016064, BRAKERZWPG00000016607, BRAKERZWPG00000017973, BRAKERZWPG00000018210	ENSNNMG00000000132, ENSNNMG00000000427, ENSNNMG00000000963, ENSNNMG00000001184, ENSNNMG00000003186, ENSNNMG00000007318, ENSNNMG00000007878, ENSNNMG00000009054, ENSNNMG00000009060	ENSQOYG00000005259	ENSJBKG00000001438, ENSJBKG00000002611, ENSJBKG00000006906, ENSJBKG00000009289, ENSJBKG00000010532
OG0000074	BRAKERRCBG00000004365, BRAKERRCBG00000004659, BRAKERRCBG00000004967, BRAKERRCBG00000005960, BRAKERRCBG00000007242, BRAKERRCBG00000008055, BRAKERRCBG00000008388, BRAKERRCBG00000008574, BRAKERRCBG00000008682, BRAKERRCBG00000011345	BRAKERJTUG00000001528, BRAKERJTUG00000003305, BRAKERJTUG00000005545, BRAKERJTUG00000005830, BRAKERJTUG00000005853, BRAKERJTUG00000005858, BRAKERJTUG00000006242, BRAKERJTUG00000006857, BRAKERJTUG00000007785, BRAKERJTUG00000007885, BRAKERJTUG00000008569, BRAKERJTUG00000008964, BRAKERJTUG00000009604	BRAKERXYFG00000001583, BRAKERXYFG00000003015, BRAKERXYFG00000003376, BRAKERXYFG00000003878, BRAKERXYFG00000005432, BRAKERXYFG00000006169, BRAKERXYFG00000008243, BRAKERXYFG00000016944, BRAKERXYFG00000017488, BRAKERXYFG00000021093	ENSAJGG00005005386, ENSAJGG00005005912, ENSAJGG00005007312	ENSKZQG00000001402, ENSKZQG00000009920, ENSKZQG00000010550		ENSQNAG00000000038, ENSQNAG00000004365, ENSQNAG00000004757	LOC119646378, LOC119650123, LOC119650142, LOC119650150, LOC119650155, LOC119653928, LOC119654563, LOC119655065, LOC119655088, LOC119655089, LOC119655670, LOC119655873, LOC119661157, LOC119661231, LOC119661741	ENSCHKG00000009723, ENSCHKG00000010127	ENSAMHG00005001104, ENSAMHG00005009246, ENSAMHG00005010474	ENSEYDG00000001740, ENSEYDG00000005448	BRAKERZWPG00000008829, BRAKERZWPG00000009831, BRAKERZWPG00000010855, BRAKERZWPG00000010891, BRAKERZWPG00000011543, BRAKERZWPG00000012376, BRAKERZWPG00000013568, BRAKERZWPG00000013721, BRAKERZWPG00000014041, BRAKERZWPG00000014136, BRAKERZWPG00000014151, BRAKERZWPG00000014153, BRAKERZWPG00000014526	ENSNNMG00000000904, ENSNNMG00000002942, ENSNNMG00000005796	ENSQOYG00000001383, ENSQOYG00000008187, ENSQOYG00000008335, ENSQOYG00000009335, ENSQOYG00000011172	ENSJBKG00000001978, ENSJBKG00000012038
OG0000075	BRAKERRCBG00000007979, BRAKERRCBG00000009774, BRAKERRCBG00000009974, BRAKERRCBG00000011357, BRAKERRCBG00000013528, BRAKERRCBG00000013697	BRAKERJTUG00000000862, BRAKERJTUG00000001433, BRAKERJTUG00000006741	BRAKERXYFG00000001560, BRAKERXYFG00000020533, BRAKERXYFG00000021873, BRAKERXYFG00000021883, BRAKERXYFG00000021887, BRAKERXYFG00000021889, BRAKERXYFG00000021894, BRAKERXYFG00000021896, BRAKERXYFG00000021904, BRAKERXYFG00000021919, BRAKERXYFG00000021921, BRAKERXYFG00000021927, BRAKERXYFG00000021929, BRAKERXYFG00000021940, BRAKERXYFG00000021943, BRAKERXYFG00000021944, BRAKERXYFG00000021960, BRAKERXY…	ENSAJGG00005012173	ENSKZQG00000007723, ENSKZQG00000008324	FBgn0004828, FBgn0014857, FBgn0051613, FBgn0053803, FBgn0053806, FBgn0053809, FBgn0053812, FBgn0053815, FBgn0053818, FBgn0053821, FBgn0053824, FBgn0053827, FBgn0053830, FBgn0053833, FBgn0053836, FBgn0053839, FBgn0053842, FBgn0053845, FBgn0053848, FBgn0053851, FBgn0053854, FBgn0053857, FBgn0053860, FBgn0053863, FBgn0053866	ENSQNAG00000004829, ENSQNAG00000006654, ENSQNAG00000006924	LOC119647429, LOC119656929	ENSCHKG00000000364, ENSCHKG00000003644	ENSAMHG00005001805, ENSAMHG00005009637	ENSEYDG00000000295, ENSEYDG00000001205, ENSEYDG00000007774	BRAKERZWPG00000003322, BRAKERZWPG00000008621, BRAKERZWPG00000014137	ENSNNMG00000001226, ENSNNMG00000008677	ENSQOYG00000003970, ENSQOYG00000006089	ENSJBKG00000000846, ENSJBKG00000009858, ENSJBKG00000010506
OG0000076	BRAKERRCBG00000013763, BRAKERRCBG00000014393, BRAKERRCBG00000014611, BRAKERRCBG00000014942, BRAKERRCBG00000015728, BRAKERRCBG00000015917, BRAKERRCBG00000016525, BRAKERRCBG00000016530, BRAKERRCBG00000016871, BRAKERRCBG00000017052, BRAKERRCBG00000017068	BRAKERJTUG00000014311, BRAKERJTUG00000014360, BRAKERJTUG00000014759, BRAKERJTUG00000015658, BRAKERJTUG00000015821, BRAKERJTUG00000016209, BRAKERJTUG00000016439, BRAKERJTUG00000016789, BRAKERJTUG00000016896, BRAKERJTUG00000017277, BRAKERJTUG00000017286	BRAKERXYFG00000008923, BRAKERXYFG00000009738, BRAKERXYFG00000010759, BRAKERXYFG00000010945, BRAKERXYFG00000012061, BRAKERXYFG00000014464, BRAKERXYFG00000015332, BRAKERXYFG00000018336	ENSAJGG00005004642, ENSAJGG00005007082, ENSAJGG00005008252	ENSKZQG00000009375, ENSKZQG00000009994, ENSKZQG00000010802, ENSKZQG00000011048, ENSKZQG00000011276, ENSKZQG00000012464	FBgn0002569, FBgn0002570, FBgn0002571, FBgn0032381, FBgn0033294, FBgn0033296, FBgn0033297, FBgn0050359, FBgn0050360	ENSQNAG00000003574, ENSQNAG00000005347	LOC119653554, LOC119653555, LOC119653556, LOC119653557, LOC119653560, LOC119653561, LOC119653562, LOC119653563, LOC119654734, LOC119661089	ENSCHKG00000004156	ENSAMHG00005010048, ENSAMHG00005010512	ENSEYDG00000001203, ENSEYDG00000003302, ENSEYDG00000003475	BRAKERZWPG00000000645, BRAKERZWPG00000001718, BRAKERZWPG00000002470, BRAKERZWPG00000002796, BRAKERZWPG00000003112, BRAKERZWPG00000003240, BRAKERZWPG00000003345, BRAKERZWPG00000003510, BRAKERZWPG00000003594	ENSNNMG00000010630, ENSNNMG00000011493, ENSNNMG00000012618	ENSQOYG00000004151, ENSQOYG00000005384, ENSQOYG00000006323, ENSQOYG00000006324, ENSQOYG00000006594, ENSQOYG00000007155	ENSJBKG00000010436, ENSJBKG00000011755, ENSJBKG00000012521
OG0000077	BRAKERRCBG00000000340, BRAKERRCBG00000001575, BRAKERRCBG00000002204, BRAKERRCBG00000003442, BRAKERRCBG00000004046	BRAKERJTUG00000009975, BRAKERJTUG00000010574, BRAKERJTUG00000010675, BRAKERJTUG00000011872, BRAKERJTUG00000013788	BRAKERXYFG00000016705, BRAKERXYFG00000017055, BRAKERXYFG00000018029, BRAKERXYFG00000018289, BRAKERXYFG00000019264, BRAKERXYFG00000020480, BRAKERXYFG00000020612, BRAKERXYFG00000020853	ENSAJGG00005001603	ENSKZQG00000001255	FBgn0004777, FBgn0004778, FBgn0004779, FBgn0004780, FBgn0004782, FBgn0004783, FBgn0029811	ENSQNAG00000009735, ENSQNAG00000009850, ENSQNAG00000009916, ENSQNAG00000010045	LOC119651582, LOC119652752, LOC119652753, LOC119652754, LOC119652755, LOC119652757, LOC119652758, LOC119652759, LOC119652760, LOC119652761, LOC119652762, LOC119652763, LOC119652764, LOC119652765, LOC119652766, LOC119652768, LOC119652769	ENSCHKG00000005259, ENSCHKG00000007433	ENSAMHG00005006711, ENSAMHG00005007680, ENSAMHG00005010587, ENSAMHG00005010982, ENSAMHG00005011025	ENSEYDG00000002398, ENSEYDG00000002720, ENSEYDG00000003248, ENSEYDG00000003283, ENSEYDG00000003943, ENSEYDG00000006969	BRAKERZWPG00000017323, BRAKERZWPG00000017426, BRAKERZWPG00000017740, BRAKERZWPG00000017899, BRAKERZWPG00000017950, BRAKERZWPG00000018102, BRAKERZWPG00000018313, BRAKERZWPG00000018426, BRAKERZWPG00000018533	ENSNNMG00000001026, ENSNNMG00000001340, ENSNNMG00000001620, ENSNNMG00000001951, ENSNNMG00000002506	ENSQOYG00000000365, ENSQOYG00000000610, ENSQOYG00000001144, ENSQOYG00000002528, ENSQOYG00000002762, ENSQOYG00000003032, ENSQOYG00000003044	ENSJBKG00000008925, ENSJBKG00000012125, ENSJBKG00000012350, ENSJBKG00000012440
OG0000078	BRAKERRCBG00000001615, BRAKERRCBG00000002671, BRAKERRCBG00000004419, BRAKERRCBG00000004471, BRAKERRCBG00000006174, BRAKERRCBG00000006694, BRAKERRCBG00000007447, BRAKERRCBG00000009744, BRAKERRCBG00000009805, BRAKERRCBG00000011000, BRAKERRCBG00000011143, BRAKERRCBG00000011873, BRAKERRCBG00000012047, BRAKERRCBG00000014122, BRAKERRCBG00000014876, BRAKERRCBG00000015298, BRAKERRCBG00000016763	BRAKERJTUG00000003934, BRAKERJTUG00000004224, BRAKERJTUG00000005144, BRAKERJTUG00000005263, BRAKERJTUG00000007193, BRAKERJTUG00000008844, BRAKERJTUG00000011181, BRAKERJTUG00000011682, BRAKERJTUG00000011967, BRAKERJTUG00000012135, BRAKERJTUG00000012354, BRAKERJTUG00000012424, BRAKERJTUG00000013903, BRAKERJTUG00000014020, BRAKERJTUG00000014978	BRAKERXYFG00000000321, BRAKERXYFG00000000989, BRAKERXYFG00000001104, BRAKERXYFG00000008809, BRAKERXYFG00000009846, BRAKERXYFG00000010266, BRAKERXYFG00000010282, BRAKERXYFG00000011225, BRAKERXYFG00000011516, BRAKERXYFG00000015827, BRAKERXYFG00000016325, BRAKERXYFG00000017006, BRAKERXYFG00000019343, BRAKERXYFG00000020024, BRAKERXYFG00000020063, BRAKERXYFG00000020143, BRAKERXYFG00000020366, BRAKERXY…	ENSAJGG00005004402, ENSAJGG00005010153	ENSKZQG00000005934		ENSQNAG00000010027	LOC119650821		ENSAMHG00005008154	ENSEYDG00000004279	BRAKERZWPG00000000254, BRAKERZWPG00000000503, BRAKERZWPG00000000607, BRAKERZWPG00000000807, BRAKERZWPG00000002000, BRAKERZWPG00000002178, BRAKERZWPG00000002335, BRAKERZWPG00000003126, BRAKERZWPG00000003819, BRAKERZWPG00000004400, BRAKERZWPG00000005335, BRAKERZWPG00000007507, BRAKERZWPG00000009876, BRAKERZWPG00000009906, BRAKERZWPG00000010426, BRAKERZWPG00000013107, BRAKERZWPG00000013110, BRAKERZW…	ENSNNMG00000003394, ENSNNMG00000005192, ENSNNMG00000008291, ENSNNMG00000010756	ENSQOYG00000008959	ENSJBKG00000001807, ENSJBKG00000005065
OG0000079	BRAKERRCBG00000000111, BRAKERRCBG00000000839, BRAKERRCBG00000001069, BRAKERRCBG00000002160, BRAKERRCBG00000002736, BRAKERRCBG00000003029, BRAKERRCBG00000003471	BRAKERJTUG00000010183, BRAKERJTUG00000011061, BRAKERJTUG00000011643, BRAKERJTUG00000012548, BRAKERJTUG00000012635, BRAKERJTUG00000012869, BRAKERJTUG00000013782	BRAKERXYFG00000001000, BRAKERXYFG00000002822, BRAKERXYFG00000004987, BRAKERXYFG00000005647, BRAKERXYFG00000007493, BRAKERXYFG00000017740, BRAKERXYFG00000019219, BRAKERXYFG00000019410, BRAKERXYFG00000019730, BRAKERXYFG00000020570	ENSAJGG00005001368, ENSAJGG00005006280	ENSKZQG00000002720, ENSKZQG00000002735	FBgn0010549, FBgn0032026, FBgn0032908, FBgn0034612, FBgn0038740, FBgn0039644, FBgn0039645, FBgn0051792, FBgn0051793, FBgn0263316	ENSQNAG00000009579, ENSQNAG00000011034	LOC119651122, LOC119651303, LOC119651336, LOC119651403, LOC119651721, LOC119652529, LOC119652736, LOC119653137, LOC119659002, LOC119659171, LOC119659308, LOC119659346, LOC119659545	ENSCHKG00000003060, ENSCHKG00000003353, ENSCHKG00000009467	ENSAMHG00005006679, ENSAMHG00005011111	ENSEYDG00000005109, ENSEYDG00000005154	BRAKERZWPG00000014579, BRAKERZWPG00000015302, BRAKERZWPG00000015407, BRAKERZWPG00000016012, BRAKERZWPG00000016040, BRAKERZWPG00000017264, BRAKERZWPG00000017849, BRAKERZWPG00000017933, BRAKERZWPG00000018259, BRAKERZWPG00000018310, BRAKERZWPG00000018756	ENSNNMG00000001394, ENSNNMG00000005440	ENSQOYG00000000334, ENSQOYG00000000393, ENSQOYG00000001234, ENSQOYG00000001799, ENSQOYG00000006006, ENSQOYG00000007998, ENSQOYG00000008507, ENSQOYG00000010669, ENSQOYG00000011012, ENSQOYG00000011043	ENSJBKG00000006964, ENSJBKG00000012036
OG0000080	BRAKERRCBG00000002168, BRAKERRCBG00000003477, BRAKERRCBG00000004124, BRAKERRCBG00000008420, BRAKERRCBG00000015389	BRAKERJTUG00000006627, BRAKERJTUG00000012327, BRAKERJTUG00000012364, BRAKERJTUG00000013216, BRAKERJTUG00000013417	BRAKERXYFG00000005336, BRAKERXYFG00000006079, BRAKERXYFG00000007438, BRAKERXYFG00000009914	ENSAJGG00005003312, ENSAJGG00005004732, ENSAJGG00005005624, ENSAJGG00005006697, ENSAJGG00005007610, ENSAJGG00005009364, ENSAJGG00005010907	ENSKZQG00000000364, ENSKZQG00000001707, ENSKZQG00000003600, ENSKZQG00000004433, ENSKZQG00000005676, ENSKZQG00000009079, ENSKZQG00000009101, ENSKZQG00000010281	FBgn0003884, FBgn0003885, FBgn0003886, FBgn0038565, FBgn0087040	ENSQNAG00000000384, ENSQNAG00000002849, ENSQNAG00000003637, ENSQNAG00000004803, ENSQNAG00000008364, ENSQNAG00000010251, ENSQNAG00000012514	LOC119648411, LOC119651268, LOC119653821, LOC119658781, LOC119660494	ENSCHKG00000002274, ENSCHKG00000007063, ENSCHKG00000009135	ENSAMHG00005002106, ENSAMHG00005004090, ENSAMHG00005005304, ENSAMHG00005005905, ENSAMHG00005006983, ENSAMHG00005010028	ENSEYDG00000000479, ENSEYDG00000002207, ENSEYDG00000006967, ENSEYDG00000008150, ENSEYDG00000010420, ENSEYDG00000010781	BRAKERZWPG00000000343, BRAKERZWPG00000002076, BRAKERZWPG00000003129, BRAKERZWPG00000004198, BRAKERZWPG00000013480, BRAKERZWPG00000015522	ENSNNMG00000000312, ENSNNMG00000000450, ENSNNMG00000003116, ENSNNMG00000006767, ENSNNMG00000007257, ENSNNMG00000011379	ENSQOYG00000005058, ENSQOYG00000007699, ENSQOYG00000008968, ENSQOYG00000011726, ENSQOYG00000012135	ENSJBKG00000001307, ENSJBKG00000005270, ENSJBKG00000005316, ENSJBKG00000006488, ENSJBKG00000006654, ENSJBKG00000010282, ENSJBKG00000012056
OG0000081	BRAKERRCBG00000009982, BRAKERRCBG00000011547, BRAKERRCBG00000012220	BRAKERJTUG00000000043, BRAKERJTUG00000000675, BRAKERJTUG00000001465, BRAKERJTUG00000002027	BRAKERXYFG00000018352, BRAKERXYFG00000019397, BRAKERXYFG00000020386, BRAKERXYFG00000020993	ENSAJGG00005000836, ENSAJGG00005003146, ENSAJGG00005009728, ENSAJGG00005010300, ENSAJGG00005010711, ENSAJGG00005012233, ENSAJGG00005012329, ENSAJGG00005012934	ENSKZQG00000005463, ENSKZQG00000006147, ENSKZQG00000006498, ENSKZQG00000007406, ENSKZQG00000009091, ENSKZQG00000010664, ENSKZQG00000011068, ENSKZQG00000012843	FBgn0030928, FBgn0030929	ENSQNAG00000005700, ENSQNAG00000006042, ENSQNAG00000006069, ENSQNAG00000007352, ENSQNAG00000007401, ENSQNAG00000007580, ENSQNAG00000008821	LOC119657269, LOC119658308, LOC119658379, LOC119658492	ENSCHKG00000000393, ENSCHKG00000002920, ENSCHKG00000003694, ENSCHKG00000005035, ENSCHKG00000006824, ENSCHKG00000010530	ENSAMHG00005000081, ENSAMHG00005001188, ENSAMHG00005001352, ENSAMHG00005001424, ENSAMHG00005001679, ENSAMHG00005009989	ENSEYDG00000003453, ENSEYDG00000004585, ENSEYDG00000005658, ENSEYDG00000005981, ENSEYDG00000006529, ENSEYDG00000006725, ENSEYDG00000007838	BRAKERZWPG00000008746, BRAKERZWPG00000012737, BRAKERZWPG00000013619	ENSNNMG00000002345, ENSNNMG00000003689, ENSNNMG00000009278, ENSNNMG00000009618, ENSNNMG00000010035, ENSNNMG00000010055, ENSNNMG00000010133, ENSNNMG00000010607, ENSNNMG00000010730, ENSNNMG00000011170	ENSQOYG00000000236, ENSQOYG00000001358, ENSQOYG00000001882, ENSQOYG00000002033, ENSQOYG00000003411, ENSQOYG00000003440, ENSQOYG00000003855	ENSJBKG00000000780, ENSJBKG00000001014, ENSJBKG00000001602, ENSJBKG00000003798, ENSJBKG00000004148, ENSJBKG00000008762
OG0000082	BRAKERRCBG00000000042, BRAKERRCBG00000000682, BRAKERRCBG00000001065, BRAKERRCBG00000003988, BRAKERRCBG00000006182, BRAKERRCBG00000007229, BRAKERRCBG00000009009, BRAKERRCBG00000014430	BRAKERJTUG00000002533, BRAKERJTUG00000002969, BRAKERJTUG00000003031, BRAKERJTUG00000006647, BRAKERJTUG00000007377, BRAKERJTUG00000010995, BRAKERJTUG00000011601, BRAKERJTUG00000011727, BRAKERJTUG00000012181, BRAKERJTUG00000012856, BRAKERJTUG00000014148, BRAKERJTUG00000014193, BRAKERJTUG00000014452, BRAKERJTUG00000015031, BRAKERJTUG00000016807, BRAKERJTUG00000017261	BRAKERXYFG00000002821, BRAKERXYFG00000010840	ENSAJGG00005000588, ENSAJGG00005007175	ENSKZQG00000011853		ENSQNAG00000004447		ENSCHKG00000002013, ENSCHKG00000008214	ENSAMHG00005006006	ENSEYDG00000009623	BRAKERZWPG00000000084, BRAKERZWPG00000000128, BRAKERZWPG00000000857, BRAKERZWPG00000001348, BRAKERZWPG00000001508, BRAKERZWPG00000001549, BRAKERZWPG00000001664, BRAKERZWPG00000002440, BRAKERZWPG00000002794, BRAKERZWPG00000002958, BRAKERZWPG00000003419, BRAKERZWPG00000004112, BRAKERZWPG00000005653, BRAKERZWPG00000006101, BRAKERZWPG00000006487, BRAKERZWPG00000006603, BRAKERZWPG00000006924, BRAKERZW…	ENSNNMG00000000804, ENSNNMG00000004799, ENSNNMG00000006439	ENSQOYG00000002098, ENSQOYG00000009208	ENSJBKG00000000438, ENSJBKG00000001353
OG0000083	BRAKERRCBG00000006571, BRAKERRCBG00000010709		BRAKERXYFG00000005448	ENSAJGG00005001851, ENSAJGG00005002621, ENSAJGG00005003010, ENSAJGG00005003323, ENSAJGG00005003766	ENSKZQG00000000587, ENSKZQG00000002699, ENSKZQG00000003366, ENSKZQG00000003379, ENSKZQG00000007203	FBgn0031554, FBgn0031559, FBgn0031560, FBgn0031561, FBgn0031562, FBgn0031563, FBgn0031564, FBgn0039077, FBgn0051609, FBgn0051779, FBgn0259954, FBgn0259955, FBgn0262010, FBgn0262721, FBgn0263842	ENSQNAG00000006092, ENSQNAG00000008189, ENSQNAG00000009239, ENSQNAG00000009247, ENSQNAG00000009263, ENSQNAG00000009699, ENSQNAG00000010001	LOC119646248, LOC119646457, LOC119646767, LOC119646877, LOC119646878, LOC119649511, LOC119651435, LOC119651955, LOC119652305, LOC119652432, LOC119658761, LOC119658769, LOC119659132, LOC119659360, LOC119661115	ENSCHKG00000003793, ENSCHKG00000005854, ENSCHKG00000006205, ENSCHKG00000006498, ENSCHKG00000006783, ENSCHKG00000006920	ENSAMHG00005002202, ENSAMHG00005002258, ENSAMHG00005003661, ENSAMHG00005006650	ENSEYDG00000007874, ENSEYDG00000008046, ENSEYDG00000008815, ENSEYDG00000010442, ENSEYDG00000011308	BRAKERZWPG00000006769, BRAKERZWPG00000011514, BRAKERZWPG00000012271	ENSNNMG00000007623, ENSNNMG00000008206, ENSNNMG00000008411, ENSNNMG00000008650, ENSNNMG00000008977, ENSNNMG00000010346	ENSQOYG00000000316, ENSQOYG00000002094, ENSQOYG00000002698, ENSQOYG00000002896, ENSQOYG00000006598	ENSJBKG00000000077, ENSJBKG00000004537, ENSJBKG00000004892, ENSJBKG00000006186, ENSJBKG00000007058
OG0000084	BRAKERRCBG00000014113, BRAKERRCBG00000014565, BRAKERRCBG00000015178, BRAKERRCBG00000015288, BRAKERRCBG00000016313, BRAKERRCBG00000016354, BRAKERRCBG00000016462, BRAKERRCBG00000016828, BRAKERRCBG00000017142	BRAKERJTUG00000013969, BRAKERJTUG00000014236, BRAKERJTUG00000014511, BRAKERJTUG00000014952, BRAKERJTUG00000015064, BRAKERJTUG00000016057, BRAKERJTUG00000016102, BRAKERJTUG00000016443, BRAKERJTUG00000016539, BRAKERJTUG00000016560, BRAKERJTUG00000017087, BRAKERJTUG00000017139, BRAKERJTUG00000017522	BRAKERXYFG00000008579, BRAKERXYFG00000008618, BRAKERXYFG00000009725, BRAKERXYFG00000011367, BRAKERXYFG00000013107, BRAKERXYFG00000013137, BRAKERXYFG00000013561, BRAKERXYFG00000015028, BRAKERXYFG00000016435	ENSAJGG00005004549, ENSAJGG00005006892, ENSAJGG00005007402, ENSAJGG00005007827, ENSAJGG00005007974	ENSKZQG00000008790, ENSKZQG00000008838, ENSKZQG00000009129, ENSKZQG00000009781, ENSKZQG00000009917, ENSKZQG00000010370, ENSKZQG00000010385, ENSKZQG00000010579, ENSKZQG00000010603, ENSKZQG00000010860, ENSKZQG00000011003, ENSKZQG00000011929, ENSKZQG00000012059	FBgn0012042, FBgn0041579, FBgn0041581	ENSQNAG00000000440, ENSQNAG00000002537, ENSQNAG00000003610, ENSQNAG00000003831, ENSQNAG00000005519, ENSQNAG00000005604, ENSQNAG00000007511	LOC119654856	ENSCHKG00000003800, ENSCHKG00000005566	ENSAMHG00005001119, ENSAMHG00005002558, ENSAMHG00005010658, ENSAMHG00005010684	ENSEYDG00000000004, ENSEYDG00000001931, ENSEYDG00000002548, ENSEYDG00000004574, ENSEYDG00000010740	BRAKERZWPG00000001864, BRAKERZWPG00000002717	ENSNNMG00000010319, ENSNNMG00000012009, ENSNNMG00000012535, ENSNNMG00000012576	ENSQOYG00000006069, ENSQOYG00000007638	ENSJBKG00000004047, ENSJBKG00000004234, ENSJBKG00000010820, ENSJBKG00000011658, ENSJBKG00000012430
OG0000085		BRAKERJTUG00000006208, BRAKERJTUG00000010383	BRAKERXYFG00000000149, BRAKERXYFG00000006267, BRAKERXYFG00000009067, BRAKERXYFG00000009365, BRAKERXYFG00000011564, BRAKERXYFG00000017145, BRAKERXYFG00000021441	ENSAJGG00005003072, ENSAJGG00005006514, ENSAJGG00005006739	ENSKZQG00000000172, ENSKZQG00000002844, ENSKZQG00000003982, ENSKZQG00000005167, ENSKZQG00000008902, ENSKZQG00000011687		ENSQNAG00000004565, ENSQNAG00000004880, ENSQNAG00000006568, ENSQNAG00000009293, ENSQNAG00000012186, ENSQNAG00000012559		ENSCHKG00000003540, ENSCHKG00000003857, ENSCHKG00000004671, ENSCHKG00000005054, ENSCHKG00000006233, ENSCHKG00000006539, ENSCHKG00000007484, ENSCHKG00000009039	ENSAMHG00005005666, ENSAMHG00005006223, ENSAMHG00005006389, ENSAMHG00005007016, ENSAMHG00005010792	ENSEYDG00000000145, ENSEYDG00000001959, ENSEYDG00000002319, ENSEYDG00000004190, ENSEYDG00000004559, ENSEYDG00000009856	BRAKERZWPG00000000585, BRAKERZWPG00000002489, BRAKERZWPG00000002658, BRAKERZWPG00000003414, BRAKERZWPG00000006412, BRAKERZWPG00000006822, BRAKERZWPG00000008493, BRAKERZWPG00000008680, BRAKERZWPG00000010388, BRAKERZWPG00000011321, BRAKERZWPG00000011545, BRAKERZWPG00000012928, BRAKERZWPG00000016230, BRAKERZWPG00000018953, BRAKERZWPG00000019054	ENSNNMG00000000720, ENSNNMG00000003445, ENSNNMG00000004083, ENSNNMG00000005012, ENSNNMG00000005271, ENSNNMG00000005541, ENSNNMG00000006226, ENSNNMG00000009024	ENSQOYG00000004200, ENSQOYG00000006497, ENSQOYG00000008761, ENSQOYG00000008890, ENSQOYG00000009085, ENSQOYG00000009710, ENSQOYG00000009818, ENSQOYG00000010900, ENSQOYG00000011400	ENSJBKG00000003104, ENSJBKG00000006042, ENSJBKG00000007427, ENSJBKG00000007913, ENSJBKG00000009491, ENSJBKG00000010047, ENSJBKG00000012306
OG0000086	BRAKERRCBG00000000138, BRAKERRCBG00000008701	BRAKERJTUG00000002110, BRAKERJTUG00000005464, BRAKERJTUG00000009450, BRAKERJTUG00000014005, BRAKERJTUG00000014359, BRAKERJTUG00000015024, BRAKERJTUG00000015418	BRAKERXYFG00000000081, BRAKERXYFG00000010425, BRAKERXYFG00000014611, BRAKERXYFG00000018481	ENSAJGG00005000824, ENSAJGG00005003941, ENSAJGG00005004048, ENSAJGG00005004759, ENSAJGG00005009519, ENSAJGG00005010204	ENSKZQG00000002787, ENSKZQG00000013078		ENSQNAG00000001617, ENSQNAG00000007676, ENSQNAG00000009362, ENSQNAG00000011012, ENSQNAG00000011238	LOC119650818, LOC119651701, LOC119652104, LOC119652183, LOC119652200, LOC119653953, LOC119653965, LOC119658212, LOC119658213, LOC119659006, LOC119660034, LOC119660041, LOC119660091, LOC119660103, LOC119661062, LOC119661381, LOC119661446	ENSCHKG00000003787, ENSCHKG00000003928	ENSAMHG00005005155, ENSAMHG00005005558, ENSAMHG00005005973	ENSEYDG00000000678, ENSEYDG00000002689, ENSEYDG00000007130, ENSEYDG00000009010, ENSEYDG00000011358	BRAKERZWPG00000000147, BRAKERZWPG00000001251, BRAKERZWPG00000001609, BRAKERZWPG00000001675, BRAKERZWPG00000002252, BRAKERZWPG00000003993, BRAKERZWPG00000006032, BRAKERZWPG00000006072, BRAKERZWPG00000009139, BRAKERZWPG00000010714, BRAKERZWPG00000011512, BRAKERZWPG00000012020, BRAKERZWPG00000012025, BRAKERZWPG00000015678, BRAKERZWPG00000016369	ENSNNMG00000000550, ENSNNMG00000004269, ENSNNMG00000005708, ENSNNMG00000006069, ENSNNMG00000008534, ENSNNMG00000010290, ENSNNMG00000010396, ENSNNMG00000012154	ENSQOYG00000006297	ENSJBKG00000000986, ENSJBKG00000006099, ENSJBKG00000007366, ENSJBKG00000008783
OG0000087	BRAKERRCBG00000004532, BRAKERRCBG00000004790, BRAKERRCBG00000005268, BRAKERRCBG00000005275, BRAKERRCBG00000005471, BRAKERRCBG00000005690, BRAKERRCBG00000006562, BRAKERRCBG00000006778, BRAKERRCBG00000006963, BRAKERRCBG00000007044, BRAKERRCBG00000008101, BRAKERRCBG00000008837	BRAKERJTUG00000000981, BRAKERJTUG00000001007, BRAKERJTUG00000001174, BRAKERJTUG00000001328, BRAKERJTUG00000002026, BRAKERJTUG00000002290, BRAKERJTUG00000002368, BRAKERJTUG00000002448, BRAKERJTUG00000002885, BRAKERJTUG00000003791, BRAKERJTUG00000004005, BRAKERJTUG00000004569, BRAKERJTUG00000004955	BRAKERXYFG00000009548, BRAKERXYFG00000010171, BRAKERXYFG00000010692, BRAKERXYFG00000012470, BRAKERXYFG00000013090, BRAKERXYFG00000013723, BRAKERXYFG00000014549, BRAKERXYFG00000015346, BRAKERXYFG00000016275	ENSAJGG00005008171		FBgn0023197, FBgn0035669, FBgn0035670, FBgn0035678, FBgn0036738	ENSQNAG00000010245	LOC119648172, LOC119648536, LOC119648538, LOC119648554, LOC119648921, LOC119648942, LOC119648943, LOC119649694, LOC119649695, LOC119649696, LOC119649697, LOC119650121, LOC119650130, LOC119657608			ENSEYDG00000009776, ENSEYDG00000011163, ENSEYDG00000011517	BRAKERZWPG00000003990, BRAKERZWPG00000004326, BRAKERZWPG00000004398, BRAKERZWPG00000004801, BRAKERZWPG00000005042, BRAKERZWPG00000005562, BRAKERZWPG00000005738, BRAKERZWPG00000006114, BRAKERZWPG00000006130, BRAKERZWPG00000006325, BRAKERZWPG00000006352, BRAKERZWPG00000007028, BRAKERZWPG00000007104	ENSNNMG00000004673, ENSNNMG00000005019	ENSQOYG00000009809, ENSQOYG00000009950, ENSQOYG00000010178, ENSQOYG00000011408, ENSQOYG00000012402	ENSJBKG00000003319, ENSJBKG00000006721, ENSJBKG00000006812
OG0000088	BRAKERRCBG00000004567, BRAKERRCBG00000004902, BRAKERRCBG00000006465, BRAKERRCBG00000007099	BRAKERJTUG00000001119, BRAKERJTUG00000001789, BRAKERJTUG00000002789, BRAKERJTUG00000004351	BRAKERXYFG00000009393, BRAKERXYFG00000011150, BRAKERXYFG00000011248, BRAKERXYFG00000011697, BRAKERXYFG00000012920, BRAKERXYFG00000013958, BRAKERXYFG00000014657, BRAKERXYFG00000016368	ENSAJGG00005008626, ENSAJGG00005008807, ENSAJGG00005009997, ENSAJGG00005010716, ENSAJGG00005011287, ENSAJGG00005012114	ENSKZQG00000004928, ENSKZQG00000006070, ENSKZQG00000006294, ENSKZQG00000006830	FBgn0001224, FBgn0001225, FBgn0001226	ENSQNAG00000000508, ENSQNAG00000001663, ENSQNAG00000002522, ENSQNAG00000002937	LOC119646956, LOC119648394, LOC119649132, LOC119649897, LOC119650070, LOC119650118, LOC119650378, LOC119650380, LOC119650381	ENSCHKG00000008786, ENSCHKG00000008802, ENSCHKG00000009263, ENSCHKG00000009955	ENSAMHG00005000159, ENSAMHG00005000283, ENSAMHG00005000582, ENSAMHG00005000853, ENSAMHG00005003714, ENSAMHG00005006775	ENSEYDG00000008560, ENSEYDG00000008674, ENSEYDG00000009986, ENSEYDG00000011859	BRAKERZWPG00000004264, BRAKERZWPG00000005024, BRAKERZWPG00000005279, BRAKERZWPG00000005523, BRAKERZWPG00000006117, BRAKERZWPG00000006645, BRAKERZWPG00000006928, BRAKERZWPG00000019012, BRAKERZWPG00000019013, BRAKERZWPG00000019015, BRAKERZWPG00000019016, BRAKERZWPG00000019017, BRAKERZWPG00000019018	ENSNNMG00000001663, ENSNNMG00000004657, ENSNNMG00000006734, ENSNNMG00000006961	ENSQOYG00000009981, ENSQOYG00000010246, ENSQOYG00000010842, ENSQOYG00000010945	ENSJBKG00000002721, ENSJBKG00000004422, ENSJBKG00000004774, ENSJBKG00000005349
OG0000089	BRAKERRCBG00000000155, BRAKERRCBG00000002551, BRAKERRCBG00000002886, BRAKERRCBG00000003458, BRAKERRCBG00000003935, BRAKERRCBG00000004909, BRAKERRCBG00000005073, BRAKERRCBG00000005636, BRAKERRCBG00000005817, BRAKERRCBG00000006783, BRAKERRCBG00000007382, BRAKERRCBG00000012923, BRAKERRCBG00000013641, BRAKERRCBG00000014479, BRAKERRCBG00000014645, BRAKERRCBG00000014662, BRAKERRCBG00000015157	BRAKERJTUG00000000334, BRAKERJTUG00000000532, BRAKERJTUG00000000869, BRAKERJTUG00000000873, BRAKERJTUG00000001044, BRAKERJTUG00000001282, BRAKERJTUG00000001943, BRAKERJTUG00000001992, BRAKERJTUG00000002457, BRAKERJTUG00000002498, BRAKERJTUG00000003597, BRAKERJTUG00000003737, BRAKERJTUG00000004138, BRAKERJTUG00000004284, BRAKERJTUG00000004487, BRAKERJTUG00000004508, BRAKERJTUG00000004914, BRAKERJT…	BRAKERXYFG00000002067, BRAKERXYFG00000003317, BRAKERXYFG00000004664, BRAKERXYFG00000005798, BRAKERXYFG00000006007, BRAKERXYFG00000006776, BRAKERXYFG00000007086, BRAKERXYFG00000007931, BRAKERXYFG00000011214, BRAKERXYFG00000012714, BRAKERXYFG00000017159, BRAKERXYFG00000017358, BRAKERXYFG00000017500, BRAKERXYFG00000018982, BRAKERXYFG00000020387, BRAKERXYFG00000020464, BRAKERXYFG00000021022							ENSAMHG00005005425, ENSAMHG00005007719		BRAKERZWPG00000005017	ENSNNMG00000002837	ENSQOYG00000007211	ENSJBKG00000001437
OG0000090	BRAKERRCBG00000001122, BRAKERRCBG00000001372, BRAKERRCBG00000002518, BRAKERRCBG00000002668, BRAKERRCBG00000003258, BRAKERRCBG00000003745, BRAKERRCBG00000004592, BRAKERRCBG00000004870, BRAKERRCBG00000006416, BRAKERRCBG00000006672, BRAKERRCBG00000007142, BRAKERRCBG00000007489, BRAKERRCBG00000008116, BRAKERRCBG00000009899, BRAKERRCBG00000011009, BRAKERRCBG00000011215, BRAKERRCBG00000011678, BRAKERRC…	BRAKERJTUG00000000765, BRAKERJTUG00000000933, BRAKERJTUG00000001316, BRAKERJTUG00000001334, BRAKERJTUG00000002890, BRAKERJTUG00000003390, BRAKERJTUG00000004181, BRAKERJTUG00000005126, BRAKERJTUG00000005949, BRAKERJTUG00000006090, BRAKERJTUG00000006459, BRAKERJTUG00000006681, BRAKERJTUG00000007072, BRAKERJTUG00000007087, BRAKERJTUG00000007834, BRAKERJTUG00000009882, BRAKERJTUG00000010231, BRAKERJT…	BRAKERXYFG00000003057, BRAKERXYFG00000012794, BRAKERXYFG00000014948, BRAKERXYFG00000021327	ENSAJGG00005002502, ENSAJGG00005011329	ENSKZQG00000003403							BRAKERZWPG00000000441, BRAKERZWPG00000003496, BRAKERZWPG00000004145, BRAKERZWPG00000005447, BRAKERZWPG00000005787, BRAKERZWPG00000008169, BRAKERZWPG00000008200, BRAKERZWPG00000010453, BRAKERZWPG00000011607, BRAKERZWPG00000011786, BRAKERZWPG00000014042, BRAKERZWPG00000016689, BRAKERZWPG00000016712, BRAKERZWPG00000017366, BRAKERZWPG00000017387, BRAKERZWPG00000018247			ENSJBKG00000006544
OG0000091	BRAKERRCBG00000000032, BRAKERRCBG00000000261, BRAKERRCBG00000000989, BRAKERRCBG00000003201, BRAKERRCBG00000003390	BRAKERJTUG00000010573, BRAKERJTUG00000010863, BRAKERJTUG00000011246, BRAKERJTUG00000011712, BRAKERJTUG00000012315, BRAKERJTUG00000013466	BRAKERXYFG00000000009, BRAKERXYFG00000000488, BRAKERXYFG00000000501, BRAKERXYFG00000005669, BRAKERXYFG00000005932, BRAKERXYFG00000006559, BRAKERXYFG00000008382	ENSAJGG00005002970, ENSAJGG00005004769, ENSAJGG00005005078, ENSAJGG00005006189, ENSAJGG00005006217, ENSAJGG00005007103	ENSKZQG00000009016, ENSKZQG00000009471, ENSKZQG00000010339, ENSKZQG00000011218, ENSKZQG00000011653, ENSKZQG00000012316, ENSKZQG00000012616, ENSKZQG00000013158	FBgn0050413, FBgn0053998, FBgn0054026	ENSQNAG00000001325, ENSQNAG00000002484, ENSQNAG00000002734, ENSQNAG00000003603	LOC119651320, LOC119651560, LOC119651645, LOC119651681, LOC119651694, LOC119652003, LOC119652374, LOC119660050, LOC119661509	ENSCHKG00000007561, ENSCHKG00000009290, ENSCHKG00000010042, ENSCHKG00000010900	ENSAMHG00005008528, ENSAMHG00005008640, ENSAMHG00005009917, ENSAMHG00005010940, ENSAMHG00005010954	ENSEYDG00000000296, ENSEYDG00000002982, ENSEYDG00000003788	BRAKERZWPG00000003166, BRAKERZWPG00000009844, BRAKERZWPG00000010623, BRAKERZWPG00000011080	ENSNNMG00000000075, ENSNNMG00000001675, ENSNNMG00000001840, ENSNNMG00000002293, ENSNNMG00000003687, ENSNNMG00000003938, ENSNNMG00000004302	ENSQOYG00000000810, ENSQOYG00000005905	ENSJBKG00000008441, ENSJBKG00000010935, ENSJBKG00000011218, ENSJBKG00000011371, ENSJBKG00000011465
OG0000092	BRAKERRCBG00000009041, BRAKERRCBG00000011202, BRAKERRCBG00000012752	BRAKERJTUG00000005569, BRAKERJTUG00000007989, BRAKERJTUG00000008322	BRAKERXYFG00000002096, BRAKERXYFG00000004458	ENSAJGG00005000853, ENSAJGG00005002488, ENSAJGG00005002674	ENSKZQG00000000663, ENSKZQG00000002583, ENSKZQG00000003934	FBgn0029795, FBgn0032733, FBgn0046302	ENSQNAG00000004762, ENSQNAG00000006906, ENSQNAG00000008089, ENSQNAG00000008235, ENSQNAG00000008819, ENSQNAG00000011347, ENSQNAG00000011645	LOC119646997, LOC119647056, LOC119647065, LOC119658966	ENSCHKG00000004928, ENSCHKG00000005172, ENSCHKG00000006407	ENSAMHG00005000006, ENSAMHG00005000461, ENSAMHG00005001257, ENSAMHG00005001409, ENSAMHG00005003257, ENSAMHG00005004903, ENSAMHG00005007221	ENSEYDG00000008096, ENSEYDG00000008612, ENSEYDG00000008799, ENSEYDG00000009270, ENSEYDG00000009922, ENSEYDG00000009998, ENSEYDG00000010065, ENSEYDG00000010427, ENSEYDG00000010439, ENSEYDG00000010989	BRAKERZWPG00000000194, BRAKERZWPG00000001109, BRAKERZWPG00000001558, BRAKERZWPG00000002735, BRAKERZWPG00000003059, BRAKERZWPG00000003807	ENSNNMG00000007548, ENSNNMG00000008033, ENSNNMG00000008848, ENSNNMG00000009011, ENSNNMG00000009436, ENSNNMG00000009539, ENSNNMG00000009643, ENSNNMG00000009749, ENSNNMG00000010179, ENSNNMG00000010371, ENSNNMG00000012614	ENSQOYG00000000398, ENSQOYG00000003331, ENSQOYG00000003679, ENSQOYG00000004142, ENSQOYG00000004264	ENSJBKG00000000363, ENSJBKG00000001905, ENSJBKG00000003588, ENSJBKG00000003697, ENSJBKG00000005677, ENSJBKG00000005999, ENSJBKG00000006591, ENSJBKG00000007405
OG0000093	BRAKERRCBG00000000026, BRAKERRCBG00000000536, BRAKERRCBG00000001440, BRAKERRCBG00000001718, BRAKERRCBG00000001927, BRAKERRCBG00000002178, BRAKERRCBG00000002692, BRAKERRCBG00000003359, BRAKERRCBG00000003669	BRAKERJTUG00000010243, BRAKERJTUG00000010249, BRAKERJTUG00000010697, BRAKERJTUG00000010877, BRAKERJTUG00000010974, BRAKERJTUG00000011839, BRAKERJTUG00000012423, BRAKERJTUG00000012843, BRAKERJTUG00000013804	BRAKERXYFG00000004897, BRAKERXYFG00000006020, BRAKERXYFG00000009275	ENSAJGG00005006975	ENSKZQG00000001396	FBgn0039315, FBgn0039316, FBgn0039319, FBgn0051104, FBgn0051300, FBgn0051370, FBgn0051436	ENSQNAG00000000767, ENSQNAG00000001764, ENSQNAG00000012206	LOC119658615, LOC119658616, LOC119658617, LOC119658618, LOC119658620, LOC119659247, LOC119659294, LOC119659353, LOC119659490, LOC119659593, LOC119659707, LOC119659708, LOC119659777, LOC119660092, LOC119660093, LOC119660095, LOC119660338, LOC119660351, LOC119660401, LOC119660439, LOC119660444	ENSCHKG00000001587, ENSCHKG00000002088, ENSCHKG00000002438, ENSCHKG00000002446, ENSCHKG00000002645, ENSCHKG00000002976	ENSAMHG00005005189, ENSAMHG00005006563, ENSAMHG00005007552	ENSEYDG00000004577	BRAKERZWPG00000014609, BRAKERZWPG00000014891, BRAKERZWPG00000015357, BRAKERZWPG00000015440, BRAKERZWPG00000015891, BRAKERZWPG00000016421, BRAKERZWPG00000016612, BRAKERZWPG00000016813	ENSNNMG00000005211	ENSQOYG00000005554, ENSQOYG00000007370, ENSQOYG00000011193	ENSJBKG00000007894
OG0000094	BRAKERRCBG00000001827, BRAKERRCBG00000004245, BRAKERRCBG00000008532	BRAKERJTUG00000001522, BRAKERJTUG00000001725, BRAKERJTUG00000003749, BRAKERJTUG00000005017, BRAKERJTUG00000007001, BRAKERJTUG00000007986, BRAKERJTUG00000008314, BRAKERJTUG00000008466, BRAKERJTUG00000010310, BRAKERJTUG00000010386, BRAKERJTUG00000011646, BRAKERJTUG00000012651, BRAKERJTUG00000013700, BRAKERJTUG00000015270, BRAKERJTUG00000016981, BRAKERJTUG00000017011, BRAKERJTUG00000017394, BRAKERJT…	BRAKERXYFG00000000046, BRAKERXYFG00000000300, BRAKERXYFG00000001054, BRAKERXYFG00000001105, BRAKERXYFG00000001459, BRAKERXYFG00000005051, BRAKERXYFG00000005390, BRAKERXYFG00000005533, BRAKERXYFG00000007436, BRAKERXYFG00000007673, BRAKERXYFG00000007861, BRAKERXYFG00000008036, BRAKERXYFG00000008921, BRAKERXYFG00000009211, BRAKERXYFG00000009970, BRAKERXYFG00000009978, BRAKERXYFG00000011751, BRAKERXY…		ENSKZQG00000001576		ENSQNAG00000003638, ENSQNAG00000005840	LOC119657519		ENSAMHG00005010183		BRAKERZWPG00000000642, BRAKERZWPG00000005324, BRAKERZWPG00000009000, BRAKERZWPG00000014452, BRAKERZWPG00000017907	ENSNNMG00000001304	ENSQOYG00000001232, ENSQOYG00000009953, ENSQOYG00000010714
OG0000095	BRAKERRCBG00000009777, BRAKERRCBG00000010409, BRAKERRCBG00000011004	BRAKERJTUG00000002202	BRAKERXYFG00000021868, BRAKERXYFG00000021871, BRAKERXYFG00000021881, BRAKERXYFG00000021884, BRAKERXYFG00000021885, BRAKERXYFG00000021897, BRAKERXYFG00000021901, BRAKERXYFG00000021903, BRAKERXYFG00000021906, BRAKERXYFG00000021907, BRAKERXYFG00000021915, BRAKERXYFG00000021917, BRAKERXYFG00000021923, BRAKERXYFG00000021946, BRAKERXYFG00000021968, BRAKERXYFG00000021976, BRAKERXYFG00000021980, BRAKERXY…	ENSAJGG00005008930	ENSKZQG00000007072	FBgn0053868, FBgn0053870, FBgn0053872, FBgn0053874, FBgn0053876, FBgn0053878, FBgn0053880, FBgn0053882, FBgn0053884, FBgn0053886, FBgn0053888, FBgn0053890, FBgn0053892, FBgn0053894, FBgn0053896, FBgn0053898, FBgn0053900, FBgn0053902, FBgn0053904, FBgn0053906, FBgn0053908, FBgn0053910, FBgn0061209	ENSQNAG00000007654	LOC119651767, LOC119656770, LOC119656772, LOC119656773, LOC119656774, LOC119656840, LOC119656841, LOC119656842, LOC119656844, LOC119657008, LOC119657048, LOC119657049, LOC119657239, LOC119657872		ENSAMHG00005000576		BRAKERZWPG00000003395, BRAKERZWPG00000003541, BRAKERZWPG00000010164	ENSNNMG00000004756, ENSNNMG00000010698		ENSJBKG00000004146
OG0000096	BRAKERRCBG00000000905, BRAKERRCBG00000001088, BRAKERRCBG00000001865, BRAKERRCBG00000002294, BRAKERRCBG00000002394, BRAKERRCBG00000003920, BRAKERRCBG00000007003, BRAKERRCBG00000007064, BRAKERRCBG00000007330, BRAKERRCBG00000008822, BRAKERRCBG00000009000, BRAKERRCBG00000009543, BRAKERRCBG00000012305, BRAKERRCBG00000012378, BRAKERRCBG00000014972, BRAKERRCBG00000015484	BRAKERJTUG00000000107, BRAKERJTUG00000000120, BRAKERJTUG00000004723, BRAKERJTUG00000005008, BRAKERJTUG00000007382, BRAKERJTUG00000009879, BRAKERJTUG00000012292, BRAKERJTUG00000013438, BRAKERJTUG00000013954, BRAKERJTUG00000014033, BRAKERJTUG00000016259	BRAKERXYFG00000000163, BRAKERXYFG00000002397, BRAKERXYFG00000005368, BRAKERXYFG00000006335, BRAKERXYFG00000006649, BRAKERXYFG00000006718, BRAKERXYFG00000007397, BRAKERXYFG00000007562, BRAKERXYFG00000009266, BRAKERXYFG00000010257, BRAKERXYFG00000012437, BRAKERXYFG00000012615, BRAKERXYFG00000012784, BRAKERXYFG00000013302, BRAKERXYFG00000016025, BRAKERXYFG00000019894, BRAKERXYFG00000021122			FBgn0038589				ENSAMHG00005006777	ENSEYDG00000007377	BRAKERZWPG00000001354, BRAKERZWPG00000002056, BRAKERZWPG00000002544, BRAKERZWPG00000002662, BRAKERZWPG00000003350, BRAKERZWPG00000004777, BRAKERZWPG00000007638, BRAKERZWPG00000007961, BRAKERZWPG00000008179, BRAKERZWPG00000008281, BRAKERZWPG00000009435, BRAKERZWPG00000009514, BRAKERZWPG00000009780, BRAKERZWPG00000010606, BRAKERZWPG00000010808, BRAKERZWPG00000011983, BRAKERZWPG00000012192, BRAKERZW…	ENSNNMG00000003556		ENSJBKG00000006185
OG0000097	BRAKERRCBG00000009526, BRAKERRCBG00000009950, BRAKERRCBG00000011180, BRAKERRCBG00000011271, BRAKERRCBG00000012246, BRAKERRCBG00000012247, BRAKERRCBG00000013158, BRAKERRCBG00000013295	BRAKERJTUG00000000261, BRAKERJTUG00000000444, BRAKERJTUG00000000588, BRAKERJTUG00000000918, BRAKERJTUG00000001533, BRAKERJTUG00000001919, BRAKERJTUG00000002043, BRAKERJTUG00000002914, BRAKERJTUG00000003150	BRAKERXYFG00000008072, BRAKERXYFG00000009570, BRAKERXYFG00000011778, BRAKERXYFG00000016539, BRAKERXYFG00000016831, BRAKERXYFG00000016894, BRAKERXYFG00000017359, BRAKERXYFG00000018660, BRAKERXYFG00000018704, BRAKERXYFG00000019206, BRAKERXYFG00000020137, BRAKERXYFG00000020786, BRAKERXYFG00000020880, BRAKERXYFG00000020929, BRAKERXYFG00000021133	ENSAJGG00005001547, ENSAJGG00005003158, ENSAJGG00005009559	ENSKZQG00000009320, ENSKZQG00000012750, ENSKZQG00000012866	FBgn0029966, FBgn0029968, FBgn0259188, FBgn0259189, FBgn0259190	ENSQNAG00000004660, ENSQNAG00000006426	LOC119658090, LOC119658091, LOC119658092, LOC119658093, LOC119658094, LOC119658095, LOC119658096	ENSCHKG00000001797, ENSCHKG00000003681	ENSAMHG00005002470, ENSAMHG00005002579	ENSEYDG00000005076, ENSEYDG00000007983	BRAKERZWPG00000007535, BRAKERZWPG00000007853, BRAKERZWPG00000007948, BRAKERZWPG00000008003, BRAKERZWPG00000008165, BRAKERZWPG00000008598, BRAKERZWPG00000008671, BRAKERZWPG00000008783, BRAKERZWPG00000009013, BRAKERZWPG00000009414, BRAKERZWPG00000009419	ENSNNMG00000008684, ENSNNMG00000010008	ENSQOYG00000000240, ENSQOYG00000002290, ENSQOYG00000003657	ENSJBKG00000003665, ENSJBKG00000006558
OG0000098	BRAKERRCBG00000000073, BRAKERRCBG00000005021, BRAKERRCBG00000009061, BRAKERRCBG00000013824, BRAKERRCBG00000014705, BRAKERRCBG00000015740, BRAKERRCBG00000016852	BRAKERJTUG00000000339, BRAKERJTUG00000000502, BRAKERJTUG00000001463, BRAKERJTUG00000002422, BRAKERJTUG00000006522, BRAKERJTUG00000006737, BRAKERJTUG00000012742, BRAKERJTUG00000016294	BRAKERXYFG00000010089, BRAKERXYFG00000010740, BRAKERXYFG00000015750, BRAKERXYFG00000019425	ENSAJGG00005002086, ENSAJGG00005004562, ENSAJGG00005005324, ENSAJGG00005005921, ENSAJGG00005006504, ENSAJGG00005009555, ENSAJGG00005010227, ENSAJGG00005011173, ENSAJGG00005011221	ENSKZQG00000002131, ENSKZQG00000006668, ENSKZQG00000009042, ENSKZQG00000009410, ENSKZQG00000009975, ENSKZQG00000010716, ENSKZQG00000012788		ENSQNAG00000000886, ENSQNAG00000005273, ENSQNAG00000008641, ENSQNAG00000010681		ENSCHKG00000002359, ENSCHKG00000002938, ENSCHKG00000003251, ENSCHKG00000004097, ENSCHKG00000005574, ENSCHKG00000006461, ENSCHKG00000007339, ENSCHKG00000010938	ENSAMHG00005004307, ENSAMHG00005005316, ENSAMHG00005005372, ENSAMHG00005005581, ENSAMHG00005005754, ENSAMHG00005005890, ENSAMHG00005007044, ENSAMHG00005008549, ENSAMHG00005009683	ENSEYDG00000004941, ENSEYDG00000005119, ENSEYDG00000005815, ENSEYDG00000006238, ENSEYDG00000007156, ENSEYDG00000007870, ENSEYDG00000008359, ENSEYDG00000009214	BRAKERZWPG00000001534, BRAKERZWPG00000006420, BRAKERZWPG00000006743, BRAKERZWPG00000006999, BRAKERZWPG00000009839	ENSNNMG00000006373, ENSNNMG00000006865, ENSNNMG00000006877, ENSNNMG00000012664	ENSQOYG00000011404	ENSJBKG00000010528
OG0000099	BRAKERRCBG00000004047, BRAKERRCBG00000005472, BRAKERRCBG00000014300, BRAKERRCBG00000014492, BRAKERRCBG00000015241, BRAKERRCBG00000015789, BRAKERRCBG00000016518, BRAKERRCBG00000016609, BRAKERRCBG00000016956, BRAKERRCBG00000017360	BRAKERJTUG00000002808, BRAKERJTUG00000006655, BRAKERJTUG00000007829, BRAKERJTUG00000008340, BRAKERJTUG00000008461, BRAKERJTUG00000009572, BRAKERJTUG00000014069, BRAKERJTUG00000016295, BRAKERJTUG00000016846, BRAKERJTUG00000017007	BRAKERXYFG00000002416, BRAKERXYFG00000002924, BRAKERXYFG00000003117, BRAKERXYFG00000005756, BRAKERXYFG00000005997, BRAKERXYFG00000006008, BRAKERXYFG00000011721, BRAKERXYFG00000013756, BRAKERXYFG00000015363, BRAKERXYFG00000018102, BRAKERXYFG00000018679, BRAKERXYFG00000019000, BRAKERXYFG00000020082	ENSAJGG00005006679	ENSKZQG00000001816, ENSKZQG00000011815		ENSQNAG00000000612, ENSQNAG00000003850, ENSQNAG00000008349, ENSQNAG00000009318, ENSQNAG00000011340		ENSCHKG00000005411	ENSAMHG00005002496, ENSAMHG00005004825	ENSEYDG00000002850, ENSEYDG00000003573	BRAKERZWPG00000002176, BRAKERZWPG00000002310, BRAKERZWPG00000002702, BRAKERZWPG00000005990, BRAKERZWPG00000009623, BRAKERZWPG00000010857, BRAKERZWPG00000011679, BRAKERZWPG00000012710, BRAKERZWPG00000012930, BRAKERZWPG00000015853, BRAKERZWPG00000016270, BRAKERZWPG00000017376, BRAKERZWPG00000018263, BRAKERZWPG00000018699, BRAKERZWPG00000018700, BRAKERZWPG00000018750	ENSNNMG00000004386, ENSNNMG00000005841, ENSNNMG00000005916, ENSNNMG00000009535, ENSNNMG00000010050, ENSNNMG00000011593	ENSQOYG00000000073, ENSQOYG00000001407, ENSQOYG00000002485, ENSQOYG00000003439, ENSQOYG00000005336	ENSJBKG00000003986, ENSJBKG00000005929
OG0000100	BRAKERRCBG00000005025, BRAKERRCBG00000005121, BRAKERRCBG00000005425, BRAKERRCBG00000006320, BRAKERRCBG00000006364, BRAKERRCBG00000006723, BRAKERRCBG00000006863, BRAKERRCBG00000007274, BRAKERRCBG00000008079, BRAKERRCBG00000008741	BRAKERJTUG00000000093, BRAKERJTUG00000001100, BRAKERJTUG00000001248, BRAKERJTUG00000001818, BRAKERJTUG00000002175	BRAKERXYFG00000009657, BRAKERXYFG00000010870	ENSAJGG00005007621, ENSAJGG00005007993, ENSAJGG00005008053, ENSAJGG00005009336, ENSAJGG00005009969, ENSAJGG00005011428, ENSAJGG00005012078	ENSKZQG00000005332, ENSKZQG00000005473, ENSKZQG00000007061, ENSKZQG00000007158, ENSKZQG00000007605, ENSKZQG00000008552, ENSKZQG00000010871, ENSKZQG00000011581	FBgn0003747, FBgn0035167, FBgn0045476, FBgn0045478, FBgn0045479, FBgn0052255	ENSQNAG00000000447, ENSQNAG00000000723, ENSQNAG00000001238, ENSQNAG00000003282, ENSQNAG00000003480, ENSQNAG00000005913	LOC119648541, LOC119648542, LOC119648545, LOC119649853	ENSCHKG00000009561, ENSCHKG00000009984, ENSCHKG00000011164	ENSAMHG00005002022	ENSEYDG00000009700, ENSEYDG00000009958, ENSEYDG00000010212	BRAKERZWPG00000004778, BRAKERZWPG00000004935, BRAKERZWPG00000005147, BRAKERZWPG00000005859, BRAKERZWPG00000006470, BRAKERZWPG00000006525, BRAKERZWPG00000006932, BRAKERZWPG00000007247	ENSNNMG00000000016, ENSNNMG00000004618, ENSNNMG00000005972, ENSNNMG00000012285	ENSQOYG00000010903, ENSQOYG00000011279, ENSQOYG00000012216, ENSQOYG00000012245	ENSJBKG00000001697, ENSJBKG00000002536, ENSJBKG00000004346, ENSJBKG00000007291
OG0000101	BRAKERRCBG00000000455, BRAKERRCBG00000001917, BRAKERRCBG00000005702, BRAKERRCBG00000006689, BRAKERRCBG00000008665, BRAKERRCBG00000010133, BRAKERRCBG00000012240, BRAKERRCBG00000013075, BRAKERRCBG00000013348, BRAKERRCBG00000014536, BRAKERRCBG00000014846, BRAKERRCBG00000016551, BRAKERRCBG00000017134	BRAKERJTUG00000000904, BRAKERJTUG00000001418, BRAKERJTUG00000002464, BRAKERJTUG00000004098, BRAKERJTUG00000004337, BRAKERJTUG00000005568, BRAKERJTUG00000009078, BRAKERJTUG00000011475, BRAKERJTUG00000012888, BRAKERJTUG00000015559, BRAKERJTUG00000015670, BRAKERJTUG00000017582, BRAKERJTUG00000018032	BRAKERXYFG00000001308, BRAKERXYFG00000002501, BRAKERXYFG00000002800, BRAKERXYFG00000003513, BRAKERXYFG00000006316, BRAKERXYFG00000009531, BRAKERXYFG00000010872, BRAKERXYFG00000011183, BRAKERXYFG00000011415, BRAKERXYFG00000015493, BRAKERXYFG00000016884, BRAKERXYFG00000016885, BRAKERXYFG00000019477, BRAKERXYFG00000019573, BRAKERXYFG00000019723, BRAKERXYFG00000021553	ENSAJGG00005002756, ENSAJGG00005005158	ENSKZQG00000005485		ENSQNAG00000004477, ENSQNAG00000011196, ENSQNAG00000011215		ENSCHKG00000003092	ENSAMHG00005005166	ENSEYDG00000003611	BRAKERZWPG00000000823, BRAKERZWPG00000001629, BRAKERZWPG00000003038, BRAKERZWPG00000004268, BRAKERZWPG00000006875, BRAKERZWPG00000006978, BRAKERZWPG00000007958, BRAKERZWPG00000008575, BRAKERZWPG00000008631, BRAKERZWPG00000011823, BRAKERZWPG00000013313, BRAKERZWPG00000013666, BRAKERZWPG00000013896, BRAKERZWPG00000013903, BRAKERZWPG00000015300, BRAKERZWPG00000015597, BRAKERZWPG00000018922	ENSNNMG00000008510, ENSNNMG00000010699	ENSQOYG00000004395	ENSJBKG00000000257, ENSJBKG00000006491, ENSJBKG00000006865
OG0000102	BRAKERRCBG00000005396, BRAKERRCBG00000006299, BRAKERRCBG00000006396, BRAKERRCBG00000007055, BRAKERRCBG00000007094, BRAKERRCBG00000007639, BRAKERRCBG00000008248, BRAKERRCBG00000008359, BRAKERRCBG00000009026, BRAKERRCBG00000010575, BRAKERRCBG00000011609, BRAKERRCBG00000013438	BRAKERJTUG00000000213, BRAKERJTUG00000000222, BRAKERJTUG00000000479, BRAKERJTUG00000000486, BRAKERJTUG00000000898, BRAKERJTUG00000001292, BRAKERJTUG00000001969, BRAKERJTUG00000002248, BRAKERJTUG00000003411, BRAKERJTUG00000003673, BRAKERJTUG00000003711, BRAKERJTUG00000003792, BRAKERJTUG00000003800, BRAKERJTUG00000006204	BRAKERXYFG00000003468, BRAKERXYFG00000009308, BRAKERXYFG00000011569, BRAKERXYFG00000013621, BRAKERXYFG00000014151, BRAKERXYFG00000014326, BRAKERXYFG00000015682, BRAKERXYFG00000015887, BRAKERXYFG00000016437, BRAKERXYFG00000016939, BRAKERXYFG00000018439	ENSAJGG00005010737, ENSAJGG00005011034, ENSAJGG00005011440	ENSKZQG00000005687, ENSKZQG00000007461	FBgn0030539, FBgn0035545	ENSQNAG00000000176, ENSQNAG00000002068, ENSQNAG00000004252	LOC119649394, LOC119649567, LOC119649671, LOC119655333, LOC119655535	ENSCHKG00000008953, ENSCHKG00000009382, ENSCHKG00000009548	ENSAMHG00005002143, ENSAMHG00005004738	ENSEYDG00000010414	BRAKERZWPG00000004298, BRAKERZWPG00000004324, BRAKERZWPG00000004479, BRAKERZWPG00000005249, BRAKERZWPG00000005453, BRAKERZWPG00000005569, BRAKERZWPG00000005845, BRAKERZWPG00000005988, BRAKERZWPG00000007219, BRAKERZWPG00000007224, BRAKERZWPG00000010342, BRAKERZWPG00000012187, BRAKERZWPG00000012286	ENSNNMG00000007578	ENSQOYG00000011707	ENSJBKG00000002615
OG0000103	BRAKERRCBG00000009473, BRAKERRCBG00000009993, BRAKERRCBG00000010236, BRAKERRCBG00000010769, BRAKERRCBG00000011277, BRAKERRCBG00000011490, BRAKERRCBG00000011604, BRAKERRCBG00000011872, BRAKERRCBG00000012252, BRAKERRCBG00000012470, BRAKERRCBG00000012614, BRAKERRCBG00000012781, BRAKERRCBG00000013445, BRAKERRCBG00000013575	BRAKERJTUG00000006003, BRAKERJTUG00000006197, BRAKERJTUG00000007044, BRAKERJTUG00000007882, BRAKERJTUG00000008101, BRAKERJTUG00000008905, BRAKERJTUG00000008960, BRAKERJTUG00000009489	BRAKERXYFG00000008547, BRAKERXYFG00000009087, BRAKERXYFG00000009697, BRAKERXYFG00000009775, BRAKERXYFG00000010475, BRAKERXYFG00000010818, BRAKERXYFG00000012045, BRAKERXYFG00000012542, BRAKERXYFG00000012640, BRAKERXYFG00000013343, BRAKERXYFG00000013528, BRAKERXYFG00000014979, BRAKERXYFG00000015325, BRAKERXYFG00000015923, BRAKERXYFG00000016144	ENSAJGG00005004432, ENSAJGG00005006403, ENSAJGG00005006826, ENSAJGG00005007520	ENSKZQG00000008658, ENSKZQG00000010540	FBgn0025454, FBgn0031126, FBgn0031182, FBgn0033065, FBgn0033696, FBgn0033697	ENSQNAG00000000043	LOC119654805, LOC119655376, LOC119655637, LOC119655649, LOC119655916	ENSCHKG00000004532, ENSCHKG00000006258, ENSCHKG00000006434	ENSAMHG00005009629, ENSAMHG00005010390	ENSEYDG00000001597	BRAKERZWPG00000009969, BRAKERZWPG00000010370, BRAKERZWPG00000010546, BRAKERZWPG00000011165	ENSNNMG00000000516, ENSNNMG00000002362, ENSNNMG00000002660	ENSQOYG00000004173, ENSQOYG00000006679, ENSQOYG00000007098	ENSJBKG00000010137, ENSJBKG00000011140, ENSJBKG00000012556
OG0000104	BRAKERRCBG00000000767, BRAKERRCBG00000000876, BRAKERRCBG00000000971, BRAKERRCBG00000001199, BRAKERRCBG00000001724, BRAKERRCBG00000004077, BRAKERRCBG00000004140	BRAKERJTUG00000010213, BRAKERJTUG00000011622, BRAKERJTUG00000012788, BRAKERJTUG00000013356	BRAKERXYFG00000001678, BRAKERXYFG00000001896, BRAKERXYFG00000003176, BRAKERXYFG00000003738, BRAKERXYFG00000006826	ENSAJGG00005000317, ENSAJGG00005000775, ENSAJGG00005001092, ENSAJGG00005002868, ENSAJGG00005006836	ENSKZQG00000000503, ENSKZQG00000001943, ENSKZQG00000002101, ENSKZQG00000002416, ENSKZQG00000003338	FBgn0030659, FBgn0038765	ENSQNAG00000008623, ENSQNAG00000009942, ENSQNAG00000009967, ENSQNAG00000010598, ENSQNAG00000011487	LOC119658676, LOC119660060, LOC119660313, LOC119660532, LOC119660582	ENSCHKG00000000207, ENSCHKG00000002637, ENSCHKG00000002734, ENSCHKG00000003263, ENSCHKG00000003618	ENSAMHG00005001788, ENSAMHG00005004379, ENSAMHG00005004558, ENSAMHG00005006274, ENSAMHG00005006475, ENSAMHG00005007127	ENSEYDG00000004359, ENSEYDG00000005261, ENSEYDG00000006551, ENSEYDG00000006824, ENSEYDG00000006875	BRAKERZWPG00000015198, BRAKERZWPG00000015356, BRAKERZWPG00000016521, BRAKERZWPG00000016606	ENSNNMG00000004460, ENSNNMG00000004584, ENSNNMG00000004849, ENSNNMG00000004937, ENSNNMG00000005006	ENSQOYG00000004653, ENSQOYG00000008107, ENSQOYG00000008174, ENSQOYG00000008368, ENSQOYG00000009107	ENSJBKG00000007119, ENSJBKG00000007302, ENSJBKG00000007396, ENSJBKG00000007925, ENSJBKG00000009899
OG0000105	BRAKERRCBG00000000148, BRAKERRCBG00000000680, BRAKERRCBG00000001094, BRAKERRCBG00000001101, BRAKERRCBG00000001153, BRAKERRCBG00000001180, BRAKERRCBG00000001634, BRAKERRCBG00000002000, BRAKERRCBG00000002610, BRAKERRCBG00000002842, BRAKERRCBG00000002887, BRAKERRCBG00000003031, BRAKERRCBG00000003179, BRAKERRCBG00000003191, BRAKERRCBG00000003393, BRAKERRCBG00000003681, BRAKERRCBG00000004002, BRAKERRC…	BRAKERJTUG00000000533, BRAKERJTUG00000003535, BRAKERJTUG00000003828, BRAKERJTUG00000003874, BRAKERJTUG00000005730, BRAKERJTUG00000006508, BRAKERJTUG00000006722, BRAKERJTUG00000007239, BRAKERJTUG00000008259, BRAKERJTUG00000009350, BRAKERJTUG00000009814, BRAKERJTUG00000010123, BRAKERJTUG00000010364, BRAKERJTUG00000010403, BRAKERJTUG00000010510, BRAKERJTUG00000010801, BRAKERJTUG00000010872, BRAKERJT…	BRAKERXYFG00000001754, BRAKERXYFG00000002769, BRAKERXYFG00000007698					LOC119647489, LOC119656290, LOC119659595				BRAKERZWPG00000005807, BRAKERZWPG00000011522	ENSNNMG00000006443	ENSQOYG00000005894, ENSQOYG00000011865
OG0000106	BRAKERRCBG00000002065, BRAKERRCBG00000002593, BRAKERRCBG00000002718, BRAKERRCBG00000005246, BRAKERRCBG00000006013, BRAKERRCBG00000007318, BRAKERRCBG00000007840, BRAKERRCBG00000007962, BRAKERRCBG00000008674, BRAKERRCBG00000010876, BRAKERRCBG00000013626, BRAKERRCBG00000014419, BRAKERRCBG00000014904, BRAKERRCBG00000015040, BRAKERRCBG00000015283	BRAKERJTUG00000004890, BRAKERJTUG00000005019, BRAKERJTUG00000006040, BRAKERJTUG00000008368, BRAKERJTUG00000008410, BRAKERJTUG00000008779, BRAKERJTUG00000010966, BRAKERJTUG00000011432, BRAKERJTUG00000011433, BRAKERJTUG00000016189, BRAKERJTUG00000016243, BRAKERJTUG00000017169	BRAKERXYFG00000001488, BRAKERXYFG00000005960, BRAKERXYFG00000006425, BRAKERXYFG00000007051, BRAKERXYFG00000007951, BRAKERXYFG00000008413, BRAKERXYFG00000008951, BRAKERXYFG00000009240, BRAKERXYFG00000009518, BRAKERXYFG00000009691, BRAKERXYFG00000010486, BRAKERXYFG00000010772, BRAKERXYFG00000012254, BRAKERXYFG00000012982, BRAKERXYFG00000013130, BRAKERXYFG00000013709, BRAKERXYFG00000013769, BRAKERXY…	ENSAJGG00005006288	ENSKZQG00000004103		ENSQNAG00000009101	LOC119647089, LOC119650991	ENSCHKG00000003252	ENSAMHG00005007454	ENSEYDG00000004988, ENSEYDG00000009030	BRAKERZWPG00000002674, BRAKERZWPG00000002698, BRAKERZWPG00000004396, BRAKERZWPG00000006284, BRAKERZWPG00000007379, BRAKERZWPG00000007883, BRAKERZWPG00000011204, BRAKERZWPG00000014286	ENSNNMG00000007319	ENSQOYG00000001715, ENSQOYG00000009328	ENSJBKG00000007660
OG0000107	BRAKERRCBG00000005167, BRAKERRCBG00000005304, BRAKERRCBG00000005305, BRAKERRCBG00000005479, BRAKERRCBG00000006260, BRAKERRCBG00000006298, BRAKERRCBG00000006632, BRAKERRCBG00000006708, BRAKERRCBG00000006900, BRAKERRCBG00000007119, BRAKERRCBG00000008570, BRAKERRCBG00000008706, BRAKERRCBG00000009025	BRAKERJTUG00000000585, BRAKERJTUG00000000912, BRAKERJTUG00000001743, BRAKERJTUG00000002388, BRAKERJTUG00000002687, BRAKERJTUG00000003198, BRAKERJTUG00000003617, BRAKERJTUG00000003688, BRAKERJTUG00000004233, BRAKERJTUG00000004504, BRAKERJTUG00000004683, BRAKERJTUG00000004836, BRAKERJTUG00000004855	BRAKERXYFG00000009402, BRAKERXYFG00000010342, BRAKERXYFG00000010670, BRAKERXYFG00000011423, BRAKERXYFG00000012074, BRAKERXYFG00000012156, BRAKERXYFG00000012936, BRAKERXYFG00000013905, BRAKERXYFG00000013978, BRAKERXYFG00000014194, BRAKERXYFG00000015159, BRAKERXYFG00000015252, BRAKERXYFG00000015315, BRAKERXYFG00000016192					LOC119647722, LOC119647723, LOC119647724, LOC119648441, LOC119648442, LOC119648957, LOC119649259, LOC119649459, LOC119649489, LOC119649490, LOC119649492, LOC119649493, LOC119649779, LOC119649829, LOC119650280, LOC119650281				BRAKERZWPG00000004252, BRAKERZWPG00000004374, BRAKERZWPG00000004557, BRAKERZWPG00000004629, BRAKERZWPG00000004705, BRAKERZWPG00000005139, BRAKERZWPG00000005168, BRAKERZWPG00000005476, BRAKERZWPG00000005737, BRAKERZWPG00000005964, BRAKERZWPG00000006345, BRAKERZWPG00000006423, BRAKERZWPG00000007068, BRAKERZWPG00000007095		ENSQOYG00000011221, ENSQOYG00000011758
OG0000108	BRAKERRCBG00000010277	BRAKERJTUG00000000763, BRAKERJTUG00000001245, BRAKERJTUG00000002133, BRAKERJTUG00000004922, BRAKERJTUG00000006661, BRAKERJTUG00000006859, BRAKERJTUG00000006882, BRAKERJTUG00000007338, BRAKERJTUG00000007758, BRAKERJTUG00000008560, BRAKERJTUG00000008801, BRAKERJTUG00000011374, BRAKERJTUG00000012517, BRAKERJTUG00000013001, BRAKERJTUG00000014499, BRAKERJTUG00000014784, BRAKERJTUG00000014843, BRAKERJT…	BRAKERXYFG00000001523, BRAKERXYFG00000007932, BRAKERXYFG00000008100, BRAKERXYFG00000009345, BRAKERXYFG00000013495, BRAKERXYFG00000014221, BRAKERXYFG00000014232, BRAKERXYFG00000015342, BRAKERXYFG00000018360, BRAKERXYFG00000019443, BRAKERXYFG00000020499, BRAKERXYFG00000021296								ENSEYDG00000003007	BRAKERZWPG00000000178, BRAKERZWPG00000001570, BRAKERZWPG00000001671, BRAKERZWPG00000002414, BRAKERZWPG00000002543, BRAKERZWPG00000002763, BRAKERZWPG00000002837, BRAKERZWPG00000003239, BRAKERZWPG00000004684, BRAKERZWPG00000004719, BRAKERZWPG00000004924, BRAKERZWPG00000005231, BRAKERZWPG00000005610, BRAKERZWPG00000005654, BRAKERZWPG00000005991, BRAKERZWPG00000007736, BRAKERZWPG00000008071, BRAKERZW…	ENSNNMG00000012310	ENSQOYG00000005047
OG0000109	BRAKERRCBG00000002029, BRAKERRCBG00000005181, BRAKERRCBG00000006865, BRAKERRCBG00000007191, BRAKERRCBG00000007839, BRAKERRCBG00000016602, BRAKERRCBG00000016663	BRAKERJTUG00000000761, BRAKERJTUG00000007678, BRAKERJTUG00000010486, BRAKERJTUG00000010577, BRAKERJTUG00000010750, BRAKERJTUG00000012649, BRAKERJTUG00000015906, BRAKERJTUG00000016562, BRAKERJTUG00000017372	BRAKERXYFG00000005694, BRAKERXYFG00000006497, BRAKERXYFG00000007364, BRAKERXYFG00000007854, BRAKERXYFG00000007858, BRAKERXYFG00000008969, BRAKERXYFG00000011556, BRAKERXYFG00000015542, BRAKERXYFG00000015560, BRAKERXYFG00000017264, BRAKERXYFG00000018684, BRAKERXYFG00000018884, BRAKERXYFG00000019235, BRAKERXYFG00000020344, BRAKERXYFG00000021569, BRAKERXYFG00000021736, BRAKERXYFG00000021955, BRAKERXY…	ENSAJGG00005009768	ENSKZQG00000004805, ENSKZQG00000005192, ENSKZQG00000013206		ENSQNAG00000002479, ENSQNAG00000004092, ENSQNAG00000010093		ENSCHKG00000003496	ENSAMHG00005002952, ENSAMHG00005005958	ENSEYDG00000004063, ENSEYDG00000004171	BRAKERZWPG00000000196, BRAKERZWPG00000000415, BRAKERZWPG00000001126, BRAKERZWPG00000001925, BRAKERZWPG00000002006, BRAKERZWPG00000004118, BRAKERZWPG00000005261, BRAKERZWPG00000007674, BRAKERZWPG00000008892, BRAKERZWPG00000008916, BRAKERZWPG00000010155, BRAKERZWPG00000011120, BRAKERZWPG00000015247, BRAKERZWPG00000015791, BRAKERZWPG00000018950, BRAKERZWPG00000018951, BRAKERZWPG00000019326	ENSNNMG00000004296, ENSNNMG00000004879, ENSNNMG00000006392, ENSNNMG00000008898, ENSNNMG00000010978	ENSQOYG00000002513, ENSQOYG00000012392	ENSJBKG00000012353
OG0000110	BRAKERRCBG00000004209, BRAKERRCBG00000015576	BRAKERJTUG00000000976, BRAKERJTUG00000001168, BRAKERJTUG00000005537, BRAKERJTUG00000007364, BRAKERJTUG00000007411, BRAKERJTUG00000007881, BRAKERJTUG00000013407, BRAKERJTUG00000015354, BRAKERJTUG00000016118, BRAKERJTUG00000016615, BRAKERJTUG00000017436	BRAKERXYFG00000000266, BRAKERXYFG00000000721, BRAKERXYFG00000000978, BRAKERXYFG00000001092, BRAKERXYFG00000002382, BRAKERXYFG00000002880, BRAKERXYFG00000004302, BRAKERXYFG00000004334, BRAKERXYFG00000005343, BRAKERXYFG00000005894, BRAKERXYFG00000006199, BRAKERXYFG00000006269, BRAKERXYFG00000006308, BRAKERXYFG00000006843, BRAKERXYFG00000007276, BRAKERXYFG00000007341, BRAKERXYFG00000008726, BRAKERXY…	ENSAJGG00005005663, ENSAJGG00005005978, ENSAJGG00005006905, ENSAJGG00005009945	ENSKZQG00000001165, ENSKZQG00000006389, ENSKZQG00000006914, ENSKZQG00000010209							BRAKERZWPG00000001129, BRAKERZWPG00000003433, BRAKERZWPG00000003800, BRAKERZWPG00000007381, BRAKERZWPG00000008484		ENSQOYG00000003955, ENSQOYG00000006908	ENSJBKG00000000663, ENSJBKG00000012991
OG0000111	BRAKERRCBG00000000296, BRAKERRCBG00000000577, BRAKERRCBG00000001298, BRAKERRCBG00000002357, BRAKERRCBG00000002514, BRAKERRCBG00000002973, BRAKERRCBG00000002986, BRAKERRCBG00000003309, BRAKERRCBG00000003311, BRAKERRCBG00000003316, BRAKERRCBG00000003533, BRAKERRCBG00000003690, BRAKERRCBG00000003917, BRAKERRCBG00000004556, BRAKERRCBG00000004889, BRAKERRCBG00000009160	BRAKERJTUG00000001593, BRAKERJTUG00000001783, BRAKERJTUG00000002306, BRAKERJTUG00000003593, BRAKERJTUG00000010092, BRAKERJTUG00000010488, BRAKERJTUG00000010615, BRAKERJTUG00000011415, BRAKERJTUG00000011875, BRAKERJTUG00000012698, BRAKERJTUG00000013067, BRAKERJTUG00000013143, BRAKERJTUG00000013439, BRAKERJTUG00000013714, BRAKERJTUG00000015792	BRAKERXYFG00000002089, BRAKERXYFG00000004280, BRAKERXYFG00000007589			FBgn0030074, FBgn0051976		LOC119646245, LOC119650464, LOC119653437, LOC119653438, LOC119653439, LOC119653517, LOC119655973, LOC119656173, LOC119659253, LOC119660032, LOC119660053, LOC119660054, LOC119660066, LOC119660168, LOC119660547				BRAKERZWPG00000003457, BRAKERZWPG00000004680, BRAKERZWPG00000009875, BRAKERZWPG00000009954, BRAKERZWPG00000010273, BRAKERZWPG00000010520, BRAKERZWPG00000010878, BRAKERZWPG00000010973, BRAKERZWPG00000011718, BRAKERZWPG00000012161, BRAKERZWPG00000012169, BRAKERZWPG00000012834, BRAKERZWPG00000013767, BRAKERZWPG00000016380, BRAKERZWPG00000017477, BRAKERZWPG00000017650, BRAKERZWPG00000018644, BRAKERZW…		ENSQOYG00000008240
OG0000112	BRAKERRCBG00000000627	BRAKERJTUG00000004776, BRAKERJTUG00000011395, BRAKERJTUG00000013103	BRAKERXYFG00000016984	ENSAJGG00005000483, ENSAJGG00005002235, ENSAJGG00005003773, ENSAJGG00005004158, ENSAJGG00005004163, ENSAJGG00005007784, ENSAJGG00005011492	ENSKZQG00000000079, ENSKZQG00000000696, ENSKZQG00000001131, ENSKZQG00000002124, ENSKZQG00000002957, ENSKZQG00000004283, ENSKZQG00000006094		ENSQNAG00000000716, ENSQNAG00000000859, ENSQNAG00000004454, ENSQNAG00000004998, ENSQNAG00000006920, ENSQNAG00000009158, ENSQNAG00000009352, ENSQNAG00000012050		ENSCHKG00000000146, ENSCHKG00000005580, ENSCHKG00000006947	ENSAMHG00005003571, ENSAMHG00005004300, ENSAMHG00005004348, ENSAMHG00005004581, ENSAMHG00005006188, ENSAMHG00005006543, ENSAMHG00005006849, ENSAMHG00005007212, ENSAMHG00005007316, ENSAMHG00005007881	ENSEYDG00000002553, ENSEYDG00000005325, ENSEYDG00000007367, ENSEYDG00000009515, ENSEYDG00000009611, ENSEYDG00000010301, ENSEYDG00000011690, ENSEYDG00000011765, ENSEYDG00000011836, ENSEYDG00000011857		ENSNNMG00000000432, ENSNNMG00000002595, ENSNNMG00000003607, ENSNNMG00000005233, ENSNNMG00000006105, ENSNNMG00000006668, ENSNNMG00000007183, ENSNNMG00000009709, ENSNNMG00000009997, ENSNNMG00000012103	ENSQOYG00000002943, ENSQOYG00000003248, ENSQOYG00000003280, ENSQOYG00000003701, ENSQOYG00000007074, ENSQOYG00000012058	ENSJBKG00000001523, ENSJBKG00000002110, ENSJBKG00000003438, ENSJBKG00000006555
OG0000113	BRAKERRCBG00000001378, BRAKERRCBG00000004479, BRAKERRCBG00000005123, BRAKERRCBG00000007238, BRAKERRCBG00000008896	BRAKERJTUG00000006072, BRAKERJTUG00000006636, BRAKERJTUG00000006739, BRAKERJTUG00000008751, BRAKERJTUG00000009585	BRAKERXYFG00000000897, BRAKERXYFG00000002029, BRAKERXYFG00000003872, BRAKERXYFG00000004613, BRAKERXYFG00000004792, BRAKERXYFG00000005814, BRAKERXYFG00000005816, BRAKERXYFG00000006132, BRAKERXYFG00000006569, BRAKERXYFG00000007712, BRAKERXYFG00000007723, BRAKERXYFG00000016298	ENSAJGG00005005758, ENSAJGG00005007007, ENSAJGG00005008672	ENSKZQG00000007835, ENSKZQG00000010539, ENSKZQG00000010565, ENSKZQG00000010857, ENSKZQG00000011329, ENSKZQG00000011864, ENSKZQG00000012130	FBgn0038348, FBgn0038349, FBgn0038350, FBgn0267408	ENSQNAG00000001047, ENSQNAG00000003359, ENSQNAG00000003960, ENSQNAG00000004483	LOC119646436, LOC119647022, LOC119647097, LOC119647240, LOC119651539, LOC119657859	ENSCHKG00000007924, ENSCHKG00000010717	ENSAMHG00005009798, ENSAMHG00005009978, ENSAMHG00005010448	ENSEYDG00000003840	BRAKERZWPG00000010112, BRAKERZWPG00000012436, BRAKERZWPG00000012574, BRAKERZWPG00000013052, BRAKERZWPG00000013178, BRAKERZWPG00000013296, BRAKERZWPG00000013339, BRAKERZWPG00000013368, BRAKERZWPG00000013802, BRAKERZWPG00000013836, BRAKERZWPG00000014016, BRAKERZWPG00000014321, BRAKERZWPG00000018205	ENSNNMG00000002873, ENSNNMG00000004146	ENSQOYG00000007380, ENSQOYG00000008651	ENSJBKG00000010554
OG0000114	BRAKERRCBG00000002543, BRAKERRCBG00000003841, BRAKERRCBG00000003868, BRAKERRCBG00000011327, BRAKERRCBG00000011797, BRAKERRCBG00000011817, BRAKERRCBG00000012724, BRAKERRCBG00000013501, BRAKERRCBG00000013820, BRAKERRCBG00000014434, BRAKERRCBG00000015777, BRAKERRCBG00000015933	BRAKERJTUG00000007740, BRAKERJTUG00000014485, BRAKERJTUG00000015109, BRAKERJTUG00000017561	BRAKERXYFG00000002028, BRAKERXYFG00000003455, BRAKERXYFG00000005421, BRAKERXYFG00000006783, BRAKERXYFG00000007115, BRAKERXYFG00000009737, BRAKERXYFG00000011322, BRAKERXYFG00000012436, BRAKERXYFG00000013097, BRAKERXYFG00000013183, BRAKERXYFG00000015872, BRAKERXYFG00000018337	ENSAJGG00005002159, ENSAJGG00005007799	ENSKZQG00000000720, ENSKZQG00000007966, ENSKZQG00000008227, ENSKZQG00000011429		ENSQNAG00000004739, ENSQNAG00000005625, ENSQNAG00000009591, ENSQNAG00000011400, ENSQNAG00000012357		ENSCHKG00000001528	ENSAMHG00005001521, ENSAMHG00005004633, ENSAMHG00005006308, ENSAMHG00005007172, ENSAMHG00005010341	ENSEYDG00000000592, ENSEYDG00000004509, ENSEYDG00000010007, ENSEYDG00000010230	BRAKERZWPG00000004376, BRAKERZWPG00000004833, BRAKERZWPG00000005923, BRAKERZWPG00000006492, BRAKERZWPG00000007808, BRAKERZWPG00000007941, BRAKERZWPG00000007977, BRAKERZWPG00000008611, BRAKERZWPG00000012291, BRAKERZWPG00000014316, BRAKERZWPG00000018255, BRAKERZWPG00000018629	ENSNNMG00000005154, ENSNNMG00000005516, ENSNNMG00000009288, ENSNNMG00000012178	ENSQOYG00000009976	ENSJBKG00000005003, ENSJBKG00000006585, ENSJBKG00000007324, ENSJBKG00000008001
OG0000115	BRAKERRCBG00000004239, BRAKERRCBG00000008997, BRAKERRCBG00000011076, BRAKERRCBG00000016254	BRAKERJTUG00000001110, BRAKERJTUG00000001906, BRAKERJTUG00000003311, BRAKERJTUG00000004866, BRAKERJTUG00000010598, BRAKERJTUG00000010973, BRAKERJTUG00000011868, BRAKERJTUG00000016192, BRAKERJTUG00000016761	BRAKERXYFG00000007463, BRAKERXYFG00000013578, BRAKERXYFG00000014355, BRAKERXYFG00000018224	ENSAJGG00005001062, ENSAJGG00005004596, ENSAJGG00005006527, ENSAJGG00005007823, ENSAJGG00005011431, ENSAJGG00005012281	ENSKZQG00000000347, ENSKZQG00000002463, ENSKZQG00000003207, ENSKZQG00000008019, ENSKZQG00000011950	FBgn0038472, FBgn0050428	ENSQNAG00000000681, ENSQNAG00000001050, ENSQNAG00000001751, ENSQNAG00000002610, ENSQNAG00000002783, ENSQNAG00000005438, ENSQNAG00000012185		ENSCHKG00000001329, ENSCHKG00000001501, ENSCHKG00000002347, ENSCHKG00000002510	ENSAMHG00005002114, ENSAMHG00005004065, ENSAMHG00005004303, ENSAMHG00005006053, ENSAMHG00005008633, ENSAMHG00005009468, ENSAMHG00005010169, ENSAMHG00005010481	ENSEYDG00000002618, ENSEYDG00000003266, ENSEYDG00000003434, ENSEYDG00000003822, ENSEYDG00000005935, ENSEYDG00000011792	BRAKERZWPG00000001514, BRAKERZWPG00000005328, BRAKERZWPG00000014373	ENSNNMG00000003427, ENSNNMG00000003675, ENSNNMG00000005002, ENSNNMG00000007088, ENSNNMG00000010258		ENSJBKG00000000339, ENSJBKG00000002412, ENSJBKG00000004851, ENSJBKG00000007403, ENSJBKG00000007483, ENSJBKG00000010780, ENSJBKG00000012157
OG0000116	BRAKERRCBG00000004507, BRAKERRCBG00000006183, BRAKERRCBG00000007607, BRAKERRCBG00000007969, BRAKERRCBG00000009037, BRAKERRCBG00000009463	BRAKERJTUG00000000415, BRAKERJTUG00000000551, BRAKERJTUG00000000843, BRAKERJTUG00000001469, BRAKERJTUG00000002546, BRAKERJTUG00000003757	BRAKERXYFG00000009731, BRAKERXYFG00000011330, BRAKERXYFG00000013192, BRAKERXYFG00000015058, BRAKERXYFG00000016151	ENSAJGG00005008766, ENSAJGG00005011122, ENSAJGG00005011457, ENSAJGG00005011705	ENSKZQG00000005772, ENSKZQG00000005945, ENSKZQG00000005994, ENSKZQG00000006588	FBgn0001114, FBgn0032057, FBgn0032058, FBgn0037090	ENSQNAG00000000100, ENSQNAG00000000424, ENSQNAG00000000478, ENSQNAG00000000860, ENSQNAG00000001588, ENSQNAG00000003417	LOC119647441, LOC119647442, LOC119648079, LOC119648080, LOC119648810, LOC119650202	ENSCHKG00000000372, ENSCHKG00000001722, ENSCHKG00000002886	ENSAMHG00005000600, ENSAMHG00005001472, ENSAMHG00005001660, ENSAMHG00005003598, ENSAMHG00005007444	ENSEYDG00000008161, ENSEYDG00000010074, ENSEYDG00000011135, ENSEYDG00000011555	BRAKERZWPG00000003974, BRAKERZWPG00000005156, BRAKERZWPG00000005913, BRAKERZWPG00000005968, BRAKERZWPG00000007053	ENSNNMG00000004691, ENSNNMG00000006354, ENSNNMG00000006699	ENSQOYG00000008485, ENSQOYG00000008903, ENSQOYG00000009062, ENSQOYG00000010895, ENSQOYG00000011220	ENSJBKG00000002999, ENSJBKG00000003965, ENSJBKG00000005282, ENSJBKG00000005383
OG0000117	BRAKERRCBG00000000278, BRAKERRCBG00000000660, BRAKERRCBG00000004080, BRAKERRCBG00000005256, BRAKERRCBG00000015653, BRAKERRCBG00000016923, BRAKERRCBG00000017407, BRAKERRCBG00000017477	BRAKERJTUG00000000335, BRAKERJTUG00000002208, BRAKERJTUG00000004393, BRAKERJTUG00000006824, BRAKERJTUG00000008254, BRAKERJTUG00000009612, BRAKERJTUG00000015826, BRAKERJTUG00000015993, BRAKERJTUG00000016105, BRAKERJTUG00000017507	BRAKERXYFG00000009340, BRAKERXYFG00000010964, BRAKERXYFG00000015643, BRAKERXYFG00000019480						ENSCHKG00000002504		ENSEYDG00000009566	BRAKERZWPG00000000476, BRAKERZWPG00000000882, BRAKERZWPG00000001608, BRAKERZWPG00000001722, BRAKERZWPG00000001808, BRAKERZWPG00000002068, BRAKERZWPG00000003021, BRAKERZWPG00000003349, BRAKERZWPG00000003890, BRAKERZWPG00000003891, BRAKERZWPG00000004212, BRAKERZWPG00000004390, BRAKERZWPG00000004928, BRAKERZWPG00000004989, BRAKERZWPG00000005174, BRAKERZWPG00000005471, BRAKERZWPG00000006173, BRAKERZW…	ENSNNMG00000009196		ENSJBKG00000010335
OG0000118	BRAKERRCBG00000000663, BRAKERRCBG00000000801, BRAKERRCBG00000001729, BRAKERRCBG00000002110, BRAKERRCBG00000002213	BRAKERJTUG00000009854, BRAKERJTUG00000010311, BRAKERJTUG00000010886, BRAKERJTUG00000011417, BRAKERJTUG00000011462, BRAKERJTUG00000012784, BRAKERJTUG00000013192	BRAKERXYFG00000001902	ENSAJGG00005006192	ENSKZQG00000000267	FBgn0039628, FBgn0039629, FBgn0039630	ENSQNAG00000009304, ENSQNAG00000009992, ENSQNAG00000010301, ENSQNAG00000010974, ENSQNAG00000012105, ENSQNAG00000012181, ENSQNAG00000012558	LOC119659526, LOC119659690, LOC119659823, LOC119659824, LOC119659825, LOC119659951	ENSCHKG00000003253	ENSAMHG00005005723, ENSAMHG00005006310, ENSAMHG00005007806	ENSEYDG00000004328, ENSEYDG00000004583, ENSEYDG00000004630, ENSEYDG00000004742, ENSEYDG00000005530, ENSEYDG00000005725, ENSEYDG00000005980, ENSEYDG00000006154, ENSEYDG00000006183, ENSEYDG00000006204, ENSEYDG00000006992, ENSEYDG00000007779, ENSEYDG00000008692, ENSEYDG00000011266	BRAKERZWPG00000015075, BRAKERZWPG00000016505	ENSNNMG00000004345, ENSNNMG00000004558, ENSNNMG00000004615, ENSNNMG00000006236, ENSNNMG00000006256, ENSNNMG00000007322, ENSNNMG00000007866	ENSQOYG00000005361, ENSQOYG00000011753	ENSJBKG00000004785, ENSJBKG00000005197, ENSJBKG00000006240, ENSJBKG00000006663, ENSJBKG00000007402, ENSJBKG00000007969, ENSJBKG00000008060, ENSJBKG00000008707, ENSJBKG00000008743
OG0000119	BRAKERRCBG00000001391, BRAKERRCBG00000001733, BRAKERRCBG00000002419, BRAKERRCBG00000002957, BRAKERRCBG00000004340, BRAKERRCBG00000014426, BRAKERRCBG00000015502	BRAKERJTUG00000009801, BRAKERJTUG00000010416, BRAKERJTUG00000010935, BRAKERJTUG00000012112, BRAKERJTUG00000012155, BRAKERJTUG00000014276, BRAKERJTUG00000015927	BRAKERXYFG00000008945, BRAKERXYFG00000012101, BRAKERXYFG00000019981, BRAKERXYFG00000020373, BRAKERXYFG00000020496, BRAKERXYFG00000020814	ENSAJGG00005000463, ENSAJGG00005005797, ENSAJGG00005006943, ENSAJGG00005007145, ENSAJGG00005008676	ENSKZQG00000002373, ENSKZQG00000003192, ENSKZQG00000008974, ENSKZQG00000010285	FBgn0003889, FBgn0003890, FBgn0052396, FBgn0284243, FBgn0288686	ENSQNAG00000000669, ENSQNAG00000004054, ENSQNAG00000009277, ENSQNAG00000010476	LOC119651420, LOC119651525, LOC119651581, LOC119653260, LOC119655171, LOC119656266	ENSCHKG00000004876, ENSCHKG00000007691, ENSCHKG00000007935	ENSAMHG00005007703, ENSAMHG00005009749, ENSAMHG00005010103	ENSEYDG00000000604, ENSEYDG00000001968, ENSEYDG00000006080, ENSEYDG00000006751	BRAKERZWPG00000001473, BRAKERZWPG00000002558, BRAKERZWPG00000003117, BRAKERZWPG00000018664	ENSNNMG00000001644, ENSNNMG00000002747, ENSNNMG00000012360	ENSQOYG00000000750, ENSQOYG00000002004, ENSQOYG00000003225, ENSQOYG00000005108	ENSJBKG00000003678, ENSJBKG00000009661, ENSJBKG00000011901, ENSJBKG00000012076
OG0000120				ENSAJGG00005005325, ENSAJGG00005006242, ENSAJGG00005007407, ENSAJGG00005008178	ENSKZQG00000009225, ENSKZQG00000010491, ENSKZQG00000011017, ENSKZQG00000011096	FBgn0034887	ENSQNAG00000001225, ENSQNAG00000002360, ENSQNAG00000003361, ENSQNAG00000005333, ENSQNAG00000006073, ENSQNAG00000006113, ENSQNAG00000009780, ENSQNAG00000011183, ENSQNAG00000011503		ENSCHKG00000002898, ENSCHKG00000003143, ENSCHKG00000004513, ENSCHKG00000006135, ENSCHKG00000008403	ENSAMHG00005001949, ENSAMHG00005004993, ENSAMHG00005005387, ENSAMHG00005006501, ENSAMHG00005007409, ENSAMHG00005007802, ENSAMHG00005008394, ENSAMHG00005009397, ENSAMHG00005009599, ENSAMHG00005010361, ENSAMHG00005010852	ENSEYDG00000000178, ENSEYDG00000000877, ENSEYDG00000003024, ENSEYDG00000004528, ENSEYDG00000004649, ENSEYDG00000006260, ENSEYDG00000006665, ENSEYDG00000007917, ENSEYDG00000008097, ENSEYDG00000010743		ENSNNMG00000001355, ENSNNMG00000001596, ENSNNMG00000002774, ENSNNMG00000003618, ENSNNMG00000003684, ENSNNMG00000004679, ENSNNMG00000005997, ENSNNMG00000006825, ENSNNMG00000011598, ENSNNMG00000011947, ENSNNMG00000012289, ENSNNMG00000012503, ENSNNMG00000012733		ENSJBKG00000001721, ENSJBKG00000006600, ENSJBKG00000007127, ENSJBKG00000008547, ENSJBKG00000008877, ENSJBKG00000009776, ENSJBKG00000009832, ENSJBKG00000010073, ENSJBKG00000010138, ENSJBKG00000010283, ENSJBKG00000010703, ENSJBKG00000012027
OG0000121	BRAKERRCBG00000000873, BRAKERRCBG00000000897, BRAKERRCBG00000001561, BRAKERRCBG00000002152, BRAKERRCBG00000008770, BRAKERRCBG00000008814	BRAKERJTUG00000007435, BRAKERJTUG00000008963, BRAKERJTUG00000010339, BRAKERJTUG00000011604, BRAKERJTUG00000012206, BRAKERJTUG00000012902, BRAKERJTUG00000013660	BRAKERXYFG00000000555, BRAKERXYFG00000002141, BRAKERXYFG00000002366, BRAKERXYFG00000004742, BRAKERXYFG00000004938, BRAKERXYFG00000006647	ENSAJGG00005001955, ENSAJGG00005007278	ENSKZQG00000001838, ENSKZQG00000002195, ENSKZQG00000003578	FBgn0038783, FBgn0038784	ENSQNAG00000011327, ENSQNAG00000011611, ENSQNAG00000011735, ENSQNAG00000011999, ENSQNAG00000012179	LOC119658879, LOC119658880, LOC119659491, LOC119659624, LOC119659773, LOC119660520	ENSCHKG00000000025, ENSCHKG00000002779	ENSAMHG00005005827, ENSAMHG00005006219, ENSAMHG00005006473	ENSEYDG00000000303, ENSEYDG00000004584, ENSEYDG00000004726, ENSEYDG00000005322, ENSEYDG00000006386	BRAKERZWPG00000014950, BRAKERZWPG00000015201, BRAKERZWPG00000015207, BRAKERZWPG00000015363, BRAKERZWPG00000015491, BRAKERZWPG00000016375, BRAKERZWPG00000016692, BRAKERZWPG00000016857	ENSNNMG00000003101, ENSNNMG00000004852, ENSNNMG00000005551, ENSNNMG00000006410	ENSQOYG00000004899, ENSQOYG00000005979, ENSQOYG00000008221, ENSQOYG00000009111	ENSJBKG00000004455, ENSJBKG00000004899, ENSJBKG00000006470, ENSJBKG00000007514, ENSJBKG00000009347
OG0000122	BRAKERRCBG00000001731, BRAKERRCBG00000001834, BRAKERRCBG00000003799, BRAKERRCBG00000004038, BRAKERRCBG00000004072, BRAKERRCBG00000005285, BRAKERRCBG00000008348, BRAKERRCBG00000008772, BRAKERRCBG00000009637, BRAKERRCBG00000015966	BRAKERJTUG00000000425, BRAKERJTUG00000002267, BRAKERJTUG00000003496, BRAKERJTUG00000004888, BRAKERJTUG00000005370, BRAKERJTUG00000006042, BRAKERJTUG00000006904, BRAKERJTUG00000010865, BRAKERJTUG00000015355, BRAKERJTUG00000015722, BRAKERJTUG00000015958, BRAKERJTUG00000016271, BRAKERJTUG00000016911, BRAKERJTUG00000017103	BRAKERXYFG00000013314, BRAKERXYFG00000019329, BRAKERXYFG00000019845	ENSAJGG00005008018	ENSKZQG00000011799		ENSQNAG00000011438		ENSCHKG00000003692, ENSCHKG00000004163	ENSAMHG00005008044	ENSEYDG00000001058, ENSEYDG00000006947, ENSEYDG00000010171	BRAKERZWPG00000000608, BRAKERZWPG00000001252, BRAKERZWPG00000001543, BRAKERZWPG00000001776, BRAKERZWPG00000002034, BRAKERZWPG00000002215, BRAKERZWPG00000002978, BRAKERZWPG00000003380, BRAKERZWPG00000003823, BRAKERZWPG00000003884, BRAKERZWPG00000005048, BRAKERZWPG00000005799, BRAKERZWPG00000006184, BRAKERZWPG00000006480, BRAKERZWPG00000007017, BRAKERZWPG00000007232, BRAKERZWPG00000008379, BRAKERZW…	ENSNNMG00000002137, ENSNNMG00000005722, ENSNNMG00000010083	ENSQOYG00000010372	ENSJBKG00000007221
OG0000123	BRAKERRCBG00000012289, BRAKERRCBG00000013524, BRAKERRCBG00000013548	BRAKERJTUG00000005383, BRAKERJTUG00000007176, BRAKERJTUG00000007481, BRAKERJTUG00000008744	BRAKERXYFG00000008891, BRAKERXYFG00000009873, BRAKERXYFG00000010725, BRAKERXYFG00000014749, BRAKERXYFG00000015372	ENSAJGG00005012274	ENSKZQG00000009265	FBgn0011576, FBgn0015033, FBgn0015036, FBgn0023541, FBgn0031925, FBgn0035344, FBgn0035790, FBgn0036778	ENSQNAG00000005654	LOC119653420, LOC119653687, LOC119653688, LOC119654430, LOC119654432, LOC119654949, LOC119655791, LOC119655910, LOC119656081, LOC119656082, LOC119656084, LOC119656085	ENSCHKG00000008667, ENSCHKG00000009804, ENSCHKG00000011051	ENSAMHG00005003756	ENSEYDG00000006700	BRAKERZWPG00000009847, BRAKERZWPG00000010572, BRAKERZWPG00000010896, BRAKERZWPG00000010926, BRAKERZWPG00000011442, BRAKERZWPG00000011562, BRAKERZWPG00000011754, BRAKERZWPG00000012043	ENSNNMG00000010678	ENSQOYG00000001074, ENSQOYG00000004505, ENSQOYG00000004573, ENSQOYG00000004600, ENSQOYG00000005393, ENSQOYG00000005640, ENSQOYG00000005735, ENSQOYG00000005899, ENSQOYG00000006064, ENSQOYG00000006223, ENSQOYG00000006336, ENSQOYG00000006767, ENSQOYG00000006981, ENSQOYG00000006997, ENSQOYG00000007165, ENSQOYG00000007230, ENSQOYG00000007564, ENSQOYG00000007931	ENSJBKG00000002814
OG0000124	BRAKERRCBG00000010307, BRAKERRCBG00000011568, BRAKERRCBG00000012504	BRAKERJTUG00000009747	BRAKERXYFG00000004291, BRAKERXYFG00000004703, BRAKERXYFG00000004891	ENSAJGG00005001421, ENSAJGG00005002717, ENSAJGG00005003873	ENSKZQG00000001005, ENSKZQG00000001203, ENSKZQG00000001955, ENSKZQG00000002226, ENSKZQG00000003120, ENSKZQG00000005016	FBgn0041180, FBgn0041181, FBgn0041182, FBgn0041183	ENSQNAG00000005727, ENSQNAG00000005854, ENSQNAG00000007504, ENSQNAG00000008250, ENSQNAG00000009660, ENSQNAG00000011179	LOC119657979, LOC119661660	ENSCHKG00000001507, ENSCHKG00000004398, ENSCHKG00000006217	ENSAMHG00005000029, ENSAMHG00005000457, ENSAMHG00005000697, ENSAMHG00005001633, ENSAMHG00005001779, ENSAMHG00005002673, ENSAMHG00005004207, ENSAMHG00005004724, ENSAMHG00005005111, ENSAMHG00005006808, ENSAMHG00005007305	ENSEYDG00000008374, ENSEYDG00000008618, ENSEYDG00000008745, ENSEYDG00000008820, ENSEYDG00000008974, ENSEYDG00000009057, ENSEYDG00000009606, ENSEYDG00000011409	BRAKERZWPG00000000956, BRAKERZWPG00000001750	ENSNNMG00000008664, ENSNNMG00000009322, ENSNNMG00000009578, ENSNNMG00000009649, ENSNNMG00000010085, ENSNNMG00000011112, ENSNNMG00000011117, ENSNNMG00000011572	ENSQOYG00000006347, ENSQOYG00000006385	ENSJBKG00000001056, ENSJBKG00000002830, ENSJBKG00000004813, ENSJBKG00000005727, ENSJBKG00000006536
OG0000125	BRAKERRCBG00000000990, BRAKERRCBG00000002877, BRAKERRCBG00000003972, BRAKERRCBG00000004545, BRAKERRCBG00000007820, BRAKERRCBG00000008199, BRAKERRCBG00000009241, BRAKERRCBG00000009256, BRAKERRCBG00000012077, BRAKERRCBG00000013492, BRAKERRCBG00000014734, BRAKERRCBG00000016141, BRAKERRCBG00000016385	BRAKERJTUG00000002861, BRAKERJTUG00000004077, BRAKERJTUG00000004811, BRAKERJTUG00000005796, BRAKERJTUG00000006772, BRAKERJTUG00000007118, BRAKERJTUG00000008117, BRAKERJTUG00000010035, BRAKERJTUG00000010163, BRAKERJTUG00000010420, BRAKERJTUG00000012880, BRAKERJTUG00000014292, BRAKERJTUG00000014384, BRAKERJTUG00000014668, BRAKERJTUG00000015417, BRAKERJTUG00000016220, BRAKERJTUG00000016845, BRAKERJT…	BRAKERXYFG00000001619, BRAKERXYFG00000003946, BRAKERXYFG00000004194, BRAKERXYFG00000005269, BRAKERXYFG00000006810, BRAKERXYFG00000008760, BRAKERXYFG00000009287, BRAKERXYFG00000009649, BRAKERXYFG00000010328, BRAKERXYFG00000017106, BRAKERXYFG00000019542, BRAKERXYFG00000021636	ENSAJGG00005002752	ENSKZQG00000003443				ENSCHKG00000002459	ENSAMHG00005009695		BRAKERZWPG00000000928, BRAKERZWPG00000002166, BRAKERZWPG00000002264, BRAKERZWPG00000007044, BRAKERZWPG00000007486, BRAKERZWPG00000008040, BRAKERZWPG00000008227, BRAKERZWPG00000009702, BRAKERZWPG00000009760, BRAKERZWPG00000011250, BRAKERZWPG00000012744, BRAKERZWPG00000013172, BRAKERZWPG00000015036, BRAKERZWPG00000016014, BRAKERZWPG00000016480, BRAKERZWPG00000019532			ENSJBKG00000002738
OG0000126	BRAKERRCBG00000009488, BRAKERRCBG00000009689, BRAKERRCBG00000010402, BRAKERRCBG00000011543, BRAKERRCBG00000011657, BRAKERRCBG00000012117, BRAKERRCBG00000012193, BRAKERRCBG00000013092, BRAKERRCBG00000013207	BRAKERJTUG00000005111, BRAKERJTUG00000005694, BRAKERJTUG00000006193, BRAKERJTUG00000006354, BRAKERJTUG00000006719, BRAKERJTUG00000007334, BRAKERJTUG00000008387, BRAKERJTUG00000008467, BRAKERJTUG00000009200	BRAKERXYFG00000008882, BRAKERXYFG00000008912, BRAKERXYFG00000009581, BRAKERXYFG00000009727, BRAKERXYFG00000010497, BRAKERXYFG00000010709, BRAKERXYFG00000011709	ENSAJGG00005010669, ENSAJGG00005011495	ENSKZQG00000005073, ENSKZQG00000008984	FBgn0030795, FBgn0034730, FBgn0052792, FBgn0053289	ENSQNAG00000005766, ENSQNAG00000007571	LOC119649090, LOC119652038, LOC119652039, LOC119652913, LOC119653467, LOC119653479, LOC119653943, LOC119653944, LOC119653945, LOC119655643	ENSCHKG00000009326, ENSCHKG00000010713	ENSAMHG00005000820	ENSEYDG00000005004, ENSEYDG00000005900	BRAKERZWPG00000010812, BRAKERZWPG00000011161, BRAKERZWPG00000011866, BRAKERZWPG00000012017, BRAKERZWPG00000015394, BRAKERZWPG00000016437, BRAKERZWPG00000018057, BRAKERZWPG00000018359	ENSNNMG00000008467, ENSNNMG00000010408	ENSQOYG00000003234, ENSQOYG00000006500, ENSQOYG00000007693, ENSQOYG00000007700	ENSJBKG00000000174
OG0000127	BRAKERRCBG00000010535, BRAKERRCBG00000010941, BRAKERRCBG00000011758, BRAKERRCBG00000012821, BRAKERRCBG00000013377	BRAKERJTUG00000006299, BRAKERJTUG00000009012, BRAKERJTUG00000009116	BRAKERXYFG00000002235, BRAKERXYFG00000003668, BRAKERXYFG00000003861, BRAKERXYFG00000006380, BRAKERXYFG00000006404, BRAKERXYFG00000008058, BRAKERXYFG00000008483	ENSAJGG00005000026, ENSAJGG00005000764, ENSAJGG00005002003, ENSAJGG00005003084, ENSAJGG00005012199	ENSKZQG00000000479, ENSKZQG00000001079, ENSKZQG00000010572	FBgn0031249, FBgn0038595, FBgn0053127, FBgn0263234, FBgn0263235	ENSQNAG00000004352, ENSQNAG00000004625, ENSQNAG00000007190, ENSQNAG00000009166	LOC119646313, LOC119646321, LOC119646396, LOC119646571, LOC119646652, LOC119646785, LOC119661770	ENSCHKG00000003804, ENSCHKG00000010214	ENSAMHG00005000383, ENSAMHG00005000718, ENSAMHG00005001531	ENSEYDG00000006198, ENSEYDG00000007963, ENSEYDG00000008098, ENSEYDG00000010471	BRAKERZWPG00000001326, BRAKERZWPG00000001706, BRAKERZWPG00000002120, BRAKERZWPG00000003031, BRAKERZWPG00000003119	ENSNNMG00000008509, ENSNNMG00000008642, ENSNNMG00000010394, ENSNNMG00000011175	ENSQOYG00000002989, ENSQOYG00000003140, ENSQOYG00000003415, ENSQOYG00000006074	ENSJBKG00000000937, ENSJBKG00000002502, ENSJBKG00000003524, ENSJBKG00000005914
OG0000128	BRAKERRCBG00000001783, BRAKERRCBG00000011914, BRAKERRCBG00000016656, BRAKERRCBG00000016959	BRAKERJTUG00000003320, BRAKERJTUG00000011893, BRAKERJTUG00000015663, BRAKERJTUG00000016155	BRAKERXYFG00000005340, BRAKERXYFG00000010717, BRAKERXYFG00000015929, BRAKERXYFG00000016698	ENSAJGG00005005027, ENSAJGG00005005269, ENSAJGG00005006078, ENSAJGG00005010916	ENSKZQG00000000123, ENSKZQG00000005185, ENSKZQG00000009270, ENSKZQG00000010831	FBgn0000042, FBgn0000043, FBgn0000044, FBgn0000045, FBgn0000046, FBgn0000047, FBgn0011743	ENSQNAG00000000194, ENSQNAG00000004941, ENSQNAG00000006408, ENSQNAG00000006995, ENSQNAG00000007437, ENSQNAG00000011459	LOC119646467, LOC119653602, LOC119654963, LOC119657471	ENSCHKG00000002462, ENSCHKG00000004678, ENSCHKG00000004931, ENSCHKG00000005077	ENSAMHG00005003312, ENSAMHG00005007974, ENSAMHG00005009586, ENSAMHG00005010520	ENSEYDG00000000920, ENSEYDG00000002673, ENSEYDG00000006357, ENSEYDG00000007906	BRAKERZWPG00000000530, BRAKERZWPG00000002208, BRAKERZWPG00000008630, BRAKERZWPG00000014498	ENSNNMG00000000245, ENSNNMG00000000821, ENSNNMG00000003250, ENSNNMG00000010162	ENSQOYG00000001294, ENSQOYG00000007015, ENSQOYG00000007174	ENSJBKG00000002940, ENSJBKG00000008674, ENSJBKG00000012210, ENSJBKG00000012303
OG0000129	BRAKERRCBG00000004647, BRAKERRCBG00000005381, BRAKERRCBG00000005968, BRAKERRCBG00000008769, BRAKERRCBG00000008778	BRAKERJTUG00000000834, BRAKERJTUG00000001340, BRAKERJTUG00000001893, BRAKERJTUG00000003055, BRAKERJTUG00000004163	BRAKERXYFG00000009007, BRAKERXYFG00000012630, BRAKERXYFG00000013356, BRAKERXYFG00000013839, BRAKERXYFG00000014802	ENSAJGG00005009191, ENSAJGG00005009880, ENSAJGG00005010234	ENSKZQG00000005774, ENSKZQG00000006272, ENSKZQG00000007889	FBgn0036599, FBgn0036600, FBgn0036601, FBgn0036602	ENSQNAG00000000154, ENSQNAG00000000255, ENSQNAG00000000390, ENSQNAG00000000429, ENSQNAG00000001466	LOC119648270, LOC119648574, LOC119648777, LOC119648995, LOC119649215	ENSCHKG00000008379, ENSCHKG00000009630, ENSCHKG00000010641	ENSAMHG00005000074, ENSAMHG00005005717, ENSAMHG00005006979	ENSEYDG00000009082, ENSEYDG00000009785, ENSEYDG00000010003, ENSEYDG00000010113, ENSEYDG00000011059	BRAKERZWPG00000004100, BRAKERZWPG00000004163, BRAKERZWPG00000005132, BRAKERZWPG00000006158, BRAKERZWPG00000006551, BRAKERZWPG00000006567	ENSNNMG00000000599, ENSNNMG00000001298, ENSNNMG00000001949, ENSNNMG00000003823, ENSNNMG00000005608	ENSQOYG00000009257, ENSQOYG00000011270, ENSQOYG00000011538, ENSQOYG00000012314	ENSJBKG00000003842, ENSJBKG00000004282, ENSJBKG00000004336
OG0000130	BRAKERRCBG00000008301	BRAKERJTUG00000000002, BRAKERJTUG00000008658, BRAKERJTUG00000008877										BRAKERZWPG00000000317, BRAKERZWPG00000000318, BRAKERZWPG00000000592, BRAKERZWPG00000000644, BRAKERZWPG00000000782, BRAKERZWPG00000000959, BRAKERZWPG00000001312, BRAKERZWPG00000001579, BRAKERZWPG00000002043, BRAKERZWPG00000003154, BRAKERZWPG00000003314, BRAKERZWPG00000003692, BRAKERZWPG00000003720, BRAKERZWPG00000004278, BRAKERZWPG00000004512, BRAKERZWPG00000004716, BRAKERZWPG00000004780, BRAKERZW…
OG0000131	BRAKERRCBG00000008599, BRAKERRCBG00000009591	BRAKERJTUG00000004820, BRAKERJTUG00000009422	BRAKERXYFG00000010084, BRAKERXYFG00000012026	ENSAJGG00005008359, ENSAJGG00005008532, ENSAJGG00005010587, ENSAJGG00005011644	ENSKZQG00000005872, ENSKZQG00000007842	FBgn0036040, FBgn0052055	ENSQNAG00000002056, ENSQNAG00000003691, ENSQNAG00000006432, ENSQNAG00000007529	LOC119649354, LOC119649989	ENSCHKG00000007534, ENSCHKG00000008187, ENSCHKG00000008470, ENSCHKG00000008999, ENSCHKG00000009903, ENSCHKG00000010467, ENSCHKG00000010723, ENSCHKG00000010902	ENSAMHG00005000657, ENSAMHG00005002121, ENSAMHG00005003005, ENSAMHG00005003732, ENSAMHG00005003738, ENSAMHG00005005464, ENSAMHG00005006868, ENSAMHG00005008548, ENSAMHG00005009489	ENSEYDG00000002722, ENSEYDG00000002906, ENSEYDG00000004038, ENSEYDG00000004538, ENSEYDG00000006085, ENSEYDG00000006865, ENSEYDG00000008721, ENSEYDG00000010909	BRAKERZWPG00000004358	ENSNNMG00000001145, ENSNNMG00000005763	ENSQOYG00000010129, ENSQOYG00000011700, ENSQOYG00000011972	ENSJBKG00000000401, ENSJBKG00000000672, ENSJBKG00000000725, ENSJBKG00000001310, ENSJBKG00000001387, ENSJBKG00000001808, ENSJBKG00000002084, ENSJBKG00000002447, ENSJBKG00000004446, ENSJBKG00000006527, ENSJBKG00000006541, ENSJBKG00000009286, ENSJBKG00000010382
OG0000132			BRAKERXYFG00000000225, BRAKERXYFG00000000756, BRAKERXYFG00000000795, BRAKERXYFG00000001015, BRAKERXYFG00000001422, BRAKERXYFG00000003559, BRAKERXYFG00000003676, BRAKERXYFG00000005218, BRAKERXYFG00000005273, BRAKERXYFG00000005951, BRAKERXYFG00000007660, BRAKERXYFG00000008192, BRAKERXYFG00000009845, BRAKERXYFG00000010669, BRAKERXYFG00000011032, BRAKERXYFG00000011118, BRAKERXYFG00000012093, BRAKERXY…									BRAKERZWPG00000010995, BRAKERZWPG00000016897, BRAKERZWPG00000019507		ENSQOYG00000005489, ENSQOYG00000005790, ENSQOYG00000010834, ENSQOYG00000012308
OG0000133			BRAKERXYFG00000010689, BRAKERXYFG00000016746	ENSAJGG00005003332, ENSAJGG00005005636, ENSAJGG00005007805, ENSAJGG00005009230, ENSAJGG00005009609	ENSKZQG00000001900, ENSKZQG00000003250, ENSKZQG00000007979, ENSKZQG00000008066, ENSKZQG00000010380, ENSKZQG00000011232, ENSKZQG00000012762		ENSQNAG00000001899, ENSQNAG00000002228, ENSQNAG00000004327, ENSQNAG00000006883, ENSQNAG00000008001, ENSQNAG00000010103	LOC119648473, LOC119649089	ENSCHKG00000001691, ENSCHKG00000002270, ENSCHKG00000005193, ENSCHKG00000005961, ENSCHKG00000007773, ENSCHKG00000007777	ENSAMHG00005001477, ENSAMHG00005007381, ENSAMHG00005007606, ENSAMHG00005008251	ENSEYDG00000002105, ENSEYDG00000007040, ENSEYDG00000008016	BRAKERZWPG00000001370, BRAKERZWPG00000018957, BRAKERZWPG00000019447	ENSNNMG00000000106, ENSNNMG00000001679, ENSNNMG00000002247, ENSNNMG00000002720, ENSNNMG00000003142, ENSNNMG00000006389, ENSNNMG00000006646, ENSNNMG00000007415, ENSNNMG00000011770	ENSQOYG00000003545, ENSQOYG00000003647, ENSQOYG00000004402, ENSQOYG00000004463, ENSQOYG00000007132, ENSQOYG00000008034, ENSQOYG00000008442, ENSQOYG00000008720, ENSQOYG00000009817, ENSQOYG00000010240, ENSQOYG00000011840, ENSQOYG00000011981	ENSJBKG00000001579, ENSJBKG00000002751, ENSJBKG00000005939, ENSJBKG00000006108, ENSJBKG00000010682
OG0000134	BRAKERRCBG00000000074, BRAKERRCBG00000000096, BRAKERRCBG00000000937, BRAKERRCBG00000001432, BRAKERRCBG00000001702, BRAKERRCBG00000002136, BRAKERRCBG00000002243, BRAKERRCBG00000003020, BRAKERRCBG00000003276, BRAKERRCBG00000003625, BRAKERRCBG00000003775, BRAKERRCBG00000003782, BRAKERRCBG00000003979, BRAKERRCBG00000004090, BRAKERRCBG00000004107, BRAKERRCBG00000004148	BRAKERJTUG00000009922, BRAKERJTUG00000010346, BRAKERJTUG00000010495, BRAKERJTUG00000010504, BRAKERJTUG00000010530, BRAKERJTUG00000011008, BRAKERJTUG00000011207, BRAKERJTUG00000011361, BRAKERJTUG00000011390, BRAKERJTUG00000011688, BRAKERJTUG00000012077, BRAKERJTUG00000012108, BRAKERJTUG00000012492, BRAKERJTUG00000013679	BRAKERXYFG00000004994, BRAKERXYFG00000007039	ENSAJGG00005001192, ENSAJGG00005004722	ENSKZQG00000000069, ENSKZQG00000003337	FBgn0051217	ENSQNAG00000007844, ENSQNAG00000008948, ENSQNAG00000012208	LOC119658704, LOC119659009, LOC119659011	ENSCHKG00000002919, ENSCHKG00000003602	ENSAMHG00005001492, ENSAMHG00005004151	ENSEYDG00000005471, ENSEYDG00000006427, ENSEYDG00000008710, ENSEYDG00000010434	BRAKERZWPG00000015461, BRAKERZWPG00000016473	ENSNNMG00000005061, ENSNNMG00000005181, ENSNNMG00000007256, ENSNNMG00000007352, ENSNNMG00000007938	ENSQOYG00000005740, ENSQOYG00000010287	ENSJBKG00000005010, ENSJBKG00000008152, ENSJBKG00000008253
OG0000135	BRAKERRCBG00000000202, BRAKERRCBG00000000702, BRAKERRCBG00000001151, BRAKERRCBG00000002787, BRAKERRCBG00000004961, BRAKERRCBG00000006974, BRAKERRCBG00000008276, BRAKERRCBG00000014721, BRAKERRCBG00000014839, BRAKERRCBG00000015244, BRAKERRCBG00000016097, BRAKERRCBG00000016116, BRAKERRCBG00000016876	BRAKERJTUG00000002902, BRAKERJTUG00000005282, BRAKERJTUG00000006278, BRAKERJTUG00000010013, BRAKERJTUG00000011352, BRAKERJTUG00000011603, BRAKERJTUG00000012589	BRAKERXYFG00000001220, BRAKERXYFG00000002050, BRAKERXYFG00000004542, BRAKERXYFG00000004629, BRAKERXYFG00000006457, BRAKERXYFG00000006693, BRAKERXYFG00000007596, BRAKERXYFG00000008224	ENSAJGG00005003974, ENSAJGG00005004341, ENSAJGG00005010597	ENSKZQG00000001637, ENSKZQG00000003890		ENSQNAG00000002665, ENSQNAG00000004478, ENSQNAG00000006120, ENSQNAG00000006365, ENSQNAG00000010799	LOC119660152, LOC119660353, LOC119660505		ENSAMHG00005001134, ENSAMHG00005002739, ENSAMHG00005002811, ENSAMHG00005003761, ENSAMHG00005007350	ENSEYDG00000005100, ENSEYDG00000006449, ENSEYDG00000007058, ENSEYDG00000008037	BRAKERZWPG00000014821, BRAKERZWPG00000014984, BRAKERZWPG00000015293, BRAKERZWPG00000016036, BRAKERZWPG00000016224, BRAKERZWPG00000016567, BRAKERZWPG00000016737	ENSNNMG00000009645, ENSNNMG00000009812, ENSNNMG00000010277, ENSNNMG00000010914	ENSQOYG00000008619	ENSJBKG00000002810
OG0000136	BRAKERRCBG00000000266, BRAKERRCBG00000001164, BRAKERRCBG00000001931, BRAKERRCBG00000002252, BRAKERRCBG00000003355, BRAKERRCBG00000003791	BRAKERJTUG00000010151, BRAKERJTUG00000012392, BRAKERJTUG00000012661, BRAKERJTUG00000013064, BRAKERJTUG00000013281, BRAKERJTUG00000013833	BRAKERXYFG00000000291, BRAKERXYFG00000001175, BRAKERXYFG00000001581, BRAKERXYFG00000003367, BRAKERXYFG00000006357, BRAKERXYFG00000007053	ENSAJGG00005002137, ENSAJGG00005006559	ENSKZQG00000001528	FBgn0037906, FBgn0043577, FBgn0043578	ENSQNAG00000009451, ENSQNAG00000009643, ENSQNAG00000011489	LOC119658691, LOC119658693, LOC119658694, LOC119659319, LOC119659450, LOC119659558, LOC119659566, LOC119659722, LOC119660570, LOC119660572, LOC119660573, LOC119660574, LOC119660575, LOC119660576	ENSCHKG00000000804, ENSCHKG00000001192, ENSCHKG00000002914	ENSAMHG00005005158, ENSAMHG00005005323	ENSEYDG00000005380, ENSEYDG00000006727, ENSEYDG00000007998	BRAKERZWPG00000014704, BRAKERZWPG00000014770, BRAKERZWPG00000015453, BRAKERZWPG00000015843, BRAKERZWPG00000015866, BRAKERZWPG00000016293	ENSNNMG00000007337, ENSNNMG00000007718	ENSQOYG00000007910, ENSQOYG00000009121, ENSQOYG00000011148	ENSJBKG00000006056, ENSJBKG00000007497, ENSJBKG00000007700
OG0000137	BRAKERRCBG00000005659, BRAKERRCBG00000006559, BRAKERRCBG00000012550, BRAKERRCBG00000012876, BRAKERRCBG00000014533, BRAKERRCBG00000014894	BRAKERJTUG00000006152, BRAKERJTUG00000008793, BRAKERJTUG00000011299	BRAKERXYFG00000000148, BRAKERXYFG00000001068, BRAKERXYFG00000001662, BRAKERXYFG00000002538, BRAKERXYFG00000004556, BRAKERXYFG00000004608, BRAKERXYFG00000004837, BRAKERXYFG00000006076, BRAKERXYFG00000006567, BRAKERXYFG00000007428, BRAKERXYFG00000007468, BRAKERXYFG00000008313, BRAKERXYFG00000009784, BRAKERXYFG00000010069, BRAKERXYFG00000010219, BRAKERXYFG00000011890, BRAKERXYFG00000012091, BRAKERXY…	ENSAJGG00005004243, ENSAJGG00005010749	ENSKZQG00000003130, ENSKZQG00000009981		ENSQNAG00000002909, ENSQNAG00000007755		ENSCHKG00000000450	ENSAMHG00005006842	ENSEYDG00000008088	BRAKERZWPG00000004873, BRAKERZWPG00000006595, BRAKERZWPG00000007916, BRAKERZWPG00000008398, BRAKERZWPG00000010793, BRAKERZWPG00000013238, BRAKERZWPG00000014216, BRAKERZWPG00000017375, BRAKERZWPG00000018035	ENSNNMG00000004432, ENSNNMG00000007125, ENSNNMG00000012556	ENSQOYG00000000876, ENSQOYG00000004354, ENSQOYG00000008993	ENSJBKG00000012898
OG0000138	BRAKERRCBG00000011028, BRAKERRCBG00000011169, BRAKERRCBG00000013134	BRAKERJTUG00000005125, BRAKERJTUG00000005524	BRAKERXYFG00000001892, BRAKERXYFG00000014480, BRAKERXYFG00000015546, BRAKERXYFG00000019078					LOC119653743, LOC119654004, LOC119654111, LOC119654112, LOC119654113, LOC119654115, LOC119654752, LOC119654925, LOC119654958, LOC119655134, LOC119655260, LOC119655280, LOC119655322, LOC119655331, LOC119655347, LOC119655378, LOC119655456, LOC119655924, LOC119656189, LOC119656226, LOC119656227, LOC119656256, LOC119656305, LOC119656309, LOC119659584, LOC119659747, LOC119659757, LOC119659863, LOC1196…				BRAKERZWPG00000000818, BRAKERZWPG00000000981, BRAKERZWPG00000001178, BRAKERZWPG00000001628, BRAKERZWPG00000001659, BRAKERZWPG00000001678, BRAKERZWPG00000001905, BRAKERZWPG00000002026, BRAKERZWPG00000002058, BRAKERZWPG00000002458, BRAKERZWPG00000002759, BRAKERZWPG00000003298, BRAKERZWPG00000003318, BRAKERZWPG00000003626, BRAKERZWPG00000010321, BRAKERZWPG00000011069, BRAKERZWPG00000016319		ENSQOYG00000004340, ENSQOYG00000005985, ENSQOYG00000006340, ENSQOYG00000007539
OG0000139	BRAKERRCBG00000015117, BRAKERRCBG00000015149, BRAKERRCBG00000015770, BRAKERRCBG00000015817, BRAKERRCBG00000016335, BRAKERRCBG00000016595	BRAKERJTUG00000014126, BRAKERJTUG00000014179, BRAKERJTUG00000014343, BRAKERJTUG00000014571, BRAKERJTUG00000014682, BRAKERJTUG00000015120, BRAKERJTUG00000015242, BRAKERJTUG00000015713, BRAKERJTUG00000016261, BRAKERJTUG00000016548, BRAKERJTUG00000017369	BRAKERXYFG00000009757, BRAKERXYFG00000012887, BRAKERXYFG00000014197, BRAKERXYFG00000015051		ENSKZQG00000012023	FBgn0032213, FBgn0032507	ENSQNAG00000001521, ENSQNAG00000001765, ENSQNAG00000003299	LOC119654142, LOC119654273, LOC119655224, LOC119655985	ENSCHKG00000000832, ENSCHKG00000007132	ENSAMHG00005008663, ENSAMHG00005009220, ENSAMHG00005010168	ENSEYDG00000000563, ENSEYDG00000000788, ENSEYDG00000000799, ENSEYDG00000001947, ENSEYDG00000002599, ENSEYDG00000002822, ENSEYDG00000002890, ENSEYDG00000003310, ENSEYDG00000003435	BRAKERZWPG00000000841, BRAKERZWPG00000001096, BRAKERZWPG00000003193, BRAKERZWPG00000003205, BRAKERZWPG00000012091	ENSNNMG00000001659, ENSNNMG00000002326, ENSNNMG00000002562, ENSNNMG00000003069	ENSQOYG00000007186, ENSQOYG00000007689, ENSQOYG00000008092	ENSJBKG00000002587, ENSJBKG00000008505, ENSJBKG00000009109, ENSJBKG00000009192, ENSJBKG00000011090, ENSJBKG00000011220
OG0000140	BRAKERRCBG00000010594, BRAKERRCBG00000010817, BRAKERRCBG00000011964, BRAKERRCBG00000012266, BRAKERRCBG00000012669	BRAKERJTUG00000000295, BRAKERJTUG00000000540, BRAKERJTUG00000003718, BRAKERJTUG00000004137	BRAKERXYFG00000000350, BRAKERXYFG00000016778, BRAKERXYFG00000016886, BRAKERXYFG00000019129	ENSAJGG00005001390, ENSAJGG00005005923, ENSAJGG00005006359	ENSKZQG00000000925, ENSKZQG00000001661, ENSKZQG00000002757, ENSKZQG00000003882	FBgn0037727, FBgn0039564	ENSQNAG00000002404, ENSQNAG00000008554, ENSQNAG00000009426, ENSQNAG00000010113, ENSQNAG00000011398, ENSQNAG00000011546	LOC119657498	ENSCHKG00000008445, ENSCHKG00000008518, ENSCHKG00000009063, ENSCHKG00000009236, ENSCHKG00000009571, ENSCHKG00000009912, ENSCHKG00000010170, ENSCHKG00000010171, ENSCHKG00000010708, ENSCHKG00000010862	ENSAMHG00005001485, ENSAMHG00005004673, ENSAMHG00005004685, ENSAMHG00005005028, ENSAMHG00005005401, ENSAMHG00005008006, ENSAMHG00005009224, ENSAMHG00005009361	ENSEYDG00000002276, ENSEYDG00000004552, ENSEYDG00000011425	BRAKERZWPG00000009006	ENSNNMG00000000197, ENSNNMG00000000738, ENSNNMG00000002095, ENSNNMG00000003040, ENSNNMG00000003523, ENSNNMG00000003557, ENSNNMG00000008773	ENSQOYG00000003432	ENSJBKG00000010053, ENSJBKG00000011315, ENSJBKG00000012871
OG0000141	BRAKERRCBG00000014332	BRAKERJTUG00000000106	BRAKERXYFG00000007781	ENSAJGG00005006290, ENSAJGG00005006648, ENSAJGG00005008169, ENSAJGG00005011976	ENSKZQG00000000107, ENSKZQG00000003997, ENSKZQG00000004026, ENSKZQG00000004510, ENSKZQG00000007190		ENSQNAG00000000649, ENSQNAG00000001459, ENSQNAG00000005052, ENSQNAG00000005706, ENSQNAG00000008511, ENSQNAG00000009233, ENSQNAG00000010126, ENSQNAG00000010152, ENSQNAG00000011752, ENSQNAG00000011938, ENSQNAG00000011992		ENSCHKG00000005800, ENSCHKG00000007593	ENSAMHG00005000054, ENSAMHG00005002656, ENSAMHG00005005537, ENSAMHG00005005610, ENSAMHG00005007835, ENSAMHG00005010519	ENSEYDG00000002149, ENSEYDG00000003012, ENSEYDG00000003512, ENSEYDG00000004901, ENSEYDG00000005709, ENSEYDG00000005908, ENSEYDG00000006005, ENSEYDG00000007509, ENSEYDG00000008950, ENSEYDG00000011686	BRAKERZWPG00000007892, BRAKERZWPG00000008230, BRAKERZWPG00000008449, BRAKERZWPG00000008609, BRAKERZWPG00000008948, BRAKERZWPG00000009427, BRAKERZWPG00000013703, BRAKERZWPG00000014869, BRAKERZWPG00000019337	ENSNNMG00000004348, ENSNNMG00000004893, ENSNNMG00000006910, ENSNNMG00000006934, ENSNNMG00000007672, ENSNNMG00000008211, ENSNNMG00000010017, ENSNNMG00000012335	ENSQOYG00000008994	ENSJBKG00000004922, ENSJBKG00000006025, ENSJBKG00000007185
OG0000142	BRAKERRCBG00000000787, BRAKERRCBG00000000927, BRAKERRCBG00000001649, BRAKERRCBG00000003906, BRAKERRCBG00000004029	BRAKERJTUG00000010302, BRAKERJTUG00000010631, BRAKERJTUG00000011167, BRAKERJTUG00000011443, BRAKERJTUG00000012418, BRAKERJTUG00000013858	BRAKERXYFG00000000759, BRAKERXYFG00000001211, BRAKERXYFG00000002112, BRAKERXYFG00000003093, BRAKERXYFG00000004533, BRAKERXYFG00000005419, BRAKERXYFG00000006453, BRAKERXYFG00000006642, BRAKERXYFG00000006837, BRAKERXYFG00000007822, BRAKERXYFG00000016672	ENSAJGG00005005296, ENSAJGG00005006861	ENSKZQG00000000798, ENSKZQG00000010237, ENSKZQG00000011718	FBgn0028940, FBgn0030339, FBgn0031688, FBgn0031689	ENSQNAG00000001192, ENSQNAG00000003651	LOC119659065, LOC119659068, LOC119659290, LOC119659340, LOC119659341, LOC119660535, LOC119660536	ENSCHKG00000004904	ENSAMHG00005008287, ENSAMHG00005009142, ENSAMHG00005009169, ENSAMHG00005009499	ENSEYDG00000000624, ENSEYDG00000001069, ENSEYDG00000001084, ENSEYDG00000001385	BRAKERZWPG00000014764, BRAKERZWPG00000015265, BRAKERZWPG00000015785, BRAKERZWPG00000016899	ENSNNMG00000002895, ENSNNMG00000003935, ENSNNMG00000004268	ENSQOYG00000006606, ENSQOYG00000007316	ENSJBKG00000008530, ENSJBKG00000009187, ENSJBKG00000012579
OG0000143	BRAKERRCBG00000002767, BRAKERRCBG00000004259	BRAKERJTUG00000010184, BRAKERJTUG00000011602	BRAKERXYFG00000017120, BRAKERXYFG00000017503	ENSAJGG00005001279, ENSAJGG00005001400, ENSAJGG00005002587, ENSAJGG00005005066	ENSKZQG00000000569, ENSKZQG00000001108, ENSKZQG00000001269, ENSKZQG00000002753	FBgn0002578	ENSQNAG00000000207, ENSQNAG00000001273, ENSQNAG00000002801, ENSQNAG00000008088, ENSQNAG00000010198, ENSQNAG00000011262, ENSQNAG00000011526	LOC119649826, LOC119651508, LOC119651613, LOC119651619, LOC119651834, LOC119651941, LOC119652021, LOC119652298, LOC119652809, LOC119652930	ENSCHKG00000005028, ENSCHKG00000006645, ENSCHKG00000007326, ENSCHKG00000007955, ENSCHKG00000010657	ENSAMHG00005004063, ENSAMHG00005007061, ENSAMHG00005008182, ENSAMHG00005009177	ENSEYDG00000001511, ENSEYDG00000003010, ENSEYDG00000003791, ENSEYDG00000004743, ENSEYDG00000008437, ENSEYDG00000009304		ENSNNMG00000000287, ENSNNMG00000000379, ENSNNMG00000000998, ENSNNMG00000002998, ENSNNMG00000003163	ENSQOYG00000000503, ENSQOYG00000002894	ENSJBKG00000001937, ENSJBKG00000002101, ENSJBKG00000005338, ENSJBKG00000010014, ENSJBKG00000011934, ENSJBKG00000012644, ENSJBKG00000012977
OG0000144	BRAKERRCBG00000010302, BRAKERRCBG00000010501, BRAKERRCBG00000011665, BRAKERRCBG00000011968	BRAKERJTUG00000005747, BRAKERJTUG00000007705, BRAKERJTUG00000007910, BRAKERJTUG00000008746	BRAKERXYFG00000001623, BRAKERXYFG00000003958, BRAKERXYFG00000007650, BRAKERXYFG00000008485	ENSAJGG00005001726, ENSAJGG00005006891	ENSKZQG00000002796, ENSKZQG00000003009	FBgn0031935, FBgn0031936, FBgn0031937, FBgn0031939, FBgn0053296, FBgn0260479	ENSQNAG00000005059, ENSQNAG00000006517, ENSQNAG00000007024, ENSQNAG00000007113, ENSQNAG00000008156, ENSQNAG00000008231	LOC119646202, LOC119647873	ENSCHKG00000007209	ENSAMHG00005000027, ENSAMHG00005002285, ENSAMHG00005005640	ENSEYDG00000008606, ENSEYDG00000008983, ENSEYDG00000009205, ENSEYDG00000010154, ENSEYDG00000010551, ENSEYDG00000010973, ENSEYDG00000011403, ENSEYDG00000011466	BRAKERZWPG00000001917	ENSNNMG00000008590, ENSNNMG00000008905, ENSNNMG00000009081, ENSNNMG00000009510, ENSNNMG00000009624, ENSNNMG00000009683, ENSNNMG00000009993, ENSNNMG00000011301	ENSQOYG00000001861, ENSQOYG00000002053, ENSQOYG00000003041, ENSQOYG00000003803, ENSQOYG00000004052, ENSQOYG00000005262, ENSQOYG00000006865	ENSJBKG00000000753, ENSJBKG00000003128, ENSJBKG00000005347
OG0000145	BRAKERRCBG00000000044, BRAKERRCBG00000004051, BRAKERRCBG00000004570, BRAKERRCBG00000005235, BRAKERRCBG00000006302, BRAKERRCBG00000007153, BRAKERRCBG00000009792, BRAKERRCBG00000010021, BRAKERRCBG00000010252, BRAKERRCBG00000014783, BRAKERRCBG00000017505	BRAKERJTUG00000000766, BRAKERJTUG00000005929, BRAKERJTUG00000006736, BRAKERJTUG00000016736	BRAKERXYFG00000006781, BRAKERXYFG00000013073, BRAKERXYFG00000018193	ENSAJGG00005000595	ENSKZQG00000003410, ENSKZQG00000008855, ENSKZQG00000011898		ENSQNAG00000003007, ENSQNAG00000003682, ENSQNAG00000007985		ENSCHKG00000003364		ENSEYDG00000002582, ENSEYDG00000006029, ENSEYDG00000008119, ENSEYDG00000010372	BRAKERZWPG00000001011, BRAKERZWPG00000002468, BRAKERZWPG00000003282, BRAKERZWPG00000003786, BRAKERZWPG00000004622, BRAKERZWPG00000005498, BRAKERZWPG00000007328, BRAKERZWPG00000008525, BRAKERZWPG00000009406, BRAKERZWPG00000012496, BRAKERZWPG00000012687, BRAKERZWPG00000013162, BRAKERZWPG00000013938, BRAKERZWPG00000014656, BRAKERZWPG00000014840, BRAKERZWPG00000015583, BRAKERZWPG00000016757, BRAKERZW…	ENSNNMG00000003811, ENSNNMG00000007176, ENSNNMG00000007338, ENSNNMG00000008124, ENSNNMG00000011143	ENSQOYG00000000378, ENSQOYG00000001421, ENSQOYG00000001507, ENSQOYG00000002659, ENSQOYG00000007940, ENSQOYG00000009283	ENSJBKG00000007051
OG0000146	BRAKERRCBG00000000292, BRAKERRCBG00000001605, BRAKERRCBG00000003027, BRAKERRCBG00000005386, BRAKERRCBG00000008375	BRAKERJTUG00000004590, BRAKERJTUG00000007045, BRAKERJTUG00000009641, BRAKERJTUG00000014415, BRAKERJTUG00000015257, BRAKERJTUG00000016964, BRAKERJTUG00000017616, BRAKERJTUG00000017689, BRAKERJTUG00000017782, BRAKERJTUG00000017871	BRAKERXYFG00000002645, BRAKERXYFG00000004340, BRAKERXYFG00000007322, BRAKERXYFG00000008454, BRAKERXYFG00000014706, BRAKERXYFG00000014998, BRAKERXYFG00000018548, BRAKERXYFG00000020350, BRAKERXYFG00000021466		ENSKZQG00000011930							BRAKERZWPG00000000251, BRAKERZWPG00000000909, BRAKERZWPG00000001213, BRAKERZWPG00000001387, BRAKERZWPG00000001500, BRAKERZWPG00000002104, BRAKERZWPG00000002289, BRAKERZWPG00000002595, BRAKERZWPG00000002790, BRAKERZWPG00000002933, BRAKERZWPG00000003768, BRAKERZWPG00000004170, BRAKERZWPG00000004319, BRAKERZWPG00000004476, BRAKERZWPG00000005929, BRAKERZWPG00000007074, BRAKERZWPG00000007208, BRAKERZW…
OG0000147	BRAKERRCBG00000000429, BRAKERRCBG00000003188, BRAKERRCBG00000006353	BRAKERJTUG00000009368, BRAKERJTUG00000010063, BRAKERJTUG00000011811	BRAKERXYFG00000001625, BRAKERXYFG00000002681, BRAKERXYFG00000005943, BRAKERXYFG00000006509	ENSAJGG00005001802, ENSAJGG00005003487, ENSAJGG00005004258, ENSAJGG00005005063	ENSKZQG00000001384, ENSKZQG00000001545, ENSKZQG00000003587, ENSKZQG00000003757	FBgn0000036, FBgn0000039, FBgn0004118, FBgn0266347	ENSQNAG00000009636, ENSQNAG00000009732, ENSQNAG00000009987, ENSQNAG00000012238	LOC119653858, LOC119659676, LOC119661226, LOC119661629	ENSCHKG00000001092, ENSCHKG00000001601, ENSCHKG00000001823, ENSCHKG00000002172, ENSCHKG00000002603, ENSCHKG00000009015	ENSAMHG00005004301, ENSAMHG00005006787, ENSAMHG00005007607, ENSAMHG00005007696	ENSEYDG00000003362, ENSEYDG00000004836, ENSEYDG00000004999, ENSEYDG00000005198	BRAKERZWPG00000012745, BRAKERZWPG00000013407, BRAKERZWPG00000013426, BRAKERZWPG00000013785, BRAKERZWPG00000014350	ENSNNMG00000001913, ENSNNMG00000005286, ENSNNMG00000005424, ENSNNMG00000007521	ENSQOYG00000005566, ENSQOYG00000009291, ENSQOYG00000011233	ENSJBKG00000004947, ENSJBKG00000008027, ENSJBKG00000008490, ENSJBKG00000012218
OG0000148	BRAKERRCBG00000006091	BRAKERJTUG00000000230, BRAKERJTUG00000000236, BRAKERJTUG00000000467, BRAKERJTUG00000000559, BRAKERJTUG00000001255, BRAKERJTUG00000001461, BRAKERJTUG00000001751, BRAKERJTUG00000002432, BRAKERJTUG00000003154, BRAKERJTUG00000003425, BRAKERJTUG00000004025, BRAKERJTUG00000004158, BRAKERJTUG00000004659, BRAKERJTUG00000005959, BRAKERJTUG00000005985, BRAKERJTUG00000006077, BRAKERJTUG00000006584, BRAKERJT…	BRAKERXYFG00000000229, BRAKERXYFG00000001271, BRAKERXYFG00000001358, BRAKERXYFG00000001517, BRAKERXYFG00000002046, BRAKERXYFG00000003703, BRAKERXYFG00000003788, BRAKERXYFG00000003820, BRAKERXYFG00000004018, BRAKERXYFG00000006894, BRAKERXYFG00000008045, BRAKERXYFG00000009415, BRAKERXYFG00000009605, BRAKERXYFG00000009682, BRAKERXYFG00000010367, BRAKERXYFG00000010380, BRAKERXYFG00000012776, BRAKERXY…
OG0000149	BRAKERRCBG00000009230, BRAKERRCBG00000010329, BRAKERRCBG00000010348, BRAKERRCBG00000011908, BRAKERRCBG00000012569, BRAKERRCBG00000012940	BRAKERJTUG00000005813, BRAKERJTUG00000008035, BRAKERJTUG00000008074, BRAKERJTUG00000008283, BRAKERJTUG00000009171, BRAKERJTUG00000009373	BRAKERXYFG00000009385, BRAKERXYFG00000011692, BRAKERXYFG00000011964, BRAKERXYFG00000013465, BRAKERXYFG00000015197, BRAKERXYFG00000015423, BRAKERXYFG00000020135	ENSAJGG00005002248, ENSAJGG00005005484, ENSAJGG00005006661, ENSAJGG00005010295, ENSAJGG00005012400	ENSKZQG00000000790, ENSKZQG00000008571, ENSKZQG00000011199	FBgn0039030	ENSQNAG00000005453, ENSQNAG00000005815, ENSQNAG00000007698, ENSQNAG00000009021	LOC119654719, LOC119654929	ENSCHKG00000011019	ENSAMHG00005001320, ENSAMHG00005003221, ENSAMHG00005007745, ENSAMHG00005008030	ENSEYDG00000000451, ENSEYDG00000004372, ENSEYDG00000005278, ENSEYDG00000006799	BRAKERZWPG00000010018	ENSNNMG00000008702, ENSNNMG00000008815, ENSNNMG00000008845, ENSNNMG00000008919, ENSNNMG00000009780, ENSNNMG00000009923, ENSNNMG00000010465, ENSNNMG00000011368, ENSNNMG00000011570, ENSNNMG00000012082	ENSQOYG00000005850, ENSQOYG00000007466	ENSJBKG00000000776, ENSJBKG00000000807, ENSJBKG00000002764, ENSJBKG00000011185
OG0000150		BRAKERJTUG00000000061, BRAKERJTUG00000000070, BRAKERJTUG00000001535, BRAKERJTUG00000001601, BRAKERJTUG00000001995, BRAKERJTUG00000002065, BRAKERJTUG00000002212, BRAKERJTUG00000003349, BRAKERJTUG00000003365, BRAKERJTUG00000003973, BRAKERJTUG00000004045, BRAKERJTUG00000004099, BRAKERJTUG00000004180, BRAKERJTUG00000004395, BRAKERJTUG00000004698, BRAKERJTUG00000004722, BRAKERJTUG00000004941, BRAKERJT…	BRAKERXYFG00000001137, BRAKERXYFG00000003212, BRAKERXYFG00000010972, BRAKERXYFG00000011036, BRAKERXYFG00000016076, BRAKERXYFG00000019344				ENSQNAG00000002729				ENSEYDG00000003844
OG0000151	BRAKERRCBG00000013918, BRAKERRCBG00000014181, BRAKERRCBG00000014945, BRAKERRCBG00000016082	BRAKERJTUG00000014650, BRAKERJTUG00000015716, BRAKERJTUG00000016852	BRAKERXYFG00000000871, BRAKERXYFG00000003412, BRAKERXYFG00000003426, BRAKERXYFG00000005795, BRAKERXYFG00000008366	ENSAJGG00005000409, ENSAJGG00005000467, ENSAJGG00005002427, ENSAJGG00005002651, ENSAJGG00005003798	ENSKZQG00000012873, ENSKZQG00000012935, ENSKZQG00000012989, ENSKZQG00000013172	FBgn0027929, FBgn0028542, FBgn0028543, FBgn0028936, FBgn0035084, FBgn0054003	ENSQNAG00000008438, ENSQNAG00000009503	LOC119650610, LOC119652117, LOC119652118, LOC119653198	ENSCHKG00000000533, ENSCHKG00000002765, ENSCHKG00000007084, ENSCHKG00000007123, ENSCHKG00000010307	ENSAMHG00005005149, ENSAMHG00005005459	ENSEYDG00000009080, ENSEYDG00000010485, ENSEYDG00000010860	BRAKERZWPG00000010340, BRAKERZWPG00000010541, BRAKERZWPG00000011085, BRAKERZWPG00000011223, BRAKERZWPG00000011247, BRAKERZWPG00000011777	ENSNNMG00000005847, ENSNNMG00000006488, ENSNNMG00000007115, ENSNNMG00000007166	ENSQOYG00000001367, ENSQOYG00000002219, ENSQOYG00000002415	ENSJBKG00000004396, ENSJBKG00000005524, ENSJBKG00000007153
OG0000152	BRAKERRCBG00000000241, BRAKERRCBG00000000494, BRAKERRCBG00000000993, BRAKERRCBG00000001107, BRAKERRCBG00000002360, BRAKERRCBG00000003360, BRAKERRCBG00000003892, BRAKERRCBG00000003959, BRAKERRCBG00000004146, BRAKERRCBG00000016147	BRAKERJTUG00000008390, BRAKERJTUG00000011439, BRAKERJTUG00000012770, BRAKERJTUG00000012841	BRAKERXYFG00000017005, BRAKERXYFG00000018928	ENSAJGG00005000381, ENSAJGG00005001427, ENSAJGG00005002723, ENSAJGG00005003694, ENSAJGG00005005169, ENSAJGG00005005813, ENSAJGG00005006046, ENSAJGG00005006345, ENSAJGG00005007172, ENSAJGG00005007221, ENSAJGG00005007914	ENSKZQG00000000160, ENSKZQG00000000609, ENSKZQG00000000845, ENSKZQG00000001194, ENSKZQG00000001517, ENSKZQG00000001871, ENSKZQG00000002465, ENSKZQG00000002712, ENSKZQG00000002932, ENSKZQG00000003503, ENSKZQG00000003849, ENSKZQG00000009302, ENSKZQG00000009425, ENSKZQG00000011730	FBgn0030051, FBgn0038113	ENSQNAG00000003792		ENSCHKG00000005103, ENSCHKG00000005736, ENSCHKG00000007898, ENSCHKG00000009108	ENSAMHG00005010366	ENSEYDG00000000352, ENSEYDG00000002292, ENSEYDG00000006795	BRAKERZWPG00000017038	ENSNNMG00000001523, ENSNNMG00000012351	ENSQOYG00000000038	ENSJBKG00000010031, ENSJBKG00000011257
OG0000153	BRAKERRCBG00000001451, BRAKERRCBG00000002066, BRAKERRCBG00000004236, BRAKERRCBG00000005328, BRAKERRCBG00000007419, BRAKERRCBG00000007657, BRAKERRCBG00000008560, BRAKERRCBG00000008809, BRAKERRCBG00000012184, BRAKERRCBG00000015046, BRAKERRCBG00000015414, BRAKERRCBG00000016220, BRAKERRCBG00000017028, BRAKERRCBG00000017101	BRAKERJTUG00000006529, BRAKERJTUG00000010992, BRAKERJTUG00000015645, BRAKERJTUG00000015727, BRAKERJTUG00000017017, BRAKERJTUG00000017315	BRAKERXYFG00000000281, BRAKERXYFG00000005137, BRAKERXYFG00000005900, BRAKERXYFG00000012938, BRAKERXYFG00000015951, BRAKERXYFG00000016127, BRAKERXYFG00000019533, BRAKERXYFG00000020655	ENSAJGG00005001001, ENSAJGG00005001405, ENSAJGG00005004627, ENSAJGG00005005277, ENSAJGG00005006377, ENSAJGG00005009070, ENSAJGG00005012253	ENSKZQG00000007215, ENSKZQG00000008599, ENSKZQG00000008679, ENSKZQG00000009950, ENSKZQG00000011423, ENSKZQG00000011671, ENSKZQG00000013153	FBgn0033926, FBgn0033928	ENSQNAG00000012195		ENSCHKG00000001367, ENSCHKG00000007432, ENSCHKG00000010891	ENSAMHG00005000250, ENSAMHG00005000988	ENSEYDG00000009341	BRAKERZWPG00000001401, BRAKERZWPG00000003658, BRAKERZWPG00000011163, BRAKERZWPG00000012728	ENSNNMG00000005003, ENSNNMG00000008134		ENSJBKG00000002781
OG0000154	BRAKERRCBG00000013859, BRAKERRCBG00000014501, BRAKERRCBG00000015155, BRAKERRCBG00000015839, BRAKERRCBG00000016195, BRAKERRCBG00000016395, BRAKERRCBG00000016952	BRAKERJTUG00000014627, BRAKERJTUG00000015012, BRAKERJTUG00000015215, BRAKERJTUG00000015466, BRAKERJTUG00000016224, BRAKERJTUG00000017056	BRAKERXYFG00000002815, BRAKERXYFG00000003302, BRAKERXYFG00000004686	ENSAJGG00005002551, ENSAJGG00005003036	ENSKZQG00000011025, ENSKZQG00000011304	FBgn0032143, FBgn0032144	ENSQNAG00000008041	LOC119651106, LOC119651107, LOC119652197, LOC119652353, LOC119652693, LOC119652708, LOC119652782, LOC119652904, LOC119652988, LOC119653119	ENSCHKG00000004360, ENSCHKG00000005710	ENSAMHG00005001454, ENSAMHG00005003852	ENSEYDG00000010692, ENSEYDG00000010956	BRAKERZWPG00000009809, BRAKERZWPG00000009877, BRAKERZWPG00000010287, BRAKERZWPG00000010325, BRAKERZWPG00000010542, BRAKERZWPG00000010560, BRAKERZWPG00000010927, BRAKERZWPG00000010929, BRAKERZWPG00000011164, BRAKERZWPG00000011423, BRAKERZWPG00000011491, BRAKERZWPG00000011731, BRAKERZWPG00000011996	ENSNNMG00000006232, ENSNNMG00000006831	ENSQOYG00000000053, ENSQOYG00000006464	ENSJBKG00000004796, ENSJBKG00000007701
OG0000155	BRAKERRCBG00000003523, BRAKERRCBG00000004067, BRAKERRCBG00000007284, BRAKERRCBG00000011890, BRAKERRCBG00000012340, BRAKERRCBG00000012952	BRAKERJTUG00000000031, BRAKERJTUG00000002602, BRAKERJTUG00000005816	BRAKERXYFG00000001313, BRAKERXYFG00000002280, BRAKERXYFG00000003350, BRAKERXYFG00000005174, BRAKERXYFG00000007517, BRAKERXYFG00000009407, BRAKERXYFG00000009574, BRAKERXYFG00000010028, BRAKERXYFG00000011203, BRAKERXYFG00000011480, BRAKERXYFG00000011838, BRAKERXYFG00000012090, BRAKERXYFG00000013028, BRAKERXYFG00000013816, BRAKERXYFG00000014144, BRAKERXYFG00000014316, BRAKERXYFG00000015209, BRAKERXY…	ENSAJGG00005005750	ENSKZQG00000003075, ENSKZQG00000007006, ENSKZQG00000008123, ENSKZQG00000010832		ENSQNAG00000001085, ENSQNAG00000011416	LOC119656867	ENSCHKG00000003430, ENSCHKG00000004755	ENSAMHG00005007664	ENSEYDG00000003485, ENSEYDG00000003625, ENSEYDG00000005288	BRAKERZWPG00000011481, BRAKERZWPG00000011957	ENSNNMG00000001719, ENSNNMG00000011630	ENSQOYG00000002691, ENSQOYG00000011677	ENSJBKG00000003353, ENSJBKG00000006367, ENSJBKG00000008014, ENSJBKG00000011127
OG0000156	BRAKERRCBG00000009422, BRAKERRCBG00000009985, BRAKERRCBG00000010239, BRAKERRCBG00000010322, BRAKERRCBG00000011645	BRAKERJTUG00000006179, BRAKERJTUG00000006832, BRAKERJTUG00000007254, BRAKERJTUG00000008148, BRAKERJTUG00000009474	BRAKERXYFG00000004705	ENSAJGG00005000717, ENSAJGG00005001767, ENSAJGG00005002486	ENSKZQG00000002467, ENSKZQG00000004958, ENSKZQG00000006152	FBgn0053509, FBgn0053510, FBgn0053511	ENSQNAG00000004911, ENSQNAG00000006183, ENSQNAG00000008263, ENSQNAG00000010936	LOC119646325, LOC119646339, LOC119646425, LOC119647079, LOC119656549	ENSCHKG00000001147, ENSCHKG00000004159, ENSCHKG00000004184, ENSCHKG00000004715, ENSCHKG00000006506	ENSAMHG00005005417, ENSAMHG00005005815, ENSAMHG00005006731	ENSEYDG00000006807, ENSEYDG00000009284, ENSEYDG00000009297, ENSEYDG00000011474	BRAKERZWPG00000001223, BRAKERZWPG00000002001, BRAKERZWPG00000003669	ENSNNMG00000008065, ENSNNMG00000008223, ENSNNMG00000009318, ENSNNMG00000010222, ENSNNMG00000011294, ENSNNMG00000011348	ENSQOYG00000001140, ENSQOYG00000001666, ENSQOYG00000003471	ENSJBKG00000001957, ENSJBKG00000002216, ENSJBKG00000002302, ENSJBKG00000004923
OG0000157	BRAKERRCBG00000000108, BRAKERRCBG00000000877, BRAKERRCBG00000013478	BRAKERJTUG00000000355, BRAKERJTUG00000010200, BRAKERJTUG00000010826	BRAKERXYFG00000018603, BRAKERXYFG00000019733	ENSAJGG00005006573, ENSAJGG00005006929, ENSAJGG00005007410, ENSAJGG00005007766	ENSKZQG00000001328, ENSKZQG00000001685, ENSKZQG00000002740, ENSKZQG00000012352	FBgn0053137, FBgn0053467, FBgn0053792, FBgn0053919	ENSQNAG00000002500, ENSQNAG00000007972, ENSQNAG00000009867, ENSQNAG00000010170, ENSQNAG00000010968	LOC119650785, LOC119652011, LOC119652012, LOC119652013, LOC119652014, LOC119652015, LOC119652865, LOC119653139, LOC119657951	ENSCHKG00000010648	ENSAMHG00005004812, ENSAMHG00005006012, ENSAMHG00005006192, ENSAMHG00005009745, ENSAMHG00005010552, ENSAMHG00005011185	ENSEYDG00000000120, ENSEYDG00000003737, ENSEYDG00000006001, ENSEYDG00000011349	BRAKERZWPG00000017378	ENSNNMG00000006196, ENSNNMG00000006303, ENSNNMG00000006457, ENSNNMG00000009679, ENSNNMG00000009866	ENSQOYG00000000679	ENSJBKG00000011142, ENSJBKG00000011463, ENSJBKG00000012483, ENSJBKG00000013041
OG0000158	BRAKERRCBG00000004389, BRAKERRCBG00000006147, BRAKERRCBG00000007360, BRAKERRCBG00000007385, BRAKERRCBG00000007827, BRAKERRCBG00000008007, BRAKERRCBG00000012151	BRAKERJTUG00000000527, BRAKERJTUG00000000778, BRAKERJTUG00000001451, BRAKERJTUG00000001549, BRAKERJTUG00000002129, BRAKERJTUG00000002673, BRAKERJTUG00000004111	BRAKERXYFG00000009720, BRAKERXYFG00000009920, BRAKERXYFG00000010505, BRAKERXYFG00000010718, BRAKERXYFG00000015839, BRAKERXYFG00000020787	ENSAJGG00005004073, ENSAJGG00005011475	ENSKZQG00000002363, ENSKZQG00000004370	FBgn0036588, FBgn0036871, FBgn0036872, FBgn0036873, FBgn0052208, FBgn0052212, FBgn0052213, FBgn0052214	ENSQNAG00000001292	LOC119648303, LOC119648304, LOC119649056, LOC119649153, LOC119649194, LOC119649301, LOC119650164, LOC119650165, LOC119650166, LOC119657461	ENSCHKG00000009581	ENSAMHG00005003420	ENSEYDG00000010817	BRAKERZWPG00000003863, BRAKERZWPG00000004880, BRAKERZWPG00000005416, BRAKERZWPG00000006339, BRAKERZWPG00000008117	ENSNNMG00000000107	ENSQOYG00000000115, ENSQOYG00000011194, ENSQOYG00000012346	ENSJBKG00000001115
OG0000159	BRAKERRCBG00000008002, BRAKERRCBG00000009763, BRAKERRCBG00000014411	BRAKERJTUG00000000022, BRAKERJTUG00000002488, BRAKERJTUG00000005964, BRAKERJTUG00000006940, BRAKERJTUG00000007308, BRAKERJTUG00000007659, BRAKERJTUG00000008517, BRAKERJTUG00000009267, BRAKERJTUG00000010869, BRAKERJTUG00000010953, BRAKERJTUG00000011482, BRAKERJTUG00000011640, BRAKERJTUG00000012775, BRAKERJTUG00000012839, BRAKERJTUG00000013786, BRAKERJTUG00000014249, BRAKERJTUG00000015274, BRAKERJT…	BRAKERXYFG00000002542, BRAKERXYFG00000002552, BRAKERXYFG00000005364, BRAKERXYFG00000006078, BRAKERXYFG00000006593, BRAKERXYFG00000008319, BRAKERXYFG00000008783, BRAKERXYFG00000008990, BRAKERXYFG00000009679, BRAKERXYFG00000009702, BRAKERXYFG00000009893, BRAKERXYFG00000013956, BRAKERXYFG00000018377, BRAKERXYFG00000021103, BRAKERXYFG00000021742	ENSAJGG00005000336, ENSAJGG00005002675, ENSAJGG00005006994	ENSKZQG00000001382, ENSKZQG00000004702		ENSQNAG00000005358, ENSQNAG00000006307, ENSQNAG00000009844		ENSCHKG00000000054			BRAKERZWPG00000000708, BRAKERZWPG00000002395, BRAKERZWPG00000002762, BRAKERZWPG00000010302, BRAKERZWPG00000018164	ENSNNMG00000004359, ENSNNMG00000011773	ENSQOYG00000004661	ENSJBKG00000004734, ENSJBKG00000006743, ENSJBKG00000007251
OG0000160	BRAKERRCBG00000010310					FBgn0000276, FBgn0000277, FBgn0000278, FBgn0000279	ENSQNAG00000004951, ENSQNAG00000010217, ENSQNAG00000012372	LOC119653270, LOC119656616, LOC119656617, LOC119656618, LOC119656619, LOC119656620, LOC119656621, LOC119656623, LOC119656624, LOC119656625, LOC119656626, LOC119656627, LOC119656628, LOC119656629, LOC119656630, LOC119656631, LOC119656633, LOC119656634, LOC119656635, LOC119657341, LOC119657342, LOC119657589, LOC119657650, LOC119657830, LOC119657997, LOC119658395, LOC119658396, LOC119658397, LOC1196…				BRAKERZWPG00000007350, BRAKERZWPG00000008034, BRAKERZWPG00000008455, BRAKERZWPG00000008463, BRAKERZWPG00000008503, BRAKERZWPG00000008548, BRAKERZWPG00000008618, BRAKERZWPG00000008996, BRAKERZWPG00000009198, BRAKERZWPG00000017391, BRAKERZWPG00000017702	ENSNNMG00000002991	ENSQOYG00000000852, ENSQOYG00000001135, ENSQOYG00000002755	ENSJBKG00000011518
OG0000161							ENSQNAG00000000213, ENSQNAG00000000555, ENSQNAG00000000564, ENSQNAG00000000817, ENSQNAG00000001522, ENSQNAG00000002081, ENSQNAG00000002116, ENSQNAG00000002413, ENSQNAG00000002435, ENSQNAG00000003768, ENSQNAG00000004268		ENSCHKG00000004035	ENSAMHG00005000769, ENSAMHG00005001467, ENSAMHG00005001964, ENSAMHG00005003506, ENSAMHG00005003716, ENSAMHG00005003731, ENSAMHG00005004324, ENSAMHG00005004408, ENSAMHG00005006748	ENSEYDG00000005991, ENSEYDG00000008213, ENSEYDG00000008818, ENSEYDG00000008984, ENSEYDG00000009868, ENSEYDG00000010462, ENSEYDG00000010790, ENSEYDG00000011035, ENSEYDG00000011397, ENSEYDG00000011444, ENSEYDG00000011790, ENSEYDG00000011915, ENSEYDG00000011935		ENSNNMG00000000941, ENSNNMG00000004174, ENSNNMG00000004257, ENSNNMG00000005038, ENSNNMG00000005583, ENSNNMG00000006534, ENSNNMG00000006578, ENSNNMG00000006666, ENSNNMG00000006719, ENSNNMG00000007264, ENSNNMG00000008620, ENSNNMG00000010887		ENSJBKG00000000034, ENSJBKG00000002585, ENSJBKG00000003145, ENSJBKG00000003259, ENSJBKG00000003685, ENSJBKG00000004924, ENSJBKG00000005488, ENSJBKG00000005888, ENSJBKG00000006891, ENSJBKG00000007296
OG0000162	BRAKERRCBG00000000012, BRAKERRCBG00000000129, BRAKERRCBG00000000975, BRAKERRCBG00000001513, BRAKERRCBG00000002784	BRAKERJTUG00000010853, BRAKERJTUG00000011672, BRAKERJTUG00000013007, BRAKERJTUG00000013551, BRAKERJTUG00000013575	BRAKERXYFG00000000481, BRAKERXYFG00000001147, BRAKERXYFG00000002405, BRAKERXYFG00000003632, BRAKERXYFG00000005438	ENSAJGG00005005020	ENSKZQG00000000843	FBgn0034480, FBgn0039308, FBgn0039309, FBgn0039310, FBgn0039311, FBgn0039312, FBgn0039313, FBgn0051380, FBgn0052195, FBgn0053301		LOC119657189, LOC119658711, LOC119658713, LOC119658737, LOC119658955, LOC119658956, LOC119659372, LOC119659392, LOC119659426, LOC119659549, LOC119660355, LOC119660363, LOC119660411			ENSEYDG00000006838	BRAKERZWPG00000015403, BRAKERZWPG00000015523, BRAKERZWPG00000015630, BRAKERZWPG00000015771, BRAKERZWPG00000015958, BRAKERZWPG00000016072, BRAKERZWPG00000016115, BRAKERZWPG00000016872, BRAKERZWPG00000016949	ENSNNMG00000005357	ENSQOYG00000007043, ENSQOYG00000007861, ENSQOYG00000011132	ENSJBKG00000006828
OG0000163	BRAKERRCBG00000001801, BRAKERRCBG00000002266, BRAKERRCBG00000003901, BRAKERRCBG00000005588, BRAKERRCBG00000006319, BRAKERRCBG00000007311	BRAKERJTUG00000003327, BRAKERJTUG00000005589, BRAKERJTUG00000007682, BRAKERJTUG00000011507, BRAKERJTUG00000012791	BRAKERXYFG00000001374, BRAKERXYFG00000001396, BRAKERXYFG00000001836, BRAKERXYFG00000004190, BRAKERXYFG00000005433, BRAKERXYFG00000007185, BRAKERXYFG00000009735, BRAKERXYFG00000013232, BRAKERXYFG00000015422	ENSAJGG00005002054	ENSKZQG00000002508	FBgn0036009, FBgn0036078, FBgn0037590, FBgn0037591, FBgn0037594, FBgn0038798, FBgn0041622	ENSQNAG00000009923	LOC119646237, LOC119646239, LOC119647788, LOC119649340, LOC119650969, LOC119661175, LOC119661270, LOC119661511	ENSCHKG00000007802, ENSCHKG00000008995, ENSCHKG00000009503		ENSEYDG00000005249	BRAKERZWPG00000005280, BRAKERZWPG00000006199, BRAKERZWPG00000007221, BRAKERZWPG00000012867, BRAKERZWPG00000013343, BRAKERZWPG00000013394, BRAKERZWPG00000014067	ENSNNMG00000002008, ENSNNMG00000005934	ENSQOYG00000008742, ENSQOYG00000011993, ENSQOYG00000012215	ENSJBKG00000005734
OG0000164	BRAKERRCBG00000001961, BRAKERRCBG00000002722, BRAKERRCBG00000002813, BRAKERRCBG00000003500, BRAKERRCBG00000003741, BRAKERRCBG00000004226, BRAKERRCBG00000004344	BRAKERJTUG00000009951, BRAKERJTUG00000010317, BRAKERJTUG00000010379, BRAKERJTUG00000011229, BRAKERJTUG00000011697, BRAKERJTUG00000011808, BRAKERJTUG00000012341, BRAKERJTUG00000013659	BRAKERXYFG00000001111, BRAKERXYFG00000002278, BRAKERXYFG00000003896, BRAKERXYFG00000004731, BRAKERXYFG00000006270, BRAKERXYFG00000006330, BRAKERXYFG00000008220	ENSAJGG00005005341, ENSAJGG00005005806			ENSQNAG00000003426	LOC119647620, LOC119654057, LOC119654058, LOC119654059, LOC119654060, LOC119654062, LOC119654063	ENSCHKG00000009132	ENSAMHG00005008252	ENSEYDG00000001861	BRAKERZWPG00000000171, BRAKERZWPG00000000999, BRAKERZWPG00000001425, BRAKERZWPG00000001814, BRAKERZWPG00000001886, BRAKERZWPG00000002011, BRAKERZWPG00000002262, BRAKERZWPG00000002697, BRAKERZWPG00000003251, BRAKERZWPG00000007114, BRAKERZWPG00000015805, BRAKERZWPG00000016211, BRAKERZWPG00000016522, BRAKERZWPG00000016837	ENSNNMG00000000673, ENSNNMG00000002089	ENSQOYG00000005314, ENSQOYG00000005343, ENSQOYG00000012213	ENSJBKG00000010004
OG0000165	BRAKERRCBG00000004905, BRAKERRCBG00000004964, BRAKERRCBG00000005625, BRAKERRCBG00000006342, BRAKERRCBG00000007144, BRAKERRCBG00000007687, BRAKERRCBG00000008309, BRAKERRCBG00000008525	BRAKERJTUG00000000853, BRAKERJTUG00000002152, BRAKERJTUG00000003025, BRAKERJTUG00000003099, BRAKERJTUG00000003564, BRAKERJTUG00000003626, BRAKERJTUG00000003862, BRAKERJTUG00000004956	BRAKERXYFG00000008686, BRAKERXYFG00000010034, BRAKERXYFG00000011502, BRAKERXYFG00000012298, BRAKERXYFG00000013215, BRAKERXYFG00000013943, BRAKERXYFG00000014134, BRAKERXYFG00000016046					LOC119648173, LOC119648174, LOC119648312, LOC119648539, LOC119649748, LOC119650143, LOC119650320				BRAKERZWPG00000001918, BRAKERZWPG00000003264, BRAKERZWPG00000003970, BRAKERZWPG00000004096, BRAKERZWPG00000004855, BRAKERZWPG00000005068, BRAKERZWPG00000005160, BRAKERZWPG00000005499, BRAKERZWPG00000005597, BRAKERZWPG00000005639, BRAKERZWPG00000006759		ENSQOYG00000005022, ENSQOYG00000005380, ENSQOYG00000008345, ENSQOYG00000008983, ENSQOYG00000009224, ENSQOYG00000009518, ENSQOYG00000009705, ENSQOYG00000009788, ENSQOYG00000010579, ENSQOYG00000010717, ENSQOYG00000011248, ENSQOYG00000011902, ENSQOYG00000012059
OG0000166	BRAKERRCBG00000008557, BRAKERRCBG00000014685, BRAKERRCBG00000014848, BRAKERRCBG00000015438	BRAKERJTUG00000008046, BRAKERJTUG00000015808, BRAKERJTUG00000017025	BRAKERXYFG00000005045, BRAKERXYFG00000011725, BRAKERXYFG00000012309, BRAKERXYFG00000014654	ENSAJGG00005005480, ENSAJGG00005006008, ENSAJGG00005006720, ENSAJGG00005007759	ENSKZQG00000009941, ENSKZQG00000010523, ENSKZQG00000010895, ENSKZQG00000010941	FBgn0028886, FBgn0029762, FBgn0033443, FBgn0033708, FBgn0034381, FBgn0035969	ENSQNAG00000000541, ENSQNAG00000005593	LOC119655047, LOC119655055, LOC119655595, LOC119661358	ENSCHKG00000003767, ENSCHKG00000006423, ENSCHKG00000007851	ENSAMHG00005008193, ENSAMHG00005008655, ENSAMHG00005008936	ENSEYDG00000001215, ENSEYDG00000001292	BRAKERZWPG00000000525, BRAKERZWPG00000002299, BRAKERZWPG00000003090, BRAKERZWPG00000003407, BRAKERZWPG00000013890, BRAKERZWPG00000013897	ENSNNMG00000011683, ENSNNMG00000012456, ENSNNMG00000012653	ENSQOYG00000005027, ENSQOYG00000006515, ENSQOYG00000006904, ENSQOYG00000007820	ENSJBKG00000008583, ENSJBKG00000009339, ENSJBKG00000012013
OG0000167	BRAKERRCBG00000008592, BRAKERRCBG00000009257, BRAKERRCBG00000011970, BRAKERRCBG00000012322, BRAKERRCBG00000014256, BRAKERRCBG00000015090	BRAKERJTUG00000008356, BRAKERJTUG00000016763										BRAKERZWPG00000000898, BRAKERZWPG00000001134, BRAKERZWPG00000001637, BRAKERZWPG00000002288, BRAKERZWPG00000002376, BRAKERZWPG00000002953, BRAKERZWPG00000003195, BRAKERZWPG00000003308, BRAKERZWPG00000003363, BRAKERZWPG00000003708, BRAKERZWPG00000004682, BRAKERZWPG00000004693, BRAKERZWPG00000004896, BRAKERZWPG00000005548, BRAKERZWPG00000006093, BRAKERZWPG00000006322, BRAKERZWPG00000006877, BRAKERZW…			ENSJBKG00000008576
OG0000168	BRAKERRCBG00000009615, BRAKERRCBG00000010141, BRAKERRCBG00000010568, BRAKERRCBG00000011227, BRAKERRCBG00000011561, BRAKERRCBG00000013254	BRAKERJTUG00000005387, BRAKERJTUG00000005954, BRAKERJTUG00000006315, BRAKERJTUG00000007246, BRAKERJTUG00000007508, BRAKERJTUG00000007993, BRAKERJTUG00000008451, BRAKERJTUG00000009104, BRAKERJTUG00000009444, BRAKERJTUG00000009491	BRAKERXYFG00000001976, BRAKERXYFG00000003515, BRAKERXYFG00000003778, BRAKERXYFG00000005002, BRAKERXYFG00000005358, BRAKERXYFG00000007182, BRAKERXYFG00000007444, BRAKERXYFG00000008368	ENSAJGG00005001632, ENSAJGG00005003138, ENSAJGG00005003214	ENSKZQG00000001622, ENSKZQG00000003713, ENSKZQG00000004301	FBgn0031974, FBgn0032669, FBgn0032670, FBgn0054010	ENSQNAG00000006495	LOC119658896, LOC119658979, LOC119658989, LOC119659193, LOC119659194, LOC119659195	ENSCHKG00000002165	ENSAMHG00005001098, ENSAMHG00005002737	ENSEYDG00000011410	BRAKERZWPG00000001189, BRAKERZWPG00000002024, BRAKERZWPG00000002685, BRAKERZWPG00000003194, BRAKERZWPG00000003610	ENSNNMG00000008805, ENSNNMG00000010511	ENSQOYG00000002694, ENSQOYG00000004031	ENSJBKG00000005373
OG0000169	BRAKERRCBG00000009813	BRAKERJTUG00000006174, BRAKERJTUG00000007736	BRAKERXYFG00000011566	ENSAJGG00005008743, ENSAJGG00005010652, ENSAJGG00005011465	ENSKZQG00000004924, ENSKZQG00000009033, ENSKZQG00000011052	FBgn0030261, FBgn0030326, FBgn0085206, FBgn0085207, FBgn0085244	ENSQNAG00000003607, ENSQNAG00000004921, ENSQNAG00000004963, ENSQNAG00000006076	LOC119653941, LOC119654809, LOC119655188, LOC119656165, LOC119656265	ENSCHKG00000008330, ENSCHKG00000009077, ENSCHKG00000011052, ENSCHKG00000011078	ENSAMHG00005000407, ENSAMHG00005001379, ENSAMHG00005001782, ENSAMHG00005002630, ENSAMHG00005003935	ENSEYDG00000000243, ENSEYDG00000001062, ENSEYDG00000004037, ENSEYDG00000004410, ENSEYDG00000005772	BRAKERZWPG00000009931, BRAKERZWPG00000010965, BRAKERZWPG00000011636	ENSNNMG00000000712, ENSNNMG00000003273, ENSNNMG00000008647, ENSNNMG00000011782, ENSNNMG00000011857	ENSQOYG00000005880, ENSQOYG00000007028	ENSJBKG00000000120, ENSJBKG00000001223, ENSJBKG00000001753, ENSJBKG00000003294, ENSJBKG00000003902, ENSJBKG00000009191, ENSJBKG00000010482
OG0000170				ENSAJGG00005000251, ENSAJGG00005000436, ENSAJGG00005000468, ENSAJGG00005007661, ENSAJGG00005010218, ENSAJGG00005010476, ENSAJGG00005010483, ENSAJGG00005010505, ENSAJGG00005010672, ENSAJGG00005010860, ENSAJGG00005011614, ENSAJGG00005011736	ENSKZQG00000004333, ENSKZQG00000005560, ENSKZQG00000005583, ENSKZQG00000005673, ENSKZQG00000007114, ENSKZQG00000007596, ENSKZQG00000007727, ENSKZQG00000009907		ENSQNAG00000001178, ENSQNAG00000001190, ENSQNAG00000002907, ENSQNAG00000003368			ENSAMHG00005003395, ENSAMHG00005006302	ENSEYDG00000008218, ENSEYDG00000008801, ENSEYDG00000008962, ENSEYDG00000009031, ENSEYDG00000009147, ENSEYDG00000009286, ENSEYDG00000009542, ENSEYDG00000009712, ENSEYDG00000009752, ENSEYDG00000010101, ENSEYDG00000011705, ENSEYDG00000011889		ENSNNMG00000002487, ENSNNMG00000002758, ENSNNMG00000004644, ENSNNMG00000004784, ENSNNMG00000005795, ENSNNMG00000006225, ENSNNMG00000006552, ENSNNMG00000007553		ENSJBKG00000000117, ENSJBKG00000001139, ENSJBKG00000003246, ENSJBKG00000004226, ENSJBKG00000005689, ENSJBKG00000006774, ENSJBKG00000007125, ENSJBKG00000007171, ENSJBKG00000007348
OG0000171	BRAKERRCBG00000004589, BRAKERRCBG00000005574	BRAKERJTUG00000002513	BRAKERXYFG00000013900	ENSAJGG00005008778, ENSAJGG00005008848, ENSAJGG00005009189, ENSAJGG00005009376, ENSAJGG00005009783, ENSAJGG00005010004, ENSAJGG00005010338	ENSKZQG00000004964, ENSKZQG00000006569, ENSKZQG00000006659, ENSKZQG00000006774, ENSKZQG00000006788, ENSKZQG00000007661	FBgn0035806, FBgn0035976, FBgn0035977	ENSQNAG00000001228, ENSQNAG00000001447, ENSQNAG00000002381, ENSQNAG00000003424, ENSQNAG00000003702	LOC119648218, LOC119648896	ENSCHKG00000008333, ENSCHKG00000009679	ENSAMHG00005000602, ENSAMHG00005001392, ENSAMHG00005003797, ENSAMHG00005004780, ENSAMHG00005005448, ENSAMHG00005006224	ENSEYDG00000008932, ENSEYDG00000009521, ENSEYDG00000009644, ENSEYDG00000010591, ENSEYDG00000010722, ENSEYDG00000011800	BRAKERZWPG00000005888	ENSNNMG00000000093, ENSNNMG00000000718, ENSNNMG00000005119, ENSNNMG00000005239, ENSNNMG00000005405, ENSNNMG00000005805, ENSNNMG00000008036	ENSQOYG00000011883	ENSJBKG00000002339, ENSJBKG00000003362, ENSJBKG00000003995, ENSJBKG00000005140
OG0000172	BRAKERRCBG00000005196, BRAKERRCBG00000007010	BRAKERJTUG00000002197, BRAKERJTUG00000009126, BRAKERJTUG00000011854	BRAKERXYFG00000000142, BRAKERXYFG00000000179, BRAKERXYFG00000000370, BRAKERXYFG00000000387, BRAKERXYFG00000001832, BRAKERXYFG00000002824, BRAKERXYFG00000003516, BRAKERXYFG00000005114, BRAKERXYFG00000005309, BRAKERXYFG00000005397, BRAKERXYFG00000006681, BRAKERXYFG00000007652, BRAKERXYFG00000008333, BRAKERXYFG00000008340, BRAKERXYFG00000009065, BRAKERXYFG00000009496, BRAKERXYFG00000010243, BRAKERXY…	ENSAJGG00005005993			ENSQNAG00000000418, ENSQNAG00000004606					BRAKERZWPG00000003216, BRAKERZWPG00000003253, BRAKERZWPG00000005410, BRAKERZWPG00000009914, BRAKERZWPG00000013220, BRAKERZWPG00000015780, BRAKERZWPG00000016266, BRAKERZWPG00000016528, BRAKERZWPG00000017682	ENSNNMG00000008067
OG0000173	BRAKERRCBG00000013858, BRAKERRCBG00000014831, BRAKERRCBG00000015060	BRAKERJTUG00000014545, BRAKERJTUG00000016966	BRAKERXYFG00000016158, BRAKERXYFG00000016541	ENSAJGG00005005642, ENSAJGG00005006649, ENSAJGG00005008481, ENSAJGG00005008989, ENSAJGG00005010374	ENSKZQG00000004563, ENSKZQG00000010176, ENSKZQG00000010648, ENSKZQG00000011306	FBgn0020258, FBgn0022981, FBgn0035785	ENSQNAG00000001061, ENSQNAG00000003117, ENSQNAG00000003933, ENSQNAG00000004378	LOC119654109, LOC119654110, LOC119655067, LOC119655449	ENSCHKG00000005702, ENSCHKG00000006613	ENSAMHG00005008616, ENSAMHG00005008659	ENSEYDG00000001165, ENSEYDG00000001990, ENSEYDG00000003059, ENSEYDG00000003209, ENSEYDG00000003965	BRAKERZWPG00000000743, BRAKERZWPG00000003300	ENSNNMG00000002439, ENSNNMG00000003321, ENSNNMG00000010140, ENSNNMG00000011454, ENSNNMG00000012023, ENSNNMG00000012152, ENSNNMG00000012410, ENSNNMG00000012524, ENSNNMG00000012528	ENSQOYG00000007609, ENSQOYG00000008104	ENSJBKG00000009918, ENSJBKG00000010701, ENSJBKG00000010942, ENSJBKG00000011729, ENSJBKG00000012281
OG0000174	BRAKERRCBG00000013870, BRAKERRCBG00000015018, BRAKERRCBG00000015063, BRAKERRCBG00000015172, BRAKERRCBG00000015374, BRAKERRCBG00000015542, BRAKERRCBG00000016248, BRAKERRCBG00000016284, BRAKERRCBG00000016733, BRAKERRCBG00000016785	BRAKERJTUG00000005865, BRAKERJTUG00000014283, BRAKERJTUG00000014363, BRAKERJTUG00000014606, BRAKERJTUG00000015422, BRAKERJTUG00000016486, BRAKERJTUG00000016495, BRAKERJTUG00000016758, BRAKERJTUG00000017387	BRAKERXYFG00000009286, BRAKERXYFG00000010679, BRAKERXYFG00000015206, BRAKERXYFG00000015890	ENSAJGG00005006437	ENSKZQG00000010283	FBgn0000078, FBgn0000079, FBgn0020506	ENSQNAG00000002899	LOC119653617, LOC119653888, LOC119653889, LOC119653919, LOC119654279, LOC119654469, LOC119654503	ENSCHKG00000006146	ENSAMHG00005009252, ENSAMHG00005010902	ENSEYDG00000003133	BRAKERZWPG00000000780, BRAKERZWPG00000000884, BRAKERZWPG00000001296, BRAKERZWPG00000001450, BRAKERZWPG00000001794, BRAKERZWPG00000002582, BRAKERZWPG00000003636	ENSNNMG00000004171	ENSQOYG00000004840, ENSQOYG00000005333, ENSQOYG00000006707, ENSQOYG00000006764, ENSQOYG00000007189	ENSJBKG00000008933
OG0000175	BRAKERRCBG00000014139, BRAKERRCBG00000015089, BRAKERRCBG00000015168, BRAKERRCBG00000016302	BRAKERJTUG00000000941, BRAKERJTUG00000004865, BRAKERJTUG00000013939, BRAKERJTUG00000015401	BRAKERXYFG00000011937, BRAKERXYFG00000013268, BRAKERXYFG00000014202, BRAKERXYFG00000016655	ENSAJGG00005004533, ENSAJGG00005004558, ENSAJGG00005004902, ENSAJGG00005005799, ENSAJGG00005005845, ENSAJGG00005007370	ENSKZQG00000009276, ENSKZQG00000009411, ENSKZQG00000009787, ENSKZQG00000010327, ENSKZQG00000012586, ENSKZQG00000012645	FBgn0033434, FBgn0033437, FBgn0039106, FBgn0039107, FBgn0050339, FBgn0051636, FBgn0053514, FBgn0053965, FBgn0053966	ENSQNAG00000002459, ENSQNAG00000004867	LOC119654197	ENSCHKG00000002833	ENSAMHG00005008226, ENSAMHG00005010458	ENSEYDG00000003197	BRAKERZWPG00000001182, BRAKERZWPG00000002158, BRAKERZWPG00000002525	ENSNNMG00000000736, ENSNNMG00000002621, ENSNNMG00000003602	ENSQOYG00000004240, ENSQOYG00000004611, ENSQOYG00000005503, ENSQOYG00000006492, ENSQOYG00000006826, ENSQOYG00000007179, ENSQOYG00000008132	ENSJBKG00000011968
OG0000176	BRAKERRCBG00000014356, BRAKERRCBG00000014620, BRAKERRCBG00000015715, BRAKERRCBG00000016216	BRAKERJTUG00000014355, BRAKERJTUG00000015650, BRAKERJTUG00000016093, BRAKERJTUG00000016184, BRAKERJTUG00000016485	BRAKERXYFG00000008702, BRAKERXYFG00000009705, BRAKERXYFG00000013707, BRAKERXYFG00000016558	ENSAJGG00005009175, ENSAJGG00005011028, ENSAJGG00005011201, ENSAJGG00005011385, ENSAJGG00005012354	ENSKZQG00000007035, ENSKZQG00000007423, ENSKZQG00000008204	FBgn0030590, FBgn0030592, FBgn0030598, FBgn0266435	ENSQNAG00000006196, ENSQNAG00000006403, ENSQNAG00000007581	LOC119654693, LOC119655901, LOC119655904, LOC119655963	ENSCHKG00000008476, ENSCHKG00000008815, ENSCHKG00000009274	ENSAMHG00005001538, ENSAMHG00005003316, ENSAMHG00005003919	ENSEYDG00000004119, ENSEYDG00000006294, ENSEYDG00000007141, ENSEYDG00000007232	BRAKERZWPG00000010887, BRAKERZWPG00000011198, BRAKERZWPG00000011264, BRAKERZWPG00000011725, BRAKERZWPG00000011739	ENSNNMG00000008701, ENSNNMG00000008752, ENSNNMG00000011559	ENSQOYG00000005283	ENSJBKG00000000361, ENSJBKG00000002687, ENSJBKG00000003376
OG0000177													ENSNNMG00000001624, ENSNNMG00000003202, ENSNNMG00000003538, ENSNNMG00000003609, ENSNNMG00000004418, ENSNNMG00000004845, ENSNNMG00000005345, ENSNNMG00000005557, ENSNNMG00000005616, ENSNNMG00000005636, ENSNNMG00000006097, ENSNNMG00000006121, ENSNNMG00000006233, ENSNNMG00000007944, ENSNNMG00000008379, ENSNNMG00000008496, ENSNNMG00000008719, ENSNNMG00000008780, ENSNNMG00000008895, ENSNNMG00000009065,…
OG0000178	BRAKERRCBG00000001124, BRAKERRCBG00000002230, BRAKERRCBG00000004779, BRAKERRCBG00000005041, BRAKERRCBG00000005086, BRAKERRCBG00000009126, BRAKERRCBG00000012777, BRAKERRCBG00000013875, BRAKERRCBG00000014435, BRAKERRCBG00000015054, BRAKERRCBG00000015897, BRAKERRCBG00000016464, BRAKERRCBG00000016617, BRAKERRCBG00000016647, BRAKERRCBG00000017512	BRAKERJTUG00000000311, BRAKERJTUG00000009655, BRAKERJTUG00000010693, BRAKERJTUG00000011409, BRAKERJTUG00000013395, BRAKERJTUG00000017471, BRAKERJTUG00000017620, BRAKERJTUG00000017940	BRAKERXYFG00000000052, BRAKERXYFG00000001299, BRAKERXYFG00000001305, BRAKERXYFG00000004324, BRAKERXYFG00000005208, BRAKERXYFG00000005308, BRAKERXYFG00000005344, BRAKERXYFG00000006103, BRAKERXYFG00000008638, BRAKERXYFG00000008666, BRAKERXYFG00000009373, BRAKERXYFG00000011356, BRAKERXYFG00000011468, BRAKERXYFG00000015611, BRAKERXYFG00000019947, BRAKERXYFG00000020045	ENSAJGG00005001448, ENSAJGG00005002316	ENSKZQG00000008502		ENSQNAG00000007980, ENSQNAG00000011211					BRAKERZWPG00000000299, BRAKERZWPG00000000442, BRAKERZWPG00000002198, BRAKERZWPG00000018582	ENSNNMG00000003098, ENSNNMG00000012695	ENSQOYG00000010332	ENSJBKG00000006609, ENSJBKG00000010908
OG0000179	BRAKERRCBG00000001141, BRAKERRCBG00000002805, BRAKERRCBG00000005117, BRAKERRCBG00000005496, BRAKERRCBG00000008707, BRAKERRCBG00000011384, BRAKERRCBG00000014808, BRAKERRCBG00000015566, BRAKERRCBG00000017038	BRAKERJTUG00000001993, BRAKERJTUG00000002401, BRAKERJTUG00000004909, BRAKERJTUG00000009792, BRAKERJTUG00000010267, BRAKERJTUG00000014429, BRAKERJTUG00000015609	BRAKERXYFG00000009811, BRAKERXYFG00000021916	ENSAJGG00005002170, ENSAJGG00005002604, ENSAJGG00005010894, ENSAJGG00005011091	ENSKZQG00000002239, ENSKZQG00000005025, ENSKZQG00000006929, ENSKZQG00000009382, ENSKZQG00000010925, ENSKZQG00000011750, ENSKZQG00000012948		ENSQNAG00000000306, ENSQNAG00000008066, ENSQNAG00000010687, ENSQNAG00000011418	LOC119654760	ENSCHKG00000000410, ENSCHKG00000007362, ENSCHKG00000008349, ENSCHKG00000008428	ENSAMHG00005005628	ENSEYDG00000002958	BRAKERZWPG00000007377, BRAKERZWPG00000007821, BRAKERZWPG00000008878, BRAKERZWPG00000009372, BRAKERZWPG00000009390, BRAKERZWPG00000012905, BRAKERZWPG00000013039	ENSNNMG00000004515	ENSQOYG00000003968, ENSQOYG00000006051, ENSQOYG00000009609, ENSQOYG00000010219, ENSQOYG00000010508
OG0000180	BRAKERRCBG00000004387, BRAKERRCBG00000004490, BRAKERRCBG00000005759, BRAKERRCBG00000005998, BRAKERRCBG00000007674, BRAKERRCBG00000008353, BRAKERRCBG00000008407	BRAKERJTUG00000006139, BRAKERJTUG00000006615, BRAKERJTUG00000007538, BRAKERJTUG00000008457, BRAKERJTUG00000008683, BRAKERJTUG00000008836	BRAKERXYFG00000001412, BRAKERXYFG00000002316, BRAKERXYFG00000003210, BRAKERXYFG00000005332, BRAKERXYFG00000007191, BRAKERXYFG00000017941	ENSAJGG00005005647	ENSKZQG00000010677	FBgn0010651, FBgn0034392, FBgn0034394	ENSQNAG00000001523	LOC119653168, LOC119653175, LOC119653252, LOC119653253, LOC119653256, LOC119661186, LOC119661283, LOC119661669	ENSCHKG00000002849, ENSCHKG00000008022	ENSAMHG00005008489	ENSEYDG00000000839	BRAKERZWPG00000010636, BRAKERZWPG00000012467, BRAKERZWPG00000012806, BRAKERZWPG00000013499, BRAKERZWPG00000014462, BRAKERZWPG00000017816, BRAKERZWPG00000017936	ENSNNMG00000001749	ENSQOYG00000004632, ENSQOYG00000007149, ENSQOYG00000007577, ENSQOYG00000007712, ENSQOYG00000009884, ENSQOYG00000011006, ENSQOYG00000011462	ENSJBKG00000012118
OG0000181	BRAKERRCBG00000004550, BRAKERRCBG00000006441, BRAKERRCBG00000006627, BRAKERRCBG00000007034, BRAKERRCBG00000007822, BRAKERRCBG00000007925, BRAKERRCBG00000008161	BRAKERJTUG00000005472, BRAKERJTUG00000006176, BRAKERJTUG00000006435	BRAKERXYFG00000000221, BRAKERXYFG00000007066	ENSAJGG00005006961, ENSAJGG00005007666	ENSKZQG00000005556, ENSKZQG00000005566, ENSKZQG00000007699, ENSKZQG00000008951, ENSKZQG00000009415, ENSKZQG00000009482, ENSKZQG00000009889, ENSKZQG00000010047, ENSKZQG00000010205, ENSKZQG00000010331, ENSKZQG00000010464, ENSKZQG00000010560, ENSKZQG00000010657, ENSKZQG00000010663, ENSKZQG00000010674, ENSKZQG00000010926, ENSKZQG00000010934, ENSKZQG00000011226, ENSKZQG00000011297, ENSKZQG00000011522,…	FBgn0025373	ENSQNAG00000003411	LOC119657789	ENSCHKG00000006415	ENSAMHG00005009241	ENSEYDG00000002362	BRAKERZWPG00000013050, BRAKERZWPG00000013058, BRAKERZWPG00000013630, BRAKERZWPG00000013805, BRAKERZWPG00000014333	ENSNNMG00000000040	ENSQOYG00000007935, ENSQOYG00000008662, ENSQOYG00000010272	ENSJBKG00000009876
OG0000182	BRAKERRCBG00000005099, BRAKERRCBG00000006427, BRAKERRCBG00000007258	BRAKERJTUG00000001821, BRAKERJTUG00000002774	BRAKERXYFG00000010478, BRAKERXYFG00000010786, BRAKERXYFG00000013123	ENSAJGG00005008787, ENSAJGG00005012096	ENSKZQG00000006607, ENSKZQG00000007345, ENSKZQG00000007415		ENSQNAG00000000821, ENSQNAG00000002087, ENSQNAG00000002373, ENSQNAG00000002625	LOC119648299, LOC119648589, LOC119649844, LOC119650284, LOC119650359	ENSCHKG00000009974, ENSCHKG00000010432	ENSAMHG00005003595, ENSAMHG00005005398, ENSAMHG00005006256	ENSEYDG00000008171, ENSEYDG00000010443, ENSEYDG00000011137, ENSEYDG00000011596	BRAKERZWPG00000003867, BRAKERZWPG00000004676, BRAKERZWPG00000005047, BRAKERZWPG00000005193, BRAKERZWPG00000005359, BRAKERZWPG00000006975	ENSNNMG00000004039, ENSNNMG00000005360, ENSNNMG00000006874, ENSNNMG00000007020	ENSQOYG00000010203, ENSQOYG00000010414, ENSQOYG00000011328, ENSQOYG00000011393, ENSQOYG00000011426, ENSQOYG00000012221, ENSQOYG00000012360, ENSQOYG00000012379	ENSJBKG00000002285, ENSJBKG00000002866, ENSJBKG00000004931, ENSJBKG00000005381
OG0000183	BRAKERRCBG00000007096, BRAKERRCBG00000007732	BRAKERJTUG00000000069	BRAKERXYFG00000008865, BRAKERXYFG00000008889, BRAKERXYFG00000011241, BRAKERXYFG00000015157	ENSAJGG00005004622, ENSAJGG00005010777, ENSAJGG00005011129, ENSAJGG00005012000, ENSAJGG00005012049, ENSAJGG00005012291	ENSKZQG00000006205, ENSKZQG00000007362, ENSKZQG00000007928, ENSKZQG00000008266	FBgn0035779, FBgn0035780, FBgn0035781, FBgn0035791, FBgn0052379	ENSQNAG00000000024, ENSQNAG00000001023, ENSQNAG00000001911, ENSQNAG00000004611	LOC119649543, LOC119649823, LOC119649992	ENSCHKG00000005079, ENSCHKG00000008608, ENSCHKG00000008848, ENSCHKG00000008929, ENSCHKG00000010354	ENSAMHG00005000776, ENSAMHG00005000938, ENSAMHG00005002750, ENSAMHG00005003225, ENSAMHG00005007488	ENSEYDG00000010877	BRAKERZWPG00000003876, BRAKERZWPG00000004271, BRAKERZWPG00000004632	ENSNNMG00000001158, ENSNNMG00000004426, ENSNNMG00000005427	ENSQOYG00000009629, ENSQOYG00000011875, ENSQOYG00000011951	ENSJBKG00000001133, ENSJBKG00000002847, ENSJBKG00000004053, ENSJBKG00000005001
OG0000184	BRAKERRCBG00000012231, BRAKERRCBG00000013957	BRAKERJTUG00000006250, BRAKERJTUG00000011545	BRAKERXYFG00000002124, BRAKERXYFG00000002511, BRAKERXYFG00000004490, BRAKERXYFG00000011947, BRAKERXYFG00000013245, BRAKERXYFG00000013516, BRAKERXYFG00000014929, BRAKERXYFG00000015405, BRAKERXYFG00000016732, BRAKERXYFG00000021289	ENSAJGG00005001700, ENSAJGG00005003525, ENSAJGG00005006828, ENSAJGG00005007439, ENSAJGG00005007444, ENSAJGG00005008677, ENSAJGG00005011052, ENSAJGG00005011343, ENSAJGG00005012339, ENSAJGG00005012897	ENSKZQG00000002156, ENSKZQG00000002568, ENSKZQG00000007924, ENSKZQG00000007963, ENSKZQG00000007973, ENSKZQG00000008292, ENSKZQG00000008508, ENSKZQG00000009725, ENSKZQG00000011413, ENSKZQG00000011418, ENSKZQG00000012050	FBgn0030952	ENSQNAG00000002771, ENSQNAG00000005243, ENSQNAG00000011933		ENSCHKG00000003358, ENSCHKG00000008106	ENSAMHG00005004450, ENSAMHG00005006364	ENSEYDG00000004484, ENSEYDG00000010475, ENSEYDG00000011449	BRAKERZWPG00000003175, BRAKERZWPG00000017712	ENSNNMG00000001350, ENSNNMG00000005895, ENSNNMG00000009876, ENSNNMG00000011047		ENSJBKG00000002396
OG0000185	BRAKERRCBG00000002235, BRAKERRCBG00000003664, BRAKERRCBG00000004104, BRAKERRCBG00000007995	BRAKERJTUG00000000512, BRAKERJTUG00000010447, BRAKERJTUG00000012625, BRAKERJTUG00000013070	BRAKERXYFG00000004118, BRAKERXYFG00000004375, BRAKERXYFG00000005803, BRAKERXYFG00000007797, BRAKERXYFG00000011783, BRAKERXYFG00000013863, BRAKERXYFG00000015645	ENSAJGG00005000812, ENSAJGG00005003592	ENSKZQG00000000004, ENSKZQG00000001021	FBgn0028533, FBgn0028534, FBgn0028920, FBgn0053306	ENSQNAG00000011688, ENSQNAG00000012119	LOC119650099, LOC119652725, LOC119656766, LOC119660360	ENSCHKG00000000003, ENSCHKG00000000232, ENSCHKG00000001695	ENSAMHG00005004287, ENSAMHG00005008164	ENSEYDG00000006511, ENSEYDG00000006562	BRAKERZWPG00000003894, BRAKERZWPG00000005687, BRAKERZWPG00000007806, BRAKERZWPG00000014684, BRAKERZWPG00000016333, BRAKERZWPG00000016616, BRAKERZWPG00000017934	ENSNNMG00000001135, ENSNNMG00000004527, ENSNNMG00000004702	ENSQOYG00000002145, ENSQOYG00000008362, ENSQOYG00000009268, ENSQOYG00000011869	ENSJBKG00000007560, ENSJBKG00000008324
OG0000186	BRAKERRCBG00000004526, BRAKERRCBG00000005519, BRAKERRCBG00000016078	BRAKERJTUG00000002479, BRAKERJTUG00000003985, BRAKERJTUG00000016831	BRAKERXYFG00000009015, BRAKERXYFG00000010013, BRAKERXYFG00000011363, BRAKERXYFG00000011952, BRAKERXYFG00000012046, BRAKERXYFG00000014276, BRAKERXYFG00000015891	ENSAJGG00005005512, ENSAJGG00005008374, ENSAJGG00005011575, ENSAJGG00005012032	ENSKZQG00000004951, ENSKZQG00000006344, ENSKZQG00000007444, ENSKZQG00000010243	FBgn0035811	ENSQNAG00000000271, ENSQNAG00000001037, ENSQNAG00000002421, ENSQNAG00000003178	LOC119650158, LOC119650159, LOC119655198	ENSCHKG00000001701, ENSCHKG00000001868, ENSCHKG00000005897, ENSCHKG00000009990	ENSAMHG00005000610, ENSAMHG00005002876, ENSAMHG00005005889, ENSAMHG00005009581	ENSEYDG00000002956, ENSEYDG00000009672, ENSEYDG00000010930, ENSEYDG00000011469	BRAKERZWPG00000005149	ENSNNMG00000001469, ENSNNMG00000004026, ENSNNMG00000004876, ENSNNMG00000005591	ENSQOYG00000008604, ENSQOYG00000010815	ENSJBKG00000002990, ENSJBKG00000004145, ENSJBKG00000007694, ENSJBKG00000009589
OG0000187	BRAKERRCBG00000006772, BRAKERRCBG00000009656, BRAKERRCBG00000010604, BRAKERRCBG00000010656, BRAKERRCBG00000013673, BRAKERRCBG00000016558	BRAKERJTUG00000000078, BRAKERJTUG00000005498, BRAKERJTUG00000006617, BRAKERJTUG00000008562, BRAKERJTUG00000015105	BRAKERXYFG00000000268, BRAKERXYFG00000000688, BRAKERXYFG00000003887, BRAKERXYFG00000004835, BRAKERXYFG00000005181, BRAKERXYFG00000006930	ENSAJGG00005001611, ENSAJGG00005002728	ENSKZQG00000005415, ENSKZQG00000011862	FBgn0015316, FBgn0051954	ENSQNAG00000005002, ENSQNAG00000005090, ENSQNAG00000006381	LOC119647178, LOC119651269, LOC119651665, LOC119651792	ENSCHKG00000004262, ENSCHKG00000006082	ENSAMHG00005002195, ENSAMHG00005005587, ENSAMHG00005007246	ENSEYDG00000009669, ENSEYDG00000010975, ENSEYDG00000011923	BRAKERZWPG00000001402, BRAKERZWPG00000001991, BRAKERZWPG00000002472, BRAKERZWPG00000011672	ENSNNMG00000006565, ENSNNMG00000009596	ENSQOYG00000000092, ENSQOYG00000000220, ENSQOYG00000000594, ENSQOYG00000000840, ENSQOYG00000002323, ENSQOYG00000005504	ENSJBKG00000005039, ENSJBKG00000007250
OG0000188	BRAKERRCBG00000010361	BRAKERJTUG00000010062	BRAKERXYFG00000006515, BRAKERXYFG00000012777, BRAKERXYFG00000017597, BRAKERXYFG00000018662	ENSAJGG00005000678, ENSAJGG00005000980, ENSAJGG00005001775, ENSAJGG00005003606, ENSAJGG00005008571	ENSKZQG00000000199, ENSKZQG00000000311, ENSKZQG00000001157, ENSKZQG00000008927, ENSKZQG00000009076, ENSKZQG00000012133		ENSQNAG00000000660, ENSQNAG00000010634, ENSQNAG00000012263		ENSCHKG00000000189, ENSCHKG00000000805, ENSCHKG00000002084, ENSCHKG00000002181, ENSCHKG00000003150	ENSAMHG00005005742, ENSAMHG00005007681	ENSEYDG00000007955, ENSEYDG00000009626	BRAKERZWPG00000000479, BRAKERZWPG00000000908, BRAKERZWPG00000001615, BRAKERZWPG00000005025, BRAKERZWPG00000007999, BRAKERZWPG00000009837, BRAKERZWPG00000010617, BRAKERZWPG00000011013, BRAKERZWPG00000011519, BRAKERZWPG00000011668, BRAKERZWPG00000013545, BRAKERZWPG00000014917, BRAKERZWPG00000017783, BRAKERZWPG00000018437, BRAKERZWPG00000019132	ENSNNMG00000001511	ENSQOYG00000002435, ENSQOYG00000003407, ENSQOYG00000008427, ENSQOYG00000008975, ENSQOYG00000011169	ENSJBKG00000004105, ENSJBKG00000006078
OG0000189	BRAKERRCBG00000013367, BRAKERRCBG00000014184, BRAKERRCBG00000014212, BRAKERRCBG00000015268, BRAKERRCBG00000015685	BRAKERJTUG00000000329, BRAKERJTUG00000015040, BRAKERJTUG00000015206, BRAKERJTUG00000015769, BRAKERJTUG00000015991, BRAKERJTUG00000016280	BRAKERXYFG00000003151, BRAKERXYFG00000005807, BRAKERXYFG00000020248	ENSAJGG00005000375, ENSAJGG00005000905, ENSAJGG00005010949	ENSKZQG00000010126, ENSKZQG00000012831, ENSKZQG00000013139	FBgn0028875, FBgn0032151, FBgn0086778	ENSQNAG00000007351, ENSQNAG00000008542, ENSQNAG00000009943	LOC119652263, LOC119652303, LOC119657913	ENSCHKG00000001604, ENSCHKG00000002278, ENSCHKG00000006751	ENSAMHG00005002659, ENSAMHG00005003548, ENSAMHG00005006621	ENSEYDG00000004154, ENSEYDG00000008488	BRAKERZWPG00000008893, BRAKERZWPG00000009796, BRAKERZWPG00000009912, BRAKERZWPG00000010819, BRAKERZWPG00000011207, BRAKERZWPG00000011660	ENSNNMG00000005523, ENSNNMG00000008031, ENSNNMG00000012106	ENSQOYG00000000268, ENSQOYG00000001418, ENSQOYG00000001746	ENSJBKG00000000153, ENSJBKG00000003660, ENSJBKG00000005254
OG0000190	BRAKERRCBG00000013866, BRAKERRCBG00000014066, BRAKERRCBG00000014798, BRAKERRCBG00000015312, BRAKERRCBG00000015599, BRAKERRCBG00000015851, BRAKERRCBG00000016108, BRAKERRCBG00000016291, BRAKERRCBG00000016319, BRAKERRCBG00000016881	BRAKERJTUG00000014224, BRAKERJTUG00000015099, BRAKERJTUG00000015454, BRAKERJTUG00000016185, BRAKERJTUG00000016306, BRAKERJTUG00000016331, BRAKERJTUG00000016420, BRAKERJTUG00000017263	BRAKERXYFG00000009060, BRAKERXYFG00000009968, BRAKERXYFG00000011195, BRAKERXYFG00000011699, BRAKERXYFG00000013577, BRAKERXYFG00000014671, BRAKERXYFG00000015381, BRAKERXYFG00000015739	ENSAJGG00005007493	ENSKZQG00000008644	FBgn0025390	ENSQNAG00000000442	LOC119654447, LOC119654467, LOC119656095, LOC119656104	ENSCHKG00000004424	ENSAMHG00005009703	ENSEYDG00000001342	BRAKERZWPG00000002071, BRAKERZWPG00000003392, BRAKERZWPG00000003647, BRAKERZWPG00000010384, BRAKERZWPG00000017151, BRAKERZWPG00000018212	ENSNNMG00000012033	ENSQOYG00000004928, ENSQOYG00000005325, ENSQOYG00000005631, ENSQOYG00000006978, ENSQOYG00000007419, ENSQOYG00000007454, ENSQOYG00000007891	ENSJBKG00000010238
OG0000191	BRAKERRCBG00000000114, BRAKERRCBG00000000349, BRAKERRCBG00000000978, BRAKERRCBG00000002508	BRAKERJTUG00000010094, BRAKERJTUG00000010940, BRAKERJTUG00000012068, BRAKERJTUG00000012403	BRAKERXYFG00000000991, BRAKERXYFG00000003933, BRAKERXYFG00000007771	ENSAJGG00005004623, ENSAJGG00005004628, ENSAJGG00005004971, ENSAJGG00005006978, ENSAJGG00005007684, ENSAJGG00005007921, ENSAJGG00005008179	ENSKZQG00000008768, ENSKZQG00000009085, ENSKZQG00000009593, ENSKZQG00000010003, ENSKZQG00000012034	FBgn0033366, FBgn0035076	ENSQNAG00000002110, ENSQNAG00000002332, ENSQNAG00000002821	LOC119658875, LOC119658960	ENSCHKG00000005124, ENSCHKG00000007401, ENSCHKG00000008226	ENSAMHG00005007778, ENSAMHG00005009248, ENSAMHG00005011081, ENSAMHG00005011160	ENSEYDG00000002714, ENSEYDG00000002780, ENSEYDG00000003088	BRAKERZWPG00000015410	ENSNNMG00000001128, ENSNNMG00000001153, ENSNNMG00000001384, ENSNNMG00000001986, ENSNNMG00000004121	ENSQOYG00000007082, ENSQOYG00000009255	ENSJBKG00000008498, ENSJBKG00000011479, ENSJBKG00000011771
OG0000192	BRAKERRCBG00000001223, BRAKERRCBG00000009228, BRAKERRCBG00000009946, BRAKERRCBG00000010857, BRAKERRCBG00000011989	BRAKERJTUG00000000318, BRAKERJTUG00000000746, BRAKERJTUG00000006942, BRAKERJTUG00000010272	BRAKERXYFG00000018023, BRAKERXYFG00000019516, BRAKERXYFG00000021011	ENSAJGG00005004263, ENSAJGG00005006725	ENSKZQG00000002077	FBgn0038818	ENSQNAG00000008626, ENSQNAG00000009152, ENSQNAG00000011302, ENSQNAG00000012209	LOC119646602, LOC119653193, LOC119656043, LOC119656577	ENSCHKG00000006433, ENSCHKG00000009241, ENSCHKG00000009689, ENSCHKG00000009902	ENSAMHG00005006628, ENSAMHG00005007836, ENSAMHG00005008503	ENSEYDG00000002006, ENSEYDG00000004306, ENSEYDG00000005306, ENSEYDG00000005447, ENSEYDG00000006552	BRAKERZWPG00000001701, BRAKERZWPG00000009607, BRAKERZWPG00000011490, BRAKERZWPG00000018030	ENSNNMG00000003024, ENSNNMG00000003626, ENSNNMG00000003826	ENSQOYG00000002102, ENSQOYG00000003869, ENSQOYG00000003994, ENSQOYG00000004584	ENSJBKG00000005403, ENSJBKG00000009411, ENSJBKG00000009654, ENSJBKG00000012568
OG0000193	BRAKERRCBG00000002792, BRAKERRCBG00000003374, BRAKERRCBG00000006924, BRAKERRCBG00000014655, BRAKERRCBG00000015903, BRAKERRCBG00000017440	BRAKERJTUG00000004794, BRAKERJTUG00000005551, BRAKERJTUG00000006706, BRAKERJTUG00000009205, BRAKERJTUG00000010387, BRAKERJTUG00000010639, BRAKERJTUG00000013311, BRAKERJTUG00000013553, BRAKERJTUG00000015689, BRAKERJTUG00000016767, BRAKERJTUG00000016872	BRAKERXYFG00000000686, BRAKERXYFG00000006326, BRAKERXYFG00000007316, BRAKERXYFG00000009302, BRAKERXYFG00000010795, BRAKERXYFG00000013666, BRAKERXYFG00000014789, BRAKERXYFG00000015011, BRAKERXYFG00000015549, BRAKERXYFG00000019606	ENSAJGG00005007709				LOC119653534	ENSCHKG00000008224		ENSEYDG00000004923	BRAKERZWPG00000001218, BRAKERZWPG00000001761, BRAKERZWPG00000009701, BRAKERZWPG00000009857, BRAKERZWPG00000012281, BRAKERZWPG00000012374, BRAKERZWPG00000012797, BRAKERZWPG00000012897, BRAKERZWPG00000014329, BRAKERZWPG00000014346, BRAKERZWPG00000015442, BRAKERZWPG00000017641, BRAKERZWPG00000018495, BRAKERZWPG00000019048	ENSNNMG00000006904	ENSQOYG00000000673, ENSQOYG00000012302	ENSJBKG00000007827, ENSJBKG00000010576, ENSJBKG00000010922
OG0000194	BRAKERRCBG00000004223, BRAKERRCBG00000016793	BRAKERJTUG00000011102, BRAKERJTUG00000014358, BRAKERJTUG00000015156	BRAKERXYFG00000002137, BRAKERXYFG00000004790, BRAKERXYFG00000008835, BRAKERXYFG00000010167, BRAKERXYFG00000013377, BRAKERXYFG00000014859	ENSAJGG00005001370, ENSAJGG00005004610	ENSKZQG00000009632				ENSCHKG00000003132, ENSCHKG00000007356			BRAKERZWPG00000001078, BRAKERZWPG00000001655, BRAKERZWPG00000004254, BRAKERZWPG00000004388, BRAKERZWPG00000006123, BRAKERZWPG00000007545, BRAKERZWPG00000009972, BRAKERZWPG00000010017, BRAKERZWPG00000010168, BRAKERZWPG00000010339, BRAKERZWPG00000012186, BRAKERZWPG00000012931, BRAKERZWPG00000013387, BRAKERZWPG00000014215, BRAKERZWPG00000014376, BRAKERZWPG00000014970, BRAKERZWPG00000015060, BRAKERZW…	ENSNNMG00000005879, ENSNNMG00000008350, ENSNNMG00000008972, ENSNNMG00000009306, ENSNNMG00000009385, ENSNNMG00000010051		ENSJBKG00000000551, ENSJBKG00000012987
OG0000195	BRAKERRCBG00000004494, BRAKERRCBG00000005219, BRAKERRCBG00000006483, BRAKERRCBG00000007874, BRAKERRCBG00000008936, BRAKERRCBG00000013011	BRAKERJTUG00000000305, BRAKERJTUG00000001137, BRAKERJTUG00000002735, BRAKERJTUG00000003215, BRAKERJTUG00000003931, BRAKERJTUG00000004438	BRAKERXYFG00000008959, BRAKERXYFG00000009860, BRAKERXYFG00000009890, BRAKERXYFG00000011970, BRAKERXYFG00000012802	ENSAJGG00005011124, ENSAJGG00005011172	ENSKZQG00000007194	FBgn0026570, FBgn0026593, FBgn0035309, FBgn0035312, FBgn0037070, FBgn0037071	ENSQNAG00000001453	LOC119647947, LOC119647948, LOC119647950	ENSCHKG00000004063, ENSCHKG00000010381, ENSCHKG00000011139	ENSAMHG00005010375	ENSEYDG00000009639	BRAKERZWPG00000004146, BRAKERZWPG00000004263, BRAKERZWPG00000004621, BRAKERZWPG00000005170, BRAKERZWPG00000005307, BRAKERZWPG00000005715, BRAKERZWPG00000006041, BRAKERZWPG00000006086, BRAKERZWPG00000006360, BRAKERZWPG00000006660, BRAKERZWPG00000007100	ENSNNMG00000004853	ENSQOYG00000011429, ENSQOYG00000011950, ENSQOYG00000012174	ENSJBKG00000009667
OG0000196	BRAKERRCBG00000005024, BRAKERRCBG00000006348, BRAKERRCBG00000007698, BRAKERRCBG00000008704	BRAKERJTUG00000007407, BRAKERJTUG00000007727, BRAKERJTUG00000008241	BRAKERXYFG00000001982, BRAKERXYFG00000003799, BRAKERXYFG00000004412	ENSAJGG00005004690	ENSKZQG00000008637	FBgn0033720, FBgn0034436, FBgn0034437, FBgn0034438, FBgn0034439, FBgn0034440, FBgn0034441, FBgn0050043, FBgn0050047, FBgn0050049, FBgn0053012	ENSQNAG00000000734, ENSQNAG00000007375	LOC119646192, LOC119646453, LOC119646909, LOC119646969, LOC119661604	ENSCHKG00000008151	ENSAMHG00005008746, ENSAMHG00005011034	ENSEYDG00000001366	BRAKERZWPG00000012488, BRAKERZWPG00000012751, BRAKERZWPG00000012929, BRAKERZWPG00000013501, BRAKERZWPG00000013585, BRAKERZWPG00000014155	ENSNNMG00000003800	ENSQOYG00000005038, ENSQOYG00000005143, ENSQOYG00000005752, ENSQOYG00000007804, ENSQOYG00000008518, ENSQOYG00000010941, ENSQOYG00000011331, ENSQOYG00000011461	ENSJBKG00000010143, ENSJBKG00000011144
OG0000197	BRAKERRCBG00000011986	BRAKERJTUG00000017558										BRAKERZWPG00000000550, BRAKERZWPG00000002300, BRAKERZWPG00000002579, BRAKERZWPG00000002891, BRAKERZWPG00000002939, BRAKERZWPG00000004004, BRAKERZWPG00000004836, BRAKERZWPG00000004871, BRAKERZWPG00000004899, BRAKERZWPG00000005512, BRAKERZWPG00000005557, BRAKERZWPG00000005704, BRAKERZWPG00000005774, BRAKERZWPG00000006223, BRAKERZWPG00000006304, BRAKERZWPG00000006315, BRAKERZWPG00000006546, BRAKERZW…	ENSNNMG00000008566, ENSNNMG00000011943
OG0000198	BRAKERRCBG00000013988, BRAKERRCBG00000014593, BRAKERRCBG00000015014	BRAKERJTUG00000014448, BRAKERJTUG00000016509, BRAKERJTUG00000017357	BRAKERXYFG00000000855, BRAKERXYFG00000012639, BRAKERXYFG00000013233, BRAKERXYFG00000015475	ENSAJGG00005002377, ENSAJGG00005003881	ENSKZQG00000010805, ENSKZQG00000012808	FBgn0031517, FBgn0031522, FBgn0031523, FBgn0037485, FBgn0037486, FBgn0053282	ENSQNAG00000005785, ENSQNAG00000007227, ENSQNAG00000011326	LOC119654044, LOC119654045, LOC119654455, LOC119654517, LOC119654717, LOC119655541, LOC119656149	ENSCHKG00000000292, ENSCHKG00000004200, ENSCHKG00000005316	ENSAMHG00005003089, ENSAMHG00005004209, ENSAMHG00005007459	ENSEYDG00000009061, ENSEYDG00000010892, ENSEYDG00000011363	BRAKERZWPG00000001356, BRAKERZWPG00000002306, BRAKERZWPG00000002553, BRAKERZWPG00000003281	ENSNNMG00000004865, ENSNNMG00000005224, ENSNNMG00000007604	ENSQOYG00000005534, ENSQOYG00000005693	ENSJBKG00000004251, ENSJBKG00000005947, ENSJBKG00000006046
OG0000199		BRAKERJTUG00000000546, BRAKERJTUG00000003514, BRAKERJTUG00000003529, BRAKERJTUG00000009948, BRAKERJTUG00000009959, BRAKERJTUG00000012063, BRAKERJTUG00000017599	BRAKERXYFG00000000779, BRAKERXYFG00000003496, BRAKERXYFG00000004071, BRAKERXYFG00000004350, BRAKERXYFG00000004826, BRAKERXYFG00000005567, BRAKERXYFG00000005680, BRAKERXYFG00000007435, BRAKERXYFG00000007638, BRAKERXYFG00000007876, BRAKERXYFG00000008749, BRAKERXYFG00000008881, BRAKERXYFG00000009465, BRAKERXYFG00000010071, BRAKERXYFG00000010097, BRAKERXYFG00000010261, BRAKERXYFG00000012085, BRAKERXY…							ENSAMHG00005004583, ENSAMHG00005005071		BRAKERZWPG00000000019, BRAKERZWPG00000000628, BRAKERZWPG00000003855, BRAKERZWPG00000005290, BRAKERZWPG00000006224, BRAKERZWPG00000009945, BRAKERZWPG00000014938, BRAKERZWPG00000018434		ENSQOYG00000000896
OG0000200	BRAKERRCBG00000001525	BRAKERJTUG00000005428, BRAKERJTUG00000008438, BRAKERJTUG00000012501, BRAKERJTUG00000015353	BRAKERXYFG00000017041	ENSAJGG00005001477, ENSAJGG00005002403, ENSAJGG00005002824	ENSKZQG00000011231, ENSKZQG00000012134, ENSKZQG00000012595, ENSKZQG00000012906	FBgn0030048	ENSQNAG00000000387, ENSQNAG00000007903, ENSQNAG00000008166	LOC119652073, LOC119652092, LOC119653977, LOC119654148, LOC119655996, LOC119657437, LOC119660423, LOC119661483	ENSCHKG00000002622, ENSCHKG00000010756	ENSAMHG00005002513, ENSAMHG00005006861, ENSAMHG00005006927	ENSEYDG00000002856, ENSEYDG00000002896, ENSEYDG00000005728, ENSEYDG00000007610, ENSEYDG00000007851		ENSNNMG00000001325, ENSNNMG00000001639, ENSNNMG00000003380, ENSNNMG00000004896, ENSNNMG00000008147, ENSNNMG00000009010	ENSQOYG00000007757	ENSJBKG00000002522, ENSJBKG00000004457, ENSJBKG00000006919, ENSJBKG00000007883, ENSJBKG00000008408, ENSJBKG00000010654, ENSJBKG00000010705, ENSJBKG00000011492
OG0000201	BRAKERRCBG00000003056, BRAKERRCBG00000004011, BRAKERRCBG00000004020, BRAKERRCBG00000005685, BRAKERRCBG00000010025, BRAKERRCBG00000011040, BRAKERRCBG00000014955	BRAKERJTUG00000016739	BRAKERXYFG00000001858, BRAKERXYFG00000003775, BRAKERXYFG00000006373, BRAKERXYFG00000007392, BRAKERXYFG00000008406, BRAKERXYFG00000010562, BRAKERXYFG00000011102, BRAKERXYFG00000021144, BRAKERXYFG00000022139	ENSAJGG00005001057, ENSAJGG00005001772	ENSKZQG00000008247, ENSKZQG00000011942		ENSQNAG00000002558, ENSQNAG00000012000	LOC119647023, LOC119650806, LOC119658219, LOC119660049, LOC119661182	ENSCHKG00000002103, ENSCHKG00000003492	ENSAMHG00005000085, ENSAMHG00005002176, ENSAMHG00005003758	ENSEYDG00000002996	BRAKERZWPG00000002649, BRAKERZWPG00000003114, BRAKERZWPG00000003578, BRAKERZWPG00000014793, BRAKERZWPG00000017484, BRAKERZWPG00000019263, BRAKERZWPG00000019468	ENSNNMG00000000473, ENSNNMG00000004969, ENSNNMG00000010895	ENSQOYG00000002781, ENSQOYG00000005522, ENSQOYG00000009731, ENSQOYG00000012131	ENSJBKG00000004083, ENSJBKG00000007492
OG0000202	BRAKERRCBG00000005001	BRAKERJTUG00000011413	BRAKERXYFG00000021830	ENSAJGG00005002226, ENSAJGG00005004820	ENSKZQG00000011344		ENSQNAG00000000712, ENSQNAG00000003744, ENSQNAG00000005263, ENSQNAG00000006901, ENSQNAG00000008016, ENSQNAG00000010747, ENSQNAG00000012264		ENSCHKG00000004462	ENSAMHG00005003260, ENSAMHG00005004674, ENSAMHG00005005278, ENSAMHG00005005413, ENSAMHG00005005762, ENSAMHG00005006414, ENSAMHG00005006639, ENSAMHG00005007009, ENSAMHG00005007684	ENSEYDG00000002751, ENSEYDG00000002910, ENSEYDG00000007641, ENSEYDG00000008197, ENSEYDG00000008280, ENSEYDG00000008847, ENSEYDG00000010394, ENSEYDG00000011385	BRAKERZWPG00000009641, BRAKERZWPG00000011443	ENSNNMG00000001807, ENSNNMG00000001837, ENSNNMG00000003896, ENSNNMG00000006337, ENSNNMG00000006742, ENSNNMG00000008810, ENSNNMG00000009514, ENSNNMG00000010763, ENSNNMG00000011581		ENSJBKG00000000213, ENSJBKG00000000720, ENSJBKG00000002163, ENSJBKG00000004435, ENSJBKG00000005312, ENSJBKG00000007728, ENSJBKG00000009183, ENSJBKG00000009601
OG0000203	BRAKERRCBG00000009072, BRAKERRCBG00000009520, BRAKERRCBG00000010761, BRAKERRCBG00000011117, BRAKERRCBG00000011550, BRAKERRCBG00000011593, BRAKERRCBG00000012226, BRAKERRCBG00000012612, BRAKERRCBG00000013231, BRAKERRCBG00000013307	BRAKERJTUG00000005492, BRAKERJTUG00000005574, BRAKERJTUG00000006079, BRAKERJTUG00000006431, BRAKERJTUG00000007126, BRAKERJTUG00000007449, BRAKERJTUG00000008163, BRAKERJTUG00000008795, BRAKERJTUG00000008882, BRAKERJTUG00000009272, BRAKERJTUG00000009728	BRAKERXYFG00000000461, BRAKERXYFG00000004614, BRAKERXYFG00000005383, BRAKERXYFG00000006951, BRAKERXYFG00000007747	ENSAJGG00005003157	ENSKZQG00000003515	FBgn0032693, FBgn0034756, FBgn0038194, FBgn0039006	ENSQNAG00000006769, ENSQNAG00000007399, ENSQNAG00000009229	LOC119646314, LOC119657513	ENSCHKG00000004712	ENSAMHG00005000005, ENSAMHG00005007735	ENSEYDG00000007399, ENSEYDG00000009038, ENSEYDG00000010130, ENSEYDG00000010265, ENSEYDG00000010768	BRAKERZWPG00000000458	ENSNNMG00000009932	ENSQOYG00000004386	ENSJBKG00000001291, ENSJBKG00000006466
OG0000204	BRAKERRCBG00000009447, BRAKERRCBG00000010122, BRAKERRCBG00000011941, BRAKERRCBG00000013567	BRAKERJTUG00000005450, BRAKERJTUG00000008361, BRAKERJTUG00000008662, BRAKERJTUG00000009701	BRAKERXYFG00000003022, BRAKERXYFG00000007146	ENSAJGG00005000872, ENSAJGG00005002534	ENSKZQG00000001476, ENSKZQG00000005383	FBgn0032029	ENSQNAG00000008019, ENSQNAG00000008473	LOC119646181, LOC119647146, LOC119647150, LOC119647154, LOC119647155, LOC119647156	ENSCHKG00000000625, ENSCHKG00000007022	ENSAMHG00005003219, ENSAMHG00005007168	ENSEYDG00000009980, ENSEYDG00000011357	BRAKERZWPG00000000335, BRAKERZWPG00000000510, BRAKERZWPG00000001317, BRAKERZWPG00000002436, BRAKERZWPG00000002940, BRAKERZWPG00000003089, BRAKERZWPG00000003097, BRAKERZWPG00000003461, BRAKERZWPG00000003639, BRAKERZWPG00000015443	ENSNNMG00000010525, ENSNNMG00000011552	ENSQOYG00000000157, ENSQOYG00000001176, ENSQOYG00000001336, ENSQOYG00000003619, ENSQOYG00000004372, ENSQOYG00000004583, ENSQOYG00000004758	ENSJBKG00000004310, ENSJBKG00000004341
OG0000205	BRAKERRCBG00000001035, BRAKERRCBG00000008606	BRAKERJTUG00000000662, BRAKERJTUG00000000854, BRAKERJTUG00000001232, BRAKERJTUG00000004447, BRAKERJTUG00000004824, BRAKERJTUG00000005364, BRAKERJTUG00000005372, BRAKERJTUG00000005763, BRAKERJTUG00000005798, BRAKERJTUG00000006558, BRAKERJTUG00000007418, BRAKERJTUG00000007437, BRAKERJTUG00000007690, BRAKERJTUG00000007722, BRAKERJTUG00000008690, BRAKERJTUG00000010989, BRAKERJTUG00000011058, BRAKERJT…	BRAKERXYFG00000001307, BRAKERXYFG00000007483, BRAKERXYFG00000014885, BRAKERXYFG00000018424				ENSQNAG00000006121, ENSQNAG00000010897		ENSCHKG00000007975	ENSAMHG00005006627		BRAKERZWPG00000000162, BRAKERZWPG00000011515			ENSJBKG00000012375
OG0000206	BRAKERRCBG00000014694	BRAKERJTUG00000013108								ENSAMHG00005004470	ENSEYDG00000011201	BRAKERZWPG00000000033, BRAKERZWPG00000000731, BRAKERZWPG00000000784, BRAKERZWPG00000001336, BRAKERZWPG00000001581, BRAKERZWPG00000001989, BRAKERZWPG00000002078, BRAKERZWPG00000002207, BRAKERZWPG00000002223, BRAKERZWPG00000002567, BRAKERZWPG00000002937, BRAKERZWPG00000002983, BRAKERZWPG00000003036, BRAKERZWPG00000003591, BRAKERZWPG00000003654, BRAKERZWPG00000005686, BRAKERZWPG00000006334, BRAKERZW…		ENSQOYG00000006701, ENSQOYG00000009004, ENSQOYG00000010881	ENSJBKG00000012266
OG0000207	BRAKERRCBG00000015205, BRAKERRCBG00000016046, BRAKERRCBG00000016191, BRAKERRCBG00000016549, BRAKERRCBG00000017072		BRAKERXYFG00000007356, BRAKERXYFG00000014668, BRAKERXYFG00000018363	ENSAJGG00005000326, ENSAJGG00005004054, ENSAJGG00005005632, ENSAJGG00005005856, ENSAJGG00005008113, ENSAJGG00005008886, ENSAJGG00005009516, ENSAJGG00005009687	ENSKZQG00000002584, ENSKZQG00000004275, ENSKZQG00000004926, ENSKZQG00000005554, ENSKZQG00000005694, ENSKZQG00000006144, ENSKZQG00000008775, ENSKZQG00000009963, ENSKZQG00000010286, ENSKZQG00000010488, ENSKZQG00000011347, ENSKZQG00000012888		ENSQNAG00000000889, ENSQNAG00000001797, ENSQNAG00000001946, ENSQNAG00000009398, ENSQNAG00000012588		ENSCHKG00000005202	ENSAMHG00005002706, ENSAMHG00005010460	ENSEYDG00000000063, ENSEYDG00000002226	BRAKERZWPG00000013864, BRAKERZWPG00000018636, BRAKERZWPG00000018793	ENSNNMG00000004070, ENSNNMG00000004259, ENSNNMG00000006416, ENSNNMG00000006736, ENSNNMG00000007795	ENSQOYG00000000479	ENSJBKG00000001002, ENSJBKG00000001519
OG0000208		BRAKERJTUG00000012118	BRAKERXYFG00000001854, BRAKERXYFG00000002073, BRAKERXYFG00000002100, BRAKERXYFG00000002979, BRAKERXYFG00000003475, BRAKERXYFG00000003989, BRAKERXYFG00000004010, BRAKERXYFG00000006631, BRAKERXYFG00000006686, BRAKERXYFG00000006720, BRAKERXYFG00000007336, BRAKERXYFG00000007424, BRAKERXYFG00000007828, BRAKERXYFG00000008116, BRAKERXYFG00000009012, BRAKERXYFG00000010951, BRAKERXYFG00000011039, BRAKERXY…					LOC119648505, LOC119651026, LOC119653975, LOC119661452			ENSEYDG00000000634	BRAKERZWPG00000000966, BRAKERZWPG00000001165, BRAKERZWPG00000002294, BRAKERZWPG00000003621, BRAKERZWPG00000005613, BRAKERZWPG00000005878, BRAKERZWPG00000006761, BRAKERZWPG00000006841, BRAKERZWPG00000007047, BRAKERZWPG00000007794, BRAKERZWPG00000013614, BRAKERZWPG00000014902, BRAKERZWPG00000015158, BRAKERZWPG00000017317
OG0000209	BRAKERRCBG00000004906, BRAKERRCBG00000007716, BRAKERRCBG00000007809	BRAKERJTUG00000006064, BRAKERJTUG00000006127, BRAKERJTUG00000008002	BRAKERXYFG00000000306, BRAKERXYFG00000001609, BRAKERXYFG00000005299, BRAKERXYFG00000005408, BRAKERXYFG00000007158, BRAKERXYFG00000008199	ENSAJGG00005008391	ENSKZQG00000010143	FBgn0030206, FBgn0034379	ENSQNAG00000003312, ENSQNAG00000006722, ENSQNAG00000006953	LOC119646164, LOC119646880, LOC119654421	ENSCHKG00000006935	ENSAMHG00005009906	ENSEYDG00000001331	BRAKERZWPG00000012438, BRAKERZWPG00000012572, BRAKERZWPG00000012733, BRAKERZWPG00000012863, BRAKERZWPG00000012878, BRAKERZWPG00000012939, BRAKERZWPG00000013029, BRAKERZWPG00000013049, BRAKERZWPG00000013179, BRAKERZWPG00000013230, BRAKERZWPG00000013668, BRAKERZWPG00000013693, BRAKERZWPG00000013823, BRAKERZWPG00000013943, BRAKERZWPG00000014071, BRAKERZWPG00000014499	ENSNNMG00000001109	ENSQOYG00000006361, ENSQOYG00000008093, ENSQOYG00000008271, ENSQOYG00000009033, ENSQOYG00000009066	ENSJBKG00000012427
OG0000210	BRAKERRCBG00000008291, BRAKERRCBG00000008529, BRAKERRCBG00000011831, BRAKERRCBG00000012767	BRAKERJTUG00000003777, BRAKERJTUG00000006544, BRAKERJTUG00000006749, BRAKERJTUG00000006895, BRAKERJTUG00000009324	BRAKERXYFG00000002344, BRAKERXYFG00000007571, BRAKERXYFG00000009066	ENSAJGG00005009215	ENSKZQG00000010104	FBgn0011280, FBgn0011283, FBgn0031110	ENSQNAG00000005787, ENSQNAG00000006220, ENSQNAG00000008213	LOC119646159, LOC119646393, LOC119655545, LOC119655763, LOC119656198, LOC119661562, LOC119661665	ENSCHKG00000009186, ENSCHKG00000010301, ENSCHKG00000010304, ENSCHKG00000010814, ENSCHKG00000010825	ENSAMHG00005002494	ENSEYDG00000004826, ENSEYDG00000005081	BRAKERZWPG00000000721, BRAKERZWPG00000001721, BRAKERZWPG00000002868, BRAKERZWPG00000003477, BRAKERZWPG00000003824, BRAKERZWPG00000009773, BRAKERZWPG00000010359	ENSNNMG00000012074, ENSNNMG00000012112	ENSQOYG00000004111, ENSQOYG00000007673	ENSJBKG00000000630, ENSJBKG00000003334
OG0000211	BRAKERRCBG00000009157, BRAKERRCBG00000009482, BRAKERRCBG00000010804	BRAKERJTUG00000002606, BRAKERJTUG00000006780, BRAKERJTUG00000007965	BRAKERXYFG00000003942, BRAKERXYFG00000016836, BRAKERXYFG00000018278	ENSAJGG00005008975, ENSAJGG00005011977, ENSAJGG00005012620	ENSKZQG00000005089, ENSKZQG00000008961	FBgn0031169, FBgn0031170, FBgn0031171, FBgn0034493, FBgn0036747, FBgn0051213, FBgn0261998, FBgn0263747	ENSQNAG00000004424	LOC119647039, LOC119657412, LOC119658016	ENSCHKG00000000160, ENSCHKG00000001923, ENSCHKG00000002394, ENSCHKG00000003437	ENSAMHG00005003310	ENSEYDG00000005268	BRAKERZWPG00000001812, BRAKERZWPG00000008049, BRAKERZWPG00000008054, BRAKERZWPG00000008147, BRAKERZWPG00000008742, BRAKERZWPG00000008863, BRAKERZWPG00000008869	ENSNNMG00000010457	ENSQOYG00000000676, ENSQOYG00000000955, ENSQOYG00000001792, ENSQOYG00000001877, ENSQOYG00000002584, ENSQOYG00000002675	ENSJBKG00000001680, ENSJBKG00000002320
OG0000212			BRAKERXYFG00000000613, BRAKERXYFG00000001766, BRAKERXYFG00000003405, BRAKERXYFG00000004847, BRAKERXYFG00000005691, BRAKERXYFG00000006774, BRAKERXYFG00000006829, BRAKERXYFG00000006924, BRAKERXYFG00000007881, BRAKERXYFG00000008513, BRAKERXYFG00000008689, BRAKERXYFG00000009359, BRAKERXYFG00000009513, BRAKERXYFG00000010070, BRAKERXYFG00000010686, BRAKERXYFG00000010708, BRAKERXYFG00000011044, BRAKERXY…
OG0000213												BRAKERZWPG00000000101, BRAKERZWPG00000000716, BRAKERZWPG00000001091, BRAKERZWPG00000001677, BRAKERZWPG00000001747, BRAKERZWPG00000002253, BRAKERZWPG00000002465, BRAKERZWPG00000002793, BRAKERZWPG00000002990, BRAKERZWPG00000003342, BRAKERZWPG00000003434, BRAKERZWPG00000003642, BRAKERZWPG00000003798, BRAKERZWPG00000004173, BRAKERZWPG00000004715, BRAKERZWPG00000005757, BRAKERZWPG00000005848, BRAKERZW…
OG0000214	BRAKERRCBG00000000124, BRAKERRCBG00000003703, BRAKERRCBG00000007626	BRAKERJTUG00000000634	BRAKERXYFG00000001996, BRAKERXYFG00000004225, BRAKERXYFG00000006922, BRAKERXYFG00000012500, BRAKERXYFG00000013374, BRAKERXYFG00000017356, BRAKERXYFG00000020220	ENSAJGG00005006289, ENSAJGG00005008339, ENSAJGG00005010830, ENSAJGG00005011658, ENSAJGG00005012180	ENSKZQG00000003510, ENSKZQG00000005779, ENSKZQG00000006526, ENSKZQG00000007858, ENSKZQG00000009357, ENSKZQG00000011716	FBgn0027544	ENSQNAG00000005811, ENSQNAG00000009102		ENSCHKG00000006899, ENSCHKG00000007324	ENSAMHG00005005000	ENSEYDG00000001734, ENSEYDG00000004662, ENSEYDG00000010349	BRAKERZWPG00000002890, BRAKERZWPG00000010962, BRAKERZWPG00000012722, BRAKERZWPG00000012951, BRAKERZWPG00000015636, BRAKERZWPG00000016661, BRAKERZWPG00000017619, BRAKERZWPG00000018089, BRAKERZWPG00000019207, BRAKERZWPG00000019387	ENSNNMG00000000532, ENSNNMG00000000637, ENSNNMG00000006037, ENSNNMG00000010250		ENSJBKG00000000229, ENSJBKG00000003046
OG0000215	BRAKERRCBG00000000319, BRAKERRCBG00000003649, BRAKERRCBG00000003746, BRAKERRCBG00000004203, BRAKERRCBG00000008973, BRAKERRCBG00000017155	BRAKERJTUG00000007735, BRAKERJTUG00000008869, BRAKERJTUG00000010142, BRAKERJTUG00000012242, BRAKERJTUG00000013470, BRAKERJTUG00000016139, BRAKERJTUG00000016869	BRAKERXYFG00000000456, BRAKERXYFG00000005903, BRAKERXYFG00000010464, BRAKERXYFG00000013165, BRAKERXYFG00000013680, BRAKERXYFG00000017274, BRAKERXYFG00000017775	ENSAJGG00005001117, ENSAJGG00005003186, ENSAJGG00005010122, ENSAJGG00005012069	ENSKZQG00000000683, ENSKZQG00000004257, ENSKZQG00000005804, ENSKZQG00000007189, ENSKZQG00000010134, ENSKZQG00000011142		ENSQNAG00000009075			ENSAMHG00005004919	ENSEYDG00000000502, ENSEYDG00000001528	BRAKERZWPG00000002568, BRAKERZWPG00000007503, BRAKERZWPG00000008122, BRAKERZWPG00000008612, BRAKERZWPG00000010009, BRAKERZWPG00000014699, BRAKERZWPG00000015373, BRAKERZWPG00000017234		ENSQOYG00000001530, ENSQOYG00000004221, ENSQOYG00000007378, ENSQOYG00000009261	ENSJBKG00000012402
OG0000216	BRAKERRCBG00000000570, BRAKERRCBG00000002278, BRAKERRCBG00000002577, BRAKERRCBG00000002874, BRAKERRCBG00000003880, BRAKERRCBG00000004058, BRAKERRCBG00000006295, BRAKERRCBG00000006554, BRAKERRCBG00000007597, BRAKERRCBG00000012667, BRAKERRCBG00000014308, BRAKERRCBG00000016699	BRAKERJTUG00000001709, BRAKERJTUG00000003894, BRAKERJTUG00000005781, BRAKERJTUG00000006449, BRAKERJTUG00000007756, BRAKERJTUG00000009030, BRAKERJTUG00000009538, BRAKERJTUG00000009943, BRAKERJTUG00000010540, BRAKERJTUG00000011245, BRAKERJTUG00000011525, BRAKERJTUG00000014573, BRAKERJTUG00000014788, BRAKERJTUG00000017692, BRAKERJTUG00000017896		ENSAJGG00005004860, ENSAJGG00005008167, ENSAJGG00005008201, ENSAJGG00005011511	ENSKZQG00000000094, ENSKZQG00000006178, ENSKZQG00000009938		ENSQNAG00000011426		ENSCHKG00000002106, ENSCHKG00000002558, ENSCHKG00000004358, ENSCHKG00000005086, ENSCHKG00000006768, ENSCHKG00000007612		ENSEYDG00000003624, ENSEYDG00000007366		ENSNNMG00000011135, ENSNNMG00000012223, ENSNNMG00000012372		ENSJBKG00000003549
OG0000217	BRAKERRCBG00000000889, BRAKERRCBG00000012525, BRAKERRCBG00000014825	BRAKERJTUG00000006965, BRAKERJTUG00000010594, BRAKERJTUG00000016752	BRAKERXYFG00000006032, BRAKERXYFG00000020174	ENSAJGG00005000104, ENSAJGG00005001573, ENSAJGG00005002702, ENSAJGG00005003377	ENSKZQG00000000811, ENSKZQG00000006821, ENSKZQG00000011870, ENSKZQG00000012913	FBgn0032453, FBgn0037432, FBgn0037433	ENSQNAG00000000496, ENSQNAG00000003741, ENSQNAG00000009207, ENSQNAG00000010669	LOC119650938, LOC119651641, LOC119653621	ENSCHKG00000006389	ENSAMHG00005000696, ENSAMHG00005003750, ENSAMHG00005006437, ENSAMHG00005007228	ENSEYDG00000003821, ENSEYDG00000010587, ENSEYDG00000011756	BRAKERZWPG00000010702, BRAKERZWPG00000017597	ENSNNMG00000000378, ENSNNMG00000004739, ENSNNMG00000004777, ENSNNMG00000005724	ENSQOYG00000000295, ENSQOYG00000001328, ENSQOYG00000004298	ENSJBKG00000004160, ENSJBKG00000004601, ENSJBKG00000005409, ENSJBKG00000010769
OG0000218	BRAKERRCBG00000006039, BRAKERRCBG00000006415, BRAKERRCBG00000006619, BRAKERRCBG00000007554	BRAKERJTUG00000005011, BRAKERJTUG00000005873, BRAKERJTUG00000006313, BRAKERJTUG00000008425, BRAKERJTUG00000008946, BRAKERJTUG00000009353	BRAKERXYFG00000001047, BRAKERXYFG00000001472, BRAKERXYFG00000002797, BRAKERXYFG00000003642, BRAKERXYFG00000004674	ENSAJGG00005007571	ENSKZQG00000011055	FBgn0015568, FBgn0015569, FBgn0015570, FBgn0015571, FBgn0015572, FBgn0015574, FBgn0015575, FBgn0015576, FBgn0015577, FBgn0034736, FBgn0261393	ENSQNAG00000003324	LOC119655185, LOC119658877, LOC119658988, LOC119661138	ENSCHKG00000009757	ENSAMHG00005008751	ENSEYDG00000000921	BRAKERZWPG00000012336, BRAKERZWPG00000012478, BRAKERZWPG00000013075, BRAKERZWPG00000013112, BRAKERZWPG00000013257, BRAKERZWPG00000013646, BRAKERZWPG00000014081	ENSNNMG00000000702	ENSQOYG00000005134, ENSQOYG00000007889	ENSJBKG00000010627
OG0000219	BRAKERRCBG00000006201	BRAKERJTUG00000003155, BRAKERJTUG00000003781, BRAKERJTUG00000005187, BRAKERJTUG00000006322, BRAKERJTUG00000007422, BRAKERJTUG00000007812, BRAKERJTUG00000011189, BRAKERJTUG00000011234, BRAKERJTUG00000011655, BRAKERJTUG00000013968, BRAKERJTUG00000015258, BRAKERJTUG00000015637, BRAKERJTUG00000016387, BRAKERJTUG00000017273	BRAKERXYFG00000001191, BRAKERXYFG00000001195, BRAKERXYFG00000001712, BRAKERXYFG00000002131, BRAKERXYFG00000003553, BRAKERXYFG00000004496, BRAKERXYFG00000005403, BRAKERXYFG00000007016, BRAKERXYFG00000008328, BRAKERXYFG00000010182, BRAKERXYFG00000010910, BRAKERXYFG00000013511, BRAKERXYFG00000015165, BRAKERXYFG00000015744, BRAKERXYFG00000016293, BRAKERXYFG00000016814, BRAKERXYFG00000019351, BRAKERXY…	ENSAJGG00005000699, ENSAJGG00005003827, ENSAJGG00005005973	ENSKZQG00000008728		ENSQNAG00000007274		ENSCHKG00000008493	ENSAMHG00005004958	ENSEYDG00000008668	BRAKERZWPG00000004378, BRAKERZWPG00000016282	ENSNNMG00000010143		ENSJBKG00000011749
OG0000220	BRAKERRCBG00000007892, BRAKERRCBG00000008732	BRAKERJTUG00000002060, BRAKERJTUG00000002452, BRAKERJTUG00000004066, BRAKERJTUG00000004655	BRAKERXYFG00000000089, BRAKERXYFG00000013142, BRAKERXYFG00000014323, BRAKERXYFG00000015419	ENSAJGG00005009208, ENSAJGG00005009975, ENSAJGG00005011341, ENSAJGG00005011375	ENSKZQG00000005395, ENSKZQG00000007674	FBgn0040321, FBgn0050148	ENSQNAG00000000601, ENSQNAG00000002466	LOC119647933, LOC119648509, LOC119648725, LOC119649535, LOC119649581, LOC119649642, LOC119649838, LOC119649939, LOC119650077, LOC119650080, LOC119650285, LOC119659632		ENSAMHG00005000784, ENSAMHG00005001515, ENSAMHG00005003496, ENSAMHG00005004717, ENSAMHG00005005151	ENSEYDG00000010379, ENSEYDG00000011022	BRAKERZWPG00000004038, BRAKERZWPG00000006388, BRAKERZWPG00000006515	ENSNNMG00000004383, ENSNNMG00000006920	ENSQOYG00000010357	ENSJBKG00000000874, ENSJBKG00000005887
OG0000221	BRAKERRCBG00000008037, BRAKERRCBG00000014658	BRAKERJTUG00000002406, BRAKERJTUG00000014950	BRAKERXYFG00000008637, BRAKERXYFG00000010889	ENSAJGG00005002831, ENSAJGG00005008514, ENSAJGG00005009629, ENSAJGG00005010349, ENSAJGG00005010361, ENSAJGG00005011032	ENSKZQG00000002090, ENSKZQG00000004729, ENSKZQG00000005938, ENSKZQG00000007866, ENSKZQG00000010274, ENSKZQG00000011478	FBgn0031391	ENSQNAG00000001858, ENSQNAG00000002704, ENSQNAG00000003697	LOC119649353, LOC119653703	ENSCHKG00000000244, ENSCHKG00000009956	ENSAMHG00005000034, ENSAMHG00005006926, ENSAMHG00005007707, ENSAMHG00005009178	ENSEYDG00000001180, ENSEYDG00000003089, ENSEYDG00000010248, ENSEYDG00000010275	BRAKERZWPG00000000117, BRAKERZWPG00000004733	ENSNNMG00000001422, ENSNNMG00000003592, ENSNNMG00000006248, ENSNNMG00000006602, ENSNNMG00000006772, ENSNNMG00000011813	ENSQOYG00000004570, ENSQOYG00000012335	ENSJBKG00000003993, ENSJBKG00000008533, ENSJBKG00000009714
OG0000222	BRAKERRCBG00000000740, BRAKERRCBG00000001060, BRAKERRCBG00000003949, BRAKERRCBG00000016839	BRAKERJTUG00000000797, BRAKERJTUG00000001891, BRAKERJTUG00000006881, BRAKERJTUG00000012389	BRAKERXYFG00000000090, BRAKERXYFG00000014512, BRAKERXYFG00000020715		ENSKZQG00000005381				ENSCHKG00000003665, ENSCHKG00000003979	ENSAMHG00005005831	ENSEYDG00000003106	BRAKERZWPG00000000375, BRAKERZWPG00000000389, BRAKERZWPG00000001363, BRAKERZWPG00000001405, BRAKERZWPG00000002653, BRAKERZWPG00000002710, BRAKERZWPG00000003357, BRAKERZWPG00000003503, BRAKERZWPG00000006583, BRAKERZWPG00000006967, BRAKERZWPG00000007650, BRAKERZWPG00000009385, BRAKERZWPG00000011180, BRAKERZWPG00000011388, BRAKERZWPG00000011684, BRAKERZWPG00000011872, BRAKERZWPG00000012519, BRAKERZW…
OG0000223	BRAKERRCBG00000000771, BRAKERRCBG00000002220, BRAKERRCBG00000002344, BRAKERRCBG00000002484, BRAKERRCBG00000004134, BRAKERRCBG00000004362, BRAKERRCBG00000004999, BRAKERRCBG00000005148, BRAKERRCBG00000006231, BRAKERRCBG00000006387, BRAKERRCBG00000014834, BRAKERRCBG00000015013, BRAKERRCBG00000016128, BRAKERRCBG00000016679, BRAKERRCBG00000017341	BRAKERJTUG00000007831, BRAKERJTUG00000008333, BRAKERJTUG00000011101, BRAKERJTUG00000012101, BRAKERJTUG00000016255, BRAKERJTUG00000017382	BRAKERXYFG00000001880, BRAKERXYFG00000002562, BRAKERXYFG00000007313, BRAKERXYFG00000007742, BRAKERXYFG00000009309, BRAKERXYFG00000009868, BRAKERXYFG00000010574, BRAKERXYFG00000016549, BRAKERXYFG00000018093, BRAKERXYFG00000018434, BRAKERXYFG00000019489, BRAKERXYFG00000020739	ENSAJGG00005000264, ENSAJGG00005005953					ENSCHKG00000001115, ENSCHKG00000007719			BRAKERZWPG00000001386, BRAKERZWPG00000001857, BRAKERZWPG00000006067, BRAKERZWPG00000007440, BRAKERZWPG00000011638, BRAKERZWPG00000014752, BRAKERZWPG00000018506, BRAKERZWPG00000019504	ENSNNMG00000012477
OG0000224	BRAKERRCBG00000002300, BRAKERRCBG00000002947, BRAKERRCBG00000006435, BRAKERRCBG00000010623, BRAKERRCBG00000014343, BRAKERRCBG00000014706, BRAKERRCBG00000014758, BRAKERRCBG00000015944, BRAKERRCBG00000016197, BRAKERRCBG00000017078	BRAKERJTUG00000005124, BRAKERJTUG00000005153, BRAKERJTUG00000006188, BRAKERJTUG00000006382, BRAKERJTUG00000006443, BRAKERJTUG00000008470, BRAKERJTUG00000008471, BRAKERJTUG00000010262, BRAKERJTUG00000010689, BRAKERJTUG00000011192, BRAKERJTUG00000012207, BRAKERJTUG00000012429, BRAKERJTUG00000015129, BRAKERJTUG00000015990, BRAKERJTUG00000016003, BRAKERJTUG00000017251	BRAKERXYFG00000008303, BRAKERXYFG00000010706, BRAKERXYFG00000014123, BRAKERXYFG00000014301, BRAKERXYFG00000015927, BRAKERXYFG00000016099, BRAKERXYFG00000017046, BRAKERXYFG00000017063		ENSKZQG00000011269			LOC119646359, LOC119652059, LOC119654039			ENSEYDG00000004341	BRAKERZWPG00000003873, BRAKERZWPG00000012205, BRAKERZWPG00000012876, BRAKERZWPG00000013193		ENSQOYG00000003789, ENSQOYG00000008449	ENSJBKG00000009828
OG0000225	BRAKERRCBG00000002930, BRAKERRCBG00000004126		BRAKERXYFG00000008751, BRAKERXYFG00000014282, BRAKERXYFG00000021964, BRAKERXYFG00000022055	ENSAJGG00005001210, ENSAJGG00005004288, ENSAJGG00005006772, ENSAJGG00005007656, ENSAJGG00005012241	ENSKZQG00000003512, ENSKZQG00000011168, ENSKZQG00000012267, ENSKZQG00000012283		ENSQNAG00000001927, ENSQNAG00000007664, ENSQNAG00000008397	LOC119646364, LOC119647163, LOC119653017, LOC119661085	ENSCHKG00000008475, ENSCHKG00000009103	ENSAMHG00005001580, ENSAMHG00005007208, ENSAMHG00005008792	ENSEYDG00000007978, ENSEYDG00000010107	BRAKERZWPG00000010483, BRAKERZWPG00000012644, BRAKERZWPG00000013891	ENSNNMG00000008924	ENSQOYG00000000864, ENSQOYG00000001510, ENSQOYG00000003350, ENSQOYG00000005266, ENSQOYG00000008434, ENSQOYG00000009521, ENSQOYG00000010150	ENSJBKG00000001463, ENSJBKG00000002382, ENSJBKG00000003234, ENSJBKG00000005173, ENSJBKG00000006960, ENSJBKG00000010339
OG0000226	BRAKERRCBG00000003154, BRAKERRCBG00000014698	BRAKERJTUG00000010958, BRAKERJTUG00000016242	BRAKERXYFG00000000354, BRAKERXYFG00000004721, BRAKERXYFG00000005187, BRAKERXYFG00000007025	ENSAJGG00005003289, ENSAJGG00005007316	ENSKZQG00000001788, ENSKZQG00000002938	FBgn0000808	ENSQNAG00000002174, ENSQNAG00000009064, ENSQNAG00000009321, ENSQNAG00000011841, ENSQNAG00000012303	LOC119650680, LOC119659848	ENSCHKG00000000176, ENSCHKG00000001510	ENSAMHG00005004072, ENSAMHG00005005397, ENSAMHG00005006254, ENSAMHG00005006540, ENSAMHG00005007625	ENSEYDG00000001121, ENSEYDG00000004555, ENSEYDG00000005492, ENSEYDG00000006462, ENSEYDG00000007240, ENSEYDG00000007338, ENSEYDG00000007975	BRAKERZWPG00000009822, BRAKERZWPG00000011389, BRAKERZWPG00000015856	ENSNNMG00000008070, ENSNNMG00000008593	ENSQOYG00000002866, ENSQOYG00000009082	ENSJBKG00000001718, ENSJBKG00000004659, ENSJBKG00000004969, ENSJBKG00000005038, ENSJBKG00000008866
OG0000227	BRAKERRCBG00000003526, BRAKERRCBG00000009870, BRAKERRCBG00000017238	BRAKERJTUG00000004516, BRAKERJTUG00000013226, BRAKERJTUG00000017647, BRAKERJTUG00000017941	BRAKERXYFG00000017822, BRAKERXYFG00000020637, BRAKERXYFG00000021653, BRAKERXYFG00000021709	ENSAJGG00005000191	ENSKZQG00000001216, ENSKZQG00000003465	FBgn0029170, FBgn0031957, FBgn0033658, FBgn0033855, FBgn0039469	ENSQNAG00000008619, ENSQNAG00000011462, ENSQNAG00000012557	LOC119651801, LOC119657390, LOC119660753, LOC119660760	ENSCHKG00000001960, ENSCHKG00000009729, ENSCHKG00000009840, ENSCHKG00000010012	ENSAMHG00005004948, ENSAMHG00005010913	ENSEYDG00000001089, ENSEYDG00000002526, ENSEYDG00000003402	BRAKERZWPG00000009630, BRAKERZWPG00000018430, BRAKERZWPG00000019095, BRAKERZWPG00000019364	ENSNNMG00000001786, ENSNNMG00000003500, ENSNNMG00000008861	ENSQOYG00000002198, ENSQOYG00000008630	ENSJBKG00000002942, ENSJBKG00000012984
OG0000228	BRAKERRCBG00000004672, BRAKERRCBG00000006073, BRAKERRCBG00000006534, BRAKERRCBG00000008126	BRAKERJTUG00000005225, BRAKERJTUG00000006051, BRAKERJTUG00000006172, BRAKERJTUG00000007474	BRAKERXYFG00000003797, BRAKERXYFG00000006045, BRAKERXYFG00000007577	ENSAJGG00005006693	ENSKZQG00000010462	FBgn0033931, FBgn0038859, FBgn0050052, FBgn0050072, FBgn0050074	ENSQNAG00000003906	LOC119646346, LOC119646534, LOC119646539, LOC119646651, LOC119646813, LOC119657630, LOC119659326, LOC119661136, LOC119661137, LOC119661437, LOC119661438, LOC119661578		ENSAMHG00005010174	ENSEYDG00000000139	BRAKERZWPG00000000667, BRAKERZWPG00000002592, BRAKERZWPG00000003186, BRAKERZWPG00000003729, BRAKERZWPG00000010324, BRAKERZWPG00000012755, BRAKERZWPG00000013223	ENSNNMG00000000179	ENSQOYG00000003940, ENSQOYG00000004765, ENSQOYG00000005707, ENSQOYG00000009194	ENSJBKG00000011274
OG0000229	BRAKERRCBG00000004712, BRAKERRCBG00000006268, BRAKERRCBG00000006635, BRAKERRCBG00000008702	BRAKERJTUG00000005607, BRAKERJTUG00000006970, BRAKERJTUG00000007865, BRAKERJTUG00000009112, BRAKERJTUG00000009674	BRAKERXYFG00000001676, BRAKERXYFG00000002146, BRAKERXYFG00000005923	ENSAJGG00005007540, ENSAJGG00005007587, ENSAJGG00005009881, ENSAJGG00005010180, ENSAJGG00005010308	ENSKZQG00000004804, ENSKZQG00000007986, ENSKZQG00000011967	FBgn0010385	ENSQNAG00000001850, ENSQNAG00000005194, ENSQNAG00000006377, ENSQNAG00000010516	LOC119653978, LOC119653984, LOC119653991, LOC119654016, LOC119658450, LOC119661185, LOC119661671		ENSAMHG00005002192, ENSAMHG00005008666	ENSEYDG00000000287, ENSEYDG00000000705	BRAKERZWPG00000013067, BRAKERZWPG00000014403, BRAKERZWPG00000014476	ENSNNMG00000003702, ENSNNMG00000003768, ENSNNMG00000004582, ENSNNMG00000009606	ENSQOYG00000008233	ENSJBKG00000002613, ENSJBKG00000009686
OG0000230	BRAKERRCBG00000005293, BRAKERRCBG00000007956	BRAKERJTUG00000007357, BRAKERJTUG00000008653	BRAKERXYFG00000000591, BRAKERXYFG00000002734	ENSAJGG00005008190, ENSAJGG00005008545	ENSKZQG00000009958, ENSKZQG00000010300, ENSKZQG00000010867	FBgn0031407, FBgn0031412, FBgn0054049	ENSQNAG00000000746, ENSQNAG00000000883, ENSQNAG00000002764, ENSQNAG00000003905, ENSQNAG00000004337, ENSQNAG00000004806	LOC119661529	ENSCHKG00000005313	ENSAMHG00005008075, ENSAMHG00005010754, ENSAMHG00005010822, ENSAMHG00005011105	ENSEYDG00000000242, ENSEYDG00000000522, ENSEYDG00000000825, ENSEYDG00000001646, ENSEYDG00000002771	BRAKERZWPG00000014241, BRAKERZWPG00000014287	ENSNNMG00000000849, ENSNNMG00000000945, ENSNNMG00000001220, ENSNNMG00000002314, ENSNNMG00000002744, ENSNNMG00000003488	ENSQOYG00000007649	ENSJBKG00000008373, ENSJBKG00000008886, ENSJBKG00000010224, ENSJBKG00000010362, ENSJBKG00000010842, ENSJBKG00000011623
OG0000231	BRAKERRCBG00000006771, BRAKERRCBG00000007722	BRAKERJTUG00000005707, BRAKERJTUG00000006230, BRAKERJTUG00000007107	BRAKERXYFG00000001562, BRAKERXYFG00000002482	ENSAJGG00005004209, ENSAJGG00005004280	ENSKZQG00000011587, ENSKZQG00000012098	FBgn0029866, FBgn0033203, FBgn0033204, FBgn0033205, FBgn0050491, FBgn0050495	ENSQNAG00000002527, ENSQNAG00000003066, ENSQNAG00000003565	LOC119654483, LOC119661729	ENSCHKG00000007986, ENSCHKG00000010901	ENSAMHG00005008994, ENSAMHG00005009595, ENSAMHG00005010727, ENSAMHG00005011141	ENSEYDG00000001648, ENSEYDG00000003595, ENSEYDG00000003776	BRAKERZWPG00000012385, BRAKERZWPG00000013506	ENSNNMG00000000116, ENSNNMG00000000139, ENSNNMG00000000975, ENSNNMG00000001732, ENSNNMG00000002683, ENSNNMG00000002908, ENSNNMG00000003118	ENSQOYG00000008302, ENSQOYG00000011431	ENSJBKG00000008636, ENSJBKG00000008888, ENSJBKG00000010149, ENSJBKG00000012587
OG0000232	BRAKERRCBG00000009032, BRAKERRCBG00000009560, BRAKERRCBG00000010425, BRAKERRCBG00000012365, BRAKERRCBG00000012641	BRAKERJTUG00000000395, BRAKERJTUG00000001009, BRAKERJTUG00000002478, BRAKERJTUG00000003041, BRAKERJTUG00000004408, BRAKERJTUG00000004578	BRAKERXYFG00000018630, BRAKERXYFG00000018866, BRAKERXYFG00000019341, BRAKERXYFG00000020681	ENSAJGG00005009842, ENSAJGG00005011637, ENSAJGG00005011907	ENSKZQG00000007198, ENSKZQG00000008350, ENSKZQG00000009232	FBgn0030347, FBgn0030348	ENSQNAG00000005652, ENSQNAG00000006506, ENSQNAG00000007811	LOC119656788, LOC119657098	ENSCHKG00000001727, ENSCHKG00000003566, ENSCHKG00000003652	ENSAMHG00005000229, ENSAMHG00005000420, ENSAMHG00005002308	ENSEYDG00000005168, ENSEYDG00000008030, ENSEYDG00000008239	BRAKERZWPG00000008734	ENSNNMG00000009119, ENSNNMG00000009590, ENSNNMG00000009742	ENSQOYG00000000449, ENSQOYG00000003828	ENSJBKG00000000463, ENSJBKG00000000954, ENSJBKG00000004078
OG0000233	BRAKERRCBG00000010854, BRAKERRCBG00000010860, BRAKERRCBG00000013316, BRAKERRCBG00000013451	BRAKERJTUG00000001201, BRAKERJTUG00000001367, BRAKERJTUG00000004860, BRAKERJTUG00000004925	BRAKERXYFG00000016889, BRAKERXYFG00000017308, BRAKERXYFG00000017335, BRAKERXYFG00000017454, BRAKERXYFG00000017927, BRAKERXYFG00000018920, BRAKERXYFG00000019048, BRAKERXYFG00000020037	ENSAJGG00005000173	ENSKZQG00000001458	FBgn0051233, FBgn0051343	ENSQNAG00000008531	LOC119657015, LOC119657253, LOC119657379, LOC119658134, LOC119658465	ENSCHKG00000005130, ENSCHKG00000010504	ENSAMHG00005009698	ENSEYDG00000000492	BRAKERZWPG00000007374, BRAKERZWPG00000007492, BRAKERZWPG00000008329, BRAKERZWPG00000008520, BRAKERZWPG00000008997	ENSNNMG00000002896	ENSQOYG00000001130, ENSQOYG00000001743, ENSQOYG00000002330, ENSQOYG00000002713, ENSQOYG00000002859, ENSQOYG00000003062, ENSQOYG00000003541, ENSQOYG00000003759, ENSQOYG00000004055	ENSJBKG00000009473
OG0000234	BRAKERRCBG00000015023, BRAKERRCBG00000017145	BRAKERJTUG00000014092	BRAKERXYFG00000011622, BRAKERXYFG00000014457	ENSAJGG00005010071	ENSKZQG00000008180	FBgn0011834, FBgn0031141, FBgn0031409	ENSQNAG00000005115, ENSQNAG00000006063, ENSQNAG00000007241, ENSQNAG00000011229	LOC119653443, LOC119653832, LOC119653833, LOC119653834, LOC119653835, LOC119653836, LOC119653837, LOC119653838, LOC119653839, LOC119653840, LOC119655482, LOC119656166	ENSCHKG00000000263, ENSCHKG00000008499	ENSAMHG00005001069, ENSAMHG00005001202, ENSAMHG00005003840, ENSAMHG00005007998, ENSAMHG00005009378	ENSEYDG00000006891, ENSEYDG00000007033, ENSEYDG00000007279, ENSEYDG00000010094	BRAKERZWPG00000002109, BRAKERZWPG00000002447, BRAKERZWPG00000003185	ENSNNMG00000009098	ENSQOYG00000007210	ENSJBKG00000000603, ENSJBKG00000001198, ENSJBKG00000002215, ENSJBKG00000012777
OG0000235						FBgn0033640, FBgn0034906, FBgn0035011, FBgn0035012, FBgn0035068, FBgn0039621, FBgn0053453, FBgn0053454, FBgn0053463, FBgn0053483, FBgn0053632, FBgn0053648, FBgn0053654, FBgn0053658, FBgn0053679, FBgn0053687, FBgn0053688, FBgn0053689, FBgn0053690, FBgn0053700, FBgn0053702, FBgn0053703, FBgn0053721, FBgn0053723, FBgn0053725, FBgn0053752, FBgn0053757, FBgn0053758, FBgn0053764, FBgn0053773, FBgn00537…			ENSCHKG00000005861
OG0000236	BRAKERRCBG00000000203, BRAKERRCBG00000000473, BRAKERRCBG00000000916, BRAKERRCBG00000001713, BRAKERRCBG00000003818	BRAKERJTUG00000009904, BRAKERJTUG00000010349, BRAKERJTUG00000011035, BRAKERJTUG00000011772, BRAKERJTUG00000011935, BRAKERJTUG00000012762, BRAKERJTUG00000013061, BRAKERJTUG00000013384, BRAKERJTUG00000013692	BRAKERXYFG00000000169, BRAKERXYFG00000001742, BRAKERXYFG00000003242, BRAKERXYFG00000003248, BRAKERXYFG00000003985, BRAKERXYFG00000004139, BRAKERXYFG00000004991, BRAKERXYFG00000007453	ENSAJGG00005005022	ENSKZQG00000011808	FBgn0010053, FBgn0034405, FBgn0034406	ENSQNAG00000004244	LOC119646308, LOC119646589, LOC119647013, LOC119655559, LOC119657159, LOC119661368, LOC119661769	ENSCHKG00000007427, ENSCHKG00000010257	ENSAMHG00005008243, ENSAMHG00005010418	ENSEYDG00000001503	BRAKERZWPG00000010469	ENSNNMG00000000205	ENSQOYG00000009321	ENSJBKG00000010762, ENSJBKG00000012177
OG0000237	BRAKERRCBG00000001373, BRAKERRCBG00000002013, BRAKERRCBG00000002742, BRAKERRCBG00000004035, BRAKERRCBG00000005879, BRAKERRCBG00000008211, BRAKERRCBG00000008435, BRAKERRCBG00000011737, BRAKERRCBG00000015071, BRAKERRCBG00000015126, BRAKERRCBG00000016458	BRAKERJTUG00000006532, BRAKERJTUG00000010282, BRAKERJTUG00000011472, BRAKERJTUG00000011736, BRAKERJTUG00000011993, BRAKERJTUG00000012670, BRAKERJTUG00000012873, BRAKERJTUG00000014538, BRAKERJTUG00000016203, BRAKERJTUG00000017057, BRAKERJTUG00000017187, BRAKERJTUG00000017407	BRAKERXYFG00000004073, BRAKERXYFG00000006890, BRAKERXYFG00000008582, BRAKERXYFG00000009382, BRAKERXYFG00000013064, BRAKERXYFG00000016349, BRAKERXYFG00000016574, BRAKERXYFG00000019033, BRAKERXYFG00000019298, BRAKERXYFG00000020487	ENSAJGG00005000086	ENSKZQG00000002948		ENSQNAG00000009137, ENSQNAG00000009584		ENSCHKG00000003086			BRAKERZWPG00000009306, BRAKERZWPG00000009327, BRAKERZWPG00000012523, BRAKERZWPG00000013132, BRAKERZWPG00000015902, BRAKERZWPG00000019060			ENSJBKG00000012582
OG0000238	BRAKERRCBG00000001817, BRAKERRCBG00000003521	BRAKERJTUG00000012425, BRAKERJTUG00000013423	BRAKERXYFG00000001213, BRAKERXYFG00000002005, BRAKERXYFG00000008280, BRAKERXYFG00000015382	ENSAJGG00005004793, ENSAJGG00005006890, ENSAJGG00005007314	ENSKZQG00000000148, ENSKZQG00000008872, ENSKZQG00000009902, ENSKZQG00000010868, ENSKZQG00000012306		ENSQNAG00000000362, ENSQNAG00000000520, ENSQNAG00000002619, ENSQNAG00000006778	LOC119652481	ENSCHKG00000007435, ENSCHKG00000010293, ENSCHKG00000010602	ENSAMHG00005010109	ENSEYDG00000000012, ENSEYDG00000000257, ENSEYDG00000001765, ENSEYDG00000003335, ENSEYDG00000003745, ENSEYDG00000003993	BRAKERZWPG00000005184, BRAKERZWPG00000017924, BRAKERZWPG00000018219	ENSNNMG00000000368, ENSNNMG00000000842, ENSNNMG00000001062, ENSNNMG00000001237, ENSNNMG00000001819, ENSNNMG00000003804		ENSJBKG00000008474, ENSJBKG00000008857, ENSJBKG00000009042, ENSJBKG00000010390, ENSJBKG00000011068
OG0000239	BRAKERRCBG00000002113, BRAKERRCBG00000004301	BRAKERJTUG00000005047, BRAKERJTUG00000005055	BRAKERXYFG00000002198	ENSAJGG00005004700, ENSAJGG00005007053, ENSAJGG00005007650, ENSAJGG00005009743	ENSKZQG00000000217, ENSKZQG00000000903, ENSKZQG00000007348, ENSKZQG00000008261, ENSKZQG00000010005, ENSKZQG00000012117		ENSQNAG00000011936		ENSCHKG00000002994	ENSAMHG00005001127, ENSAMHG00005002927, ENSAMHG00005003125, ENSAMHG00005004438	ENSEYDG00000008813, ENSEYDG00000010180	BRAKERZWPG00000000080, BRAKERZWPG00000001253, BRAKERZWPG00000004126, BRAKERZWPG00000006063, BRAKERZWPG00000006274, BRAKERZWPG00000006908, BRAKERZWPG00000008659, BRAKERZWPG00000008889, BRAKERZWPG00000010283, BRAKERZWPG00000010548, BRAKERZWPG00000013140, BRAKERZWPG00000013267, BRAKERZWPG00000014956, BRAKERZWPG00000015106, BRAKERZWPG00000019372, BRAKERZWPG00000019423	ENSNNMG00000003437, ENSNNMG00000005030, ENSNNMG00000007701, ENSNNMG00000011767		ENSJBKG00000003625, ENSJBKG00000005707
OG0000240	BRAKERRCBG00000003743	BRAKERJTUG00000012412	BRAKERXYFG00000001592	ENSAJGG00005000531, ENSAJGG00005006140, ENSAJGG00005006326, ENSAJGG00005006776	ENSKZQG00000000042, ENSKZQG00000000085, ENSKZQG00000001065, ENSKZQG00000003721, ENSKZQG00000003992	FBgn0039297	ENSQNAG00000010149, ENSQNAG00000010517, ENSQNAG00000012013	LOC119660057	ENSCHKG00000003526, ENSCHKG00000003891, ENSCHKG00000009754	ENSAMHG00005005428, ENSAMHG00005007343, ENSAMHG00005007356, ENSAMHG00005007643, ENSAMHG00005007762	ENSEYDG00000001370, ENSEYDG00000006648, ENSEYDG00000007025, ENSEYDG00000007223	BRAKERZWPG00000015909	ENSNNMG00000001064, ENSNNMG00000005404, ENSNNMG00000006083, ENSNNMG00000006230, ENSNNMG00000006956, ENSNNMG00000007308, ENSNNMG00000007375, ENSNNMG00000010054	ENSQOYG00000007813	ENSJBKG00000005350, ENSJBKG00000005367, ENSJBKG00000006200, ENSJBKG00000006411, ENSJBKG00000007015, ENSJBKG00000010585
OG0000241	BRAKERRCBG00000004986, BRAKERRCBG00000005032, BRAKERRCBG00000015261	BRAKERJTUG00000005095, BRAKERJTUG00000016162	BRAKERXYFG00000000069, BRAKERXYFG00000000450, BRAKERXYFG00000007982, BRAKERXYFG00000008042	ENSAJGG00005004480, ENSAJGG00005007261	ENSKZQG00000000522, ENSKZQG00000004073, ENSKZQG00000010778		ENSQNAG00000001077, ENSQNAG00000001444, ENSQNAG00000010811	LOC119651354, LOC119653973	ENSCHKG00000005008, ENSCHKG00000008277, ENSCHKG00000009171, ENSCHKG00000011083, ENSCHKG00000011158	ENSAMHG00005007413, ENSAMHG00005010757, ENSAMHG00005010905	ENSEYDG00000001142, ENSEYDG00000001780, ENSEYDG00000006837	BRAKERZWPG00000010104, BRAKERZWPG00000010605, BRAKERZWPG00000012871	ENSNNMG00000000778, ENSNNMG00000001346, ENSNNMG00000001552, ENSNNMG00000001833, ENSNNMG00000002196, ENSNNMG00000002952	ENSQOYG00000000448, ENSQOYG00000007726	ENSJBKG00000009917, ENSJBKG00000010113, ENSJBKG00000010547, ENSJBKG00000011777
OG0000242	BRAKERRCBG00000006600, BRAKERRCBG00000007261, BRAKERRCBG00000008202, BRAKERRCBG00000015494	BRAKERJTUG00000001200, BRAKERJTUG00000001524, BRAKERJTUG00000003815, BRAKERJTUG00000017571	BRAKERXYFG00000005499, BRAKERXYFG00000009171, BRAKERXYFG00000009588, BRAKERXYFG00000011460, BRAKERXYFG00000011503, BRAKERXYFG00000013683, BRAKERXYFG00000013694, BRAKERXYFG00000014347, BRAKERXYFG00000014877, BRAKERXYFG00000016009, BRAKERXYFG00000016440	ENSAJGG00005009968	ENSKZQG00000007468	FBgn0000640, FBgn0036620, FBgn0042137	ENSQNAG00000000067, ENSQNAG00000001560	LOC119649020, LOC119650011, LOC119654239, LOC119654241, LOC119654242	ENSCHKG00000008473	ENSAMHG00005003494, ENSAMHG00005005203	ENSEYDG00000011827, ENSEYDG00000011917	BRAKERZWPG00000000676, BRAKERZWPG00000000811, BRAKERZWPG00000003484, BRAKERZWPG00000006037	ENSNNMG00000005066	ENSQOYG00000004766, ENSQOYG00000009364	ENSJBKG00000006085, ENSJBKG00000006477
OG0000243	BRAKERRCBG00000009121, BRAKERRCBG00000010444, BRAKERRCBG00000011707, BRAKERRCBG00000013712	BRAKERJTUG00000003121, BRAKERJTUG00000003338, BRAKERJTUG00000003576, BRAKERJTUG00000004821	BRAKERXYFG00000016675, BRAKERXYFG00000018196, BRAKERXYFG00000019146, BRAKERXYFG00000019696, BRAKERXYFG00000021032, BRAKERXYFG00000021106	ENSAJGG00005011346	ENSKZQG00000004694, ENSKZQG00000011158		ENSQNAG00000005004, ENSQNAG00000006494, ENSQNAG00000007205, ENSQNAG00000007582	LOC119658382, LOC119658410	ENSCHKG00000003632	ENSAMHG00005000290, ENSAMHG00005003045	ENSEYDG00000004397, ENSEYDG00000004567, ENSEYDG00000006597	BRAKERZWPG00000008450	ENSNNMG00000008346, ENSNNMG00000008938, ENSNNMG00000009200, ENSNNMG00000009733, ENSNNMG00000010284, ENSNNMG00000011235, ENSNNMG00000011309, ENSNNMG00000011640, ENSNNMG00000011763	ENSQOYG00000001531	ENSJBKG00000000881, ENSJBKG00000001077, ENSJBKG00000001216, ENSJBKG00000001640, ENSJBKG00000002414
OG0000244			BRAKERXYFG00000002147	ENSAJGG00005005670, ENSAJGG00005007948, ENSAJGG00005011999	ENSKZQG00000003820, ENSKZQG00000004617, ENSKZQG00000008721, ENSKZQG00000011824		ENSQNAG00000008691, ENSQNAG00000009309, ENSQNAG00000010095, ENSQNAG00000011915, ENSQNAG00000012480		ENSCHKG00000000086, ENSCHKG00000000371, ENSCHKG00000000821, ENSCHKG00000000839, ENSCHKG00000002375, ENSCHKG00000003889, ENSCHKG00000003903	ENSAMHG00005001958, ENSAMHG00005005454, ENSAMHG00005005909, ENSAMHG00005006454	ENSEYDG00000001343, ENSEYDG00000001377, ENSEYDG00000001942	BRAKERZWPG00000017117, BRAKERZWPG00000018932, BRAKERZWPG00000018936, BRAKERZWPG00000018942, BRAKERZWPG00000019258	ENSNNMG00000002370, ENSNNMG00000006479, ENSNNMG00000006640, ENSNNMG00000009677, ENSNNMG00000011906	ENSQOYG00000008505, ENSQOYG00000009204, ENSQOYG00000010266, ENSQOYG00000011977	ENSJBKG00000003795, ENSJBKG00000007805, ENSJBKG00000007834, ENSJBKG00000012112
OG0000245				ENSAJGG00005001899, ENSAJGG00005002035, ENSAJGG00005002143, ENSAJGG00005004388, ENSAJGG00005004477, ENSAJGG00005007079, ENSAJGG00005008381, ENSAJGG00005008918, ENSAJGG00005010719	ENSKZQG00000000010, ENSKZQG00000002599, ENSKZQG00000004980, ENSKZQG00000008192, ENSKZQG00000008611, ENSKZQG00000009845, ENSKZQG00000010658, ENSKZQG00000011334		ENSQNAG00000000178, ENSQNAG00000001537, ENSQNAG00000003232, ENSQNAG00000008712		ENSCHKG00000001837, ENSCHKG00000003345	ENSAMHG00005000322, ENSAMHG00005002448, ENSAMHG00005004773, ENSAMHG00005009247	ENSEYDG00000003904, ENSEYDG00000007179, ENSEYDG00000008975, ENSEYDG00000010141, ENSEYDG00000010615	BRAKERZWPG00000001302	ENSNNMG00000000911, ENSNNMG00000000995, ENSNNMG00000003268, ENSNNMG00000005473, ENSNNMG00000007779, ENSNNMG00000008170	ENSQOYG00000001106, ENSQOYG00000004999	ENSJBKG00000001654, ENSJBKG00000001794, ENSJBKG00000010006, ENSJBKG00000010200
OG0000246	BRAKERRCBG00000000087, BRAKERRCBG00000001778, BRAKERRCBG00000001800, BRAKERRCBG00000003021	BRAKERJTUG00000010818, BRAKERJTUG00000012834, BRAKERJTUG00000012915, BRAKERJTUG00000013147	BRAKERXYFG00000003366, BRAKERXYFG00000017785, BRAKERXYFG00000019100, BRAKERXYFG00000019431, BRAKERXYFG00000020842	ENSAJGG00005001160, ENSAJGG00005004777, ENSAJGG00005005093, ENSAJGG00005005962	ENSKZQG00000000412, ENSKZQG00000002603	FBgn0038912	ENSQNAG00000011271, ENSQNAG00000011288, ENSQNAG00000011527	LOC119649691, LOC119650640	ENSCHKG00000010071, ENSCHKG00000010427, ENSCHKG00000010640	ENSAMHG00005007462, ENSAMHG00005008179, ENSAMHG00005008550, ENSAMHG00005009531	ENSEYDG00000001232, ENSEYDG00000005298, ENSEYDG00000007101	BRAKERZWPG00000004157, BRAKERZWPG00000017523, BRAKERZWPG00000018295	ENSNNMG00000001404, ENSNNMG00000002627, ENSNNMG00000003397	ENSQOYG00000002473	ENSJBKG00000011859, ENSJBKG00000011981
OG0000247	BRAKERRCBG00000000333, BRAKERRCBG00000000629, BRAKERRCBG00000002819	BRAKERJTUG00000010711, BRAKERJTUG00000011155, BRAKERJTUG00000012050	BRAKERXYFG00000017089, BRAKERXYFG00000017591, BRAKERXYFG00000021168	ENSAJGG00005000767, ENSAJGG00005002726, ENSAJGG00005006729	ENSKZQG00000002783, ENSKZQG00000003365, ENSKZQG00000003478	FBgn0037534, FBgn0051522, FBgn0051523	ENSQNAG00000009498, ENSQNAG00000010670, ENSQNAG00000011267	LOC119650809, LOC119652910, LOC119652966	ENSCHKG00000004941, ENSCHKG00000007734, ENSCHKG00000009823	ENSAMHG00005006477, ENSAMHG00005009938	ENSEYDG00000000923, ENSEYDG00000001731, ENSEYDG00000002513	BRAKERZWPG00000017062, BRAKERZWPG00000017119, BRAKERZWPG00000017562	ENSNNMG00000000283, ENSNNMG00000002674, ENSNNMG00000003404	ENSQOYG00000000464, ENSQOYG00000001446, ENSQOYG00000003550	ENSJBKG00000010027, ENSJBKG00000012485, ENSJBKG00000012703
OG0000248	BRAKERRCBG00000001506, BRAKERRCBG00000005771, BRAKERRCBG00000007340, BRAKERRCBG00000009251, BRAKERRCBG00000009593, BRAKERRCBG00000010997, BRAKERRCBG00000012791	BRAKERJTUG00000002380, BRAKERJTUG00000008462, BRAKERJTUG00000010085, BRAKERJTUG00000015279, BRAKERJTUG00000015630, BRAKERJTUG00000017053	BRAKERXYFG00000022088	ENSAJGG00005001475, ENSAJGG00005002900	ENSKZQG00000001763, ENSKZQG00000004472, ENSKZQG00000010804, ENSKZQG00000012170		ENSQNAG00000003330, ENSQNAG00000009502	LOC119649390	ENSCHKG00000004355	ENSAMHG00005005746, ENSAMHG00005007769	ENSEYDG00000006144, ENSEYDG00000006452, ENSEYDG00000010680	BRAKERZWPG00000000899, BRAKERZWPG00000001702, BRAKERZWPG00000001780, BRAKERZWPG00000004327, BRAKERZWPG00000006007, BRAKERZWPG00000007757, BRAKERZWPG00000014791, BRAKERZWPG00000017644	ENSNNMG00000001903, ENSNNMG00000006423, ENSNNMG00000009287	ENSQOYG00000001749	ENSJBKG00000001518, ENSJBKG00000006375, ENSJBKG00000011397
OG0000249	BRAKERRCBG00000005506, BRAKERRCBG00000008773	BRAKERJTUG00000005275, BRAKERJTUG00000006920	BRAKERXYFG00000004240	ENSAJGG00005000733, ENSAJGG00005001374, ENSAJGG00005002252, ENSAJGG00005002760	ENSKZQG00000002575, ENSKZQG00000003125, ENSKZQG00000003139, ENSKZQG00000003373	FBgn0037174, FBgn0039483, FBgn0039485	ENSQNAG00000007852, ENSQNAG00000008282, ENSQNAG00000009214, ENSQNAG00000010175	LOC119660158, LOC119660851, LOC119661139, LOC119661222	ENSCHKG00000010966, ENSCHKG00000011176	ENSAMHG00005007859, ENSAMHG00005008793, ENSAMHG00005009407	ENSEYDG00000001854, ENSEYDG00000003343, ENSEYDG00000003711	BRAKERZWPG00000012648, BRAKERZWPG00000013274, BRAKERZWPG00000013644, BRAKERZWPG00000013870, BRAKERZWPG00000014561	ENSNNMG00000001889	ENSQOYG00000005823, ENSQOYG00000007536	ENSJBKG00000010311, ENSJBKG00000010549, ENSJBKG00000011692, ENSJBKG00000012359
OG0000250	BRAKERRCBG00000011649, BRAKERRCBG00000015613, BRAKERRCBG00000016251	BRAKERJTUG00000003236, BRAKERJTUG00000016543, BRAKERJTUG00000017020	BRAKERXYFG00000004730, BRAKERXYFG00000014454, BRAKERXYFG00000018820	ENSAJGG00005000517, ENSAJGG00005008744, ENSAJGG00005011610	ENSKZQG00000009133, ENSKZQG00000010315, ENSKZQG00000012596	FBgn0010263, FBgn0086675	ENSQNAG00000003968, ENSQNAG00000006460, ENSQNAG00000006668	LOC119651210, LOC119655962, LOC119657905	ENSCHKG00000003199, ENSCHKG00000007103, ENSCHKG00000008664	ENSAMHG00005000867, ENSAMHG00005001321, ENSAMHG00005005519	ENSEYDG00000005554, ENSEYDG00000006619, ENSEYDG00000008248	BRAKERZWPG00000007632, BRAKERZWPG00000009960, BRAKERZWPG00000011756	ENSNNMG00000005408, ENSNNMG00000008483, ENSNNMG00000010086	ENSQOYG00000000132, ENSQOYG00000001329, ENSQOYG00000007914	ENSJBKG00000002758, ENSJBKG00000002938, ENSJBKG00000008192
OG0000251	BRAKERRCBG00000012015	BRAKERJTUG00000005435, BRAKERJTUG00000010721, BRAKERJTUG00000016532	BRAKERXYFG00000000693, BRAKERXYFG00000001359, BRAKERXYFG00000002548, BRAKERXYFG00000002712, BRAKERXYFG00000002934, BRAKERXYFG00000003066, BRAKERXYFG00000003207, BRAKERXYFG00000003630, BRAKERXYFG00000004135, BRAKERXYFG00000004507, BRAKERXYFG00000004923, BRAKERXYFG00000005223, BRAKERXYFG00000005870, BRAKERXYFG00000006094, BRAKERXYFG00000006990, BRAKERXYFG00000007167, BRAKERXYFG00000007257, BRAKERXY…	ENSAJGG00005004114	ENSKZQG00000007319					ENSAMHG00005003916		BRAKERZWPG00000002643
OG0000252	BRAKERRCBG00000016290	BRAKERJTUG00000014482	BRAKERXYFG00000012803	ENSAJGG00005006405, ENSAJGG00005006815, ENSAJGG00005007797, ENSAJGG00005007808, ENSAJGG00005008954	ENSKZQG00000004469, ENSKZQG00000004644, ENSKZQG00000010383, ENSKZQG00000010720, ENSKZQG00000011379, ENSKZQG00000011499	FBgn0028944, FBgn0028945, FBgn0028948, FBgn0028949, FBgn0028950	ENSQNAG00000003151, ENSQNAG00000003614, ENSQNAG00000003947, ENSQNAG00000009980	LOC119654566, LOC119654846	ENSCHKG00000006136, ENSCHKG00000006355	ENSAMHG00005001125, ENSAMHG00005001933, ENSAMHG00005008838, ENSAMHG00005010976, ENSAMHG00005011015	ENSEYDG00000000719, ENSEYDG00000001017, ENSEYDG00000001943, ENSEYDG00000010409	BRAKERZWPG00000001279	ENSNNMG00000003518, ENSNNMG00000003965, ENSNNMG00000004035	ENSQOYG00000007140	ENSJBKG00000010314, ENSJBKG00000011228, ENSJBKG00000011863
OG0000253	BRAKERRCBG00000000413, BRAKERRCBG00000002084, BRAKERRCBG00000003955	BRAKERJTUG00000010161, BRAKERJTUG00000010489, BRAKERJTUG00000012771, BRAKERJTUG00000013213	BRAKERXYFG00000001889, BRAKERXYFG00000003038, BRAKERXYFG00000008241, BRAKERXYFG00000017900, BRAKERXYFG00000018185, BRAKERXYFG00000019508	ENSAJGG00005000569, ENSAJGG00005001153	ENSKZQG00000001938, ENSKZQG00000002076	FBgn0013812, FBgn0039510, FBgn0267433	ENSQNAG00000008596, ENSQNAG00000012593	LOC119652057, LOC119652359, LOC119660274	ENSCHKG00000002143, ENSCHKG00000006518, ENSCHKG00000008025	ENSAMHG00005006560	ENSEYDG00000001411, ENSEYDG00000005290	BRAKERZWPG00000014998, BRAKERZWPG00000017102, BRAKERZWPG00000018300, BRAKERZWPG00000018416	ENSNNMG00000004444	ENSQOYG00000003768, ENSQOYG00000004561	ENSJBKG00000004742, ENSJBKG00000005873, ENSJBKG00000007383, ENSJBKG00000008694, ENSJBKG00000012319
OG0000254	BRAKERRCBG00000000583, BRAKERRCBG00000001270, BRAKERRCBG00000003092, BRAKERRCBG00000004338	BRAKERJTUG00000010694, BRAKERJTUG00000012148, BRAKERJTUG00000013319, BRAKERJTUG00000013372	BRAKERXYFG00000001052, BRAKERXYFG00000001816, BRAKERXYFG00000002018, BRAKERXYFG00000002754	ENSAJGG00005000914	ENSKZQG00000003635	FBgn0037517, FBgn0042101, FBgn0042102, FBgn0042103, FBgn0042104, FBgn0042105	ENSQNAG00000011076, ENSQNAG00000011101	LOC119659586, LOC119660365, LOC119660405, LOC119660518	ENSCHKG00000002868		ENSEYDG00000005657, ENSEYDG00000006830, ENSEYDG00000006982	BRAKERZWPG00000015947, BRAKERZWPG00000016212, BRAKERZWPG00000016617, BRAKERZWPG00000016975	ENSNNMG00000004878, ENSNNMG00000007767	ENSQOYG00000006811, ENSQOYG00000009002, ENSQOYG00000012089	ENSJBKG00000004564, ENSJBKG00000006021, ENSJBKG00000007568, ENSJBKG00000008332
OG0000255	BRAKERRCBG00000000847, BRAKERRCBG00000001047, BRAKERRCBG00000002298, BRAKERRCBG00000003075, BRAKERRCBG00000003274, BRAKERRCBG00000004200	BRAKERJTUG00000009984, BRAKERJTUG00000010888, BRAKERJTUG00000011659, BRAKERJTUG00000012642, BRAKERJTUG00000013517	BRAKERXYFG00000002312, BRAKERXYFG00000003309, BRAKERXYFG00000004734, BRAKERXYFG00000005671, BRAKERXYFG00000006137, BRAKERXYFG00000006564, BRAKERXYFG00000006933, BRAKERXYFG00000008024	ENSAJGG00005006184	ENSKZQG00000009571, ENSKZQG00000010547	FBgn0050344, FBgn0050345	ENSQNAG00000003325	LOC119659013, LOC119659178, LOC119659179	ENSCHKG00000004748	ENSAMHG00005010553	ENSEYDG00000000784	BRAKERZWPG00000014839, BRAKERZWPG00000015205, BRAKERZWPG00000015837, BRAKERZWPG00000015872, BRAKERZWPG00000016946	ENSNNMG00000003395	ENSQOYG00000004317, ENSQOYG00000008283, ENSQOYG00000009805, ENSQOYG00000010803, ENSQOYG00000010939	ENSJBKG00000010850
OG0000256	BRAKERRCBG00000000959, BRAKERRCBG00000001952, BRAKERRCBG00000002415, BRAKERRCBG00000002519, BRAKERRCBG00000002867, BRAKERRCBG00000004299	BRAKERJTUG00000006071, BRAKERJTUG00000008549, BRAKERJTUG00000010490, BRAKERJTUG00000010729, BRAKERJTUG00000011564, BRAKERJTUG00000012289, BRAKERJTUG00000012375, BRAKERJTUG00000013236, BRAKERJTUG00000013381	BRAKERXYFG00000020574	ENSAJGG00005000014, ENSAJGG00005003687	ENSKZQG00000000771, ENSKZQG00000003542	FBgn0000533	ENSQNAG00000009740, ENSQNAG00000011396	LOC119650635, LOC119650637, LOC119651663, LOC119653054	ENSCHKG00000004497, ENSCHKG00000008383	ENSAMHG00005008638	ENSEYDG00000001887, ENSEYDG00000003364, ENSEYDG00000004820, ENSEYDG00000005332	BRAKERZWPG00000017442, BRAKERZWPG00000018094, BRAKERZWPG00000018136, BRAKERZWPG00000018275	ENSNNMG00000001041, ENSNNMG00000001912	ENSQOYG00000000597	ENSJBKG00000009243, ENSJBKG00000009485
OG0000257	BRAKERRCBG00000001906, BRAKERRCBG00000002043, BRAKERRCBG00000002185, BRAKERRCBG00000003088, BRAKERRCBG00000003853	BRAKERJTUG00000010016, BRAKERJTUG00000012731, BRAKERJTUG00000013458	BRAKERXYFG00000002078, BRAKERXYFG00000004566, BRAKERXYFG00000005601, BRAKERXYFG00000006471, BRAKERXYFG00000007475	ENSAJGG00005003537, ENSAJGG00005003677	ENSKZQG00000001598, ENSKZQG00000001628	FBgn0037518, FBgn0037519, FBgn0037853	ENSQNAG00000010310, ENSQNAG00000012103	LOC119648557, LOC119659587, LOC119659844, LOC119660188	ENSCHKG00000001300, ENSCHKG00000001799	ENSAMHG00005006349, ENSAMHG00005007615	ENSEYDG00000005956, ENSEYDG00000006270	BRAKERZWPG00000014587, BRAKERZWPG00000014820, BRAKERZWPG00000016088, BRAKERZWPG00000016874	ENSNNMG00000006296, ENSNNMG00000008106	ENSQOYG00000005332, ENSQOYG00000006429, ENSQOYG00000010422	ENSJBKG00000006438, ENSJBKG00000006445
OG0000258	BRAKERRCBG00000002940, BRAKERRCBG00000004901, BRAKERRCBG00000008261, BRAKERRCBG00000014382, BRAKERRCBG00000016027, BRAKERRCBG00000017149	BRAKERJTUG00000000905, BRAKERJTUG00000010391, BRAKERJTUG00000011673, BRAKERJTUG00000012544, BRAKERJTUG00000012994, BRAKERJTUG00000015782, BRAKERJTUG00000016529	BRAKERXYFG00000011128, BRAKERXYFG00000011922, BRAKERXYFG00000012129, BRAKERXYFG00000014085, BRAKERXYFG00000015340, BRAKERXYFG00000019473, BRAKERXYFG00000020642, BRAKERXYFG00000020779	ENSAJGG00005003029, ENSAJGG00005010323	ENSKZQG00000001308		ENSQNAG00000004021, ENSQNAG00000009385, ENSQNAG00000011160, ENSQNAG00000011695		ENSCHKG00000000008, ENSCHKG00000000800, ENSCHKG00000008084	ENSAMHG00005006462, ENSAMHG00005010846	ENSEYDG00000008064, ENSEYDG00000009336	BRAKERZWPG00000002848, BRAKERZWPG00000005407, BRAKERZWPG00000006291, BRAKERZWPG00000016736	ENSNNMG00000002034, ENSNNMG00000008803	ENSQOYG00000005618	ENSJBKG00000009841
OG0000259	BRAKERRCBG00000005632, BRAKERRCBG00000007383, BRAKERRCBG00000008277	BRAKERJTUG00000005065, BRAKERJTUG00000008482	BRAKERXYFG00000001005, BRAKERXYFG00000001401, BRAKERXYFG00000007491	ENSAJGG00005005171, ENSAJGG00005007388, ENSAJGG00005007782	ENSKZQG00000009368, ENSKZQG00000009755, ENSKZQG00000012311	FBgn0034758, FBgn0050273, FBgn0260768	ENSQNAG00000001038, ENSQNAG00000003297, ENSQNAG00000007798	LOC119646788, LOC119661217	ENSCHKG00000005822, ENSCHKG00000006171, ENSCHKG00000009883	ENSAMHG00005008380, ENSAMHG00005009190, ENSAMHG00005009301, ENSAMHG00005010459	ENSEYDG00000000536, ENSEYDG00000001179, ENSEYDG00000002296, ENSEYDG00000002535	BRAKERZWPG00000014295	ENSNNMG00000000172, ENSNNMG00000000386, ENSNNMG00000000413	ENSQOYG00000005148, ENSQOYG00000006842	ENSJBKG00000008306, ENSJBKG00000010501, ENSJBKG00000011133, ENSJBKG00000011138
OG0000260	BRAKERRCBG00000006252, BRAKERRCBG00000006721	BRAKERJTUG00000004442, BRAKERJTUG00000008486, BRAKERJTUG00000008623, BRAKERJTUG00000010472, BRAKERJTUG00000010852, BRAKERJTUG00000011241, BRAKERJTUG00000012041, BRAKERJTUG00000012142, BRAKERJTUG00000014580, BRAKERJTUG00000016448, BRAKERJTUG00000017621	BRAKERXYFG00000005648, BRAKERXYFG00000006080, BRAKERXYFG00000013328	ENSAJGG00005001276, ENSAJGG00005002477, ENSAJGG00005005712, ENSAJGG00005006452	ENSKZQG00000004343, ENSKZQG00000007994, ENSKZQG00000011205, ENSKZQG00000012663		ENSQNAG00000003069, ENSQNAG00000003995, ENSQNAG00000004023, ENSQNAG00000012158		ENSCHKG00000000973, ENSCHKG00000005348, ENSCHKG00000008144	ENSAMHG00005003306, ENSAMHG00005008382	ENSEYDG00000000913, ENSEYDG00000005934, ENSEYDG00000007433	BRAKERZWPG00000001290	ENSNNMG00000010872	ENSQOYG00000001402, ENSQOYG00000002407, ENSQOYG00000009433	ENSJBKG00000000198, ENSJBKG00000005303
OG0000261	BRAKERRCBG00000014099	BRAKERJTUG00000014935	BRAKERXYFG00000000091	ENSAJGG00005001505, ENSAJGG00005003008, ENSAJGG00005003244, ENSAJGG00005004105	ENSKZQG00000010989, ENSKZQG00000011910, ENSKZQG00000012794	FBgn0032131	ENSQNAG00000005118, ENSQNAG00000007775, ENSQNAG00000009139, ENSQNAG00000010260	LOC119655090		ENSAMHG00005000099, ENSAMHG00005000296, ENSAMHG00005002034, ENSAMHG00005005991	ENSEYDG00000008627, ENSEYDG00000009635, ENSEYDG00000011595	BRAKERZWPG00000001080, BRAKERZWPG00000003081, BRAKERZWPG00000011701	ENSNNMG00000004791, ENSNNMG00000004856, ENSNNMG00000004932, ENSNNMG00000007280, ENSNNMG00000007829, ENSNNMG00000008003, ENSNNMG00000011263	ENSQOYG00000002147, ENSQOYG00000002803, ENSQOYG00000004888, ENSQOYG00000007534	ENSJBKG00000000144, ENSJBKG00000002982, ENSJBKG00000003826, ENSJBKG00000005728, ENSJBKG00000006137, ENSJBKG00000008343
OG0000262	BRAKERRCBG00000015688, BRAKERRCBG00000015727, BRAKERRCBG00000015900, BRAKERRCBG00000016703	BRAKERJTUG00000014546, BRAKERJTUG00000016142		ENSAJGG00005000269, ENSAJGG00005000309	ENSKZQG00000011865, ENSKZQG00000011994, ENSKZQG00000013137	FBgn0026394, FBgn0026396, FBgn0030298, FBgn0033422	ENSQNAG00000005161, ENSQNAG00000006347	LOC119655621, LOC119656121, LOC119656122	ENSCHKG00000003766, ENSCHKG00000005186, ENSCHKG00000005955	ENSAMHG00005001084, ENSAMHG00005001711, ENSAMHG00005005994, ENSAMHG00005007466	ENSEYDG00000007615, ENSEYDG00000007869, ENSEYDG00000008740, ENSEYDG00000009293, ENSEYDG00000009370	BRAKERZWPG00000000066, BRAKERZWPG00000000602, BRAKERZWPG00000002221, BRAKERZWPG00000002692, BRAKERZWPG00000003371	ENSNNMG00000005113, ENSNNMG00000006970, ENSNNMG00000007035	ENSQOYG00000005538	ENSJBKG00000001809, ENSJBKG00000007337
OG0000263	BRAKERRCBG00000000665, BRAKERRCBG00000001866, BRAKERRCBG00000003437, BRAKERRCBG00000004306, BRAKERRCBG00000007572, BRAKERRCBG00000007798, BRAKERRCBG00000014289, BRAKERRCBG00000014888, BRAKERRCBG00000015161, BRAKERRCBG00000016650, BRAKERRCBG00000017057	BRAKERJTUG00000007303, BRAKERJTUG00000010179, BRAKERJTUG00000010828, BRAKERJTUG00000012536, BRAKERJTUG00000013161, BRAKERJTUG00000013818, BRAKERJTUG00000014973, BRAKERJTUG00000015736, BRAKERJTUG00000015941, BRAKERJTUG00000016013, BRAKERJTUG00000016399, BRAKERJTUG00000017122, BRAKERJTUG00000017479	BRAKERXYFG00000000745, BRAKERXYFG00000009620, BRAKERXYFG00000010003, BRAKERXYFG00000015787, BRAKERXYFG00000020371				ENSQNAG00000005769			ENSAMHG00005000237, ENSAMHG00005005816, ENSAMHG00005006685	ENSEYDG00000010836	BRAKERZWPG00000000798, BRAKERZWPG00000001859, BRAKERZWPG00000002936, BRAKERZWPG00000005618, BRAKERZWPG00000005855, BRAKERZWPG00000011333, BRAKERZWPG00000013588, BRAKERZWPG00000015874
OG0000264	BRAKERRCBG00000000948, BRAKERRCBG00000001840, BRAKERRCBG00000002190	BRAKERJTUG00000005043, BRAKERJTUG00000005291, BRAKERJTUG00000010125, BRAKERJTUG00000010236, BRAKERJTUG00000010969, BRAKERJTUG00000012210, BRAKERJTUG00000012953, BRAKERJTUG00000013324	BRAKERXYFG00000009455, BRAKERXYFG00000010018, BRAKERXYFG00000010741, BRAKERXYFG00000011945, BRAKERXYFG00000012049, BRAKERXYFG00000012150, BRAKERXYFG00000013135, BRAKERXYFG00000013700, BRAKERXYFG00000013886, BRAKERXYFG00000014544, BRAKERXYFG00000014849, BRAKERXYFG00000015440, BRAKERXYFG00000015763, BRAKERXYFG00000016442, BRAKERXYFG00000016602	ENSAJGG00005012351	ENSKZQG00000008970		ENSQNAG00000005908	LOC119653525, LOC119653527, LOC119654606, LOC119656209, LOC119656210	ENSCHKG00000010993			BRAKERZWPG00000010363, BRAKERZWPG00000011461, BRAKERZWPG00000012179	ENSNNMG00000009111	ENSQOYG00000005962, ENSQOYG00000007942	ENSJBKG00000003750
OG0000265	BRAKERRCBG00000001949, BRAKERRCBG00000006123, BRAKERRCBG00000008879, BRAKERRCBG00000012041, BRAKERRCBG00000016815	BRAKERJTUG00000006388, BRAKERJTUG00000007088, BRAKERJTUG00000013856, BRAKERJTUG00000014852	BRAKERXYFG00000000002, BRAKERXYFG00000001815, BRAKERXYFG00000004640, BRAKERXYFG00000004760, BRAKERXYFG00000004815, BRAKERXYFG00000005200, BRAKERXYFG00000005204, BRAKERXYFG00000006083, BRAKERXYFG00000006350, BRAKERXYFG00000007027, BRAKERXYFG00000008472, BRAKERXYFG00000008725, BRAKERXYFG00000011607, BRAKERXYFG00000012468, BRAKERXYFG00000013706, BRAKERXYFG00000013937, BRAKERXYFG00000014361, BRAKERXY…	ENSAJGG00005003720	ENSKZQG00000001798		ENSQNAG00000001975	LOC119648623, LOC119657076	ENSCHKG00000004804		ENSEYDG00000004208			ENSQOYG00000007252	ENSJBKG00000003666
OG0000266	BRAKERRCBG00000003476, BRAKERRCBG00000012049, BRAKERRCBG00000016356, BRAKERRCBG00000016905	BRAKERJTUG00000000292, BRAKERJTUG00000001482, BRAKERJTUG00000003415, BRAKERJTUG00000005343, BRAKERJTUG00000006788, BRAKERJTUG00000008236, BRAKERJTUG00000012180, BRAKERJTUG00000012907, BRAKERJTUG00000013977, BRAKERJTUG00000014522, BRAKERJTUG00000015622, BRAKERJTUG00000017657	BRAKERXYFG00000021657									BRAKERZWPG00000000353, BRAKERZWPG00000000501, BRAKERZWPG00000001172, BRAKERZWPG00000001437, BRAKERZWPG00000002609, BRAKERZWPG00000002993, BRAKERZWPG00000003028, BRAKERZWPG00000007915, BRAKERZWPG00000008022, BRAKERZWPG00000008243, BRAKERZWPG00000008404, BRAKERZWPG00000009228, BRAKERZWPG00000009477, BRAKERZWPG00000010171, BRAKERZWPG00000010680, BRAKERZWPG00000012853, BRAKERZWPG00000013455, BRAKERZW…	ENSNNMG00000009045, ENSNNMG00000011299
OG0000267	BRAKERRCBG00000004689, BRAKERRCBG00000005083, BRAKERRCBG00000005321, BRAKERRCBG00000006611, BRAKERRCBG00000006696, BRAKERRCBG00000008753	BRAKERJTUG00000000818, BRAKERJTUG00000001551, BRAKERJTUG00000001726, BRAKERJTUG00000002439, BRAKERJTUG00000002834	BRAKERXYFG00000009891, BRAKERXYFG00000014542, BRAKERXYFG00000014619, BRAKERXYFG00000015394, BRAKERXYFG00000016249, BRAKERXYFG00000019608	ENSAJGG00005005039	ENSKZQG00000000040	FBgn0038643, FBgn0039452, FBgn0040607, FBgn0040608, FBgn0040609, FBgn0040687, FBgn0040958, FBgn0040959, FBgn0085311		LOC119648650, LOC119649040, LOC119649042				BRAKERZWPG00000004342, BRAKERZWPG00000004840, BRAKERZWPG00000005829, BRAKERZWPG00000006692, BRAKERZWPG00000007304, BRAKERZWPG00000009660	ENSNNMG00000004150	ENSQOYG00000002541, ENSQOYG00000011079, ENSQOYG00000011639, ENSQOYG00000012061
OG0000268	BRAKERRCBG00000006892, BRAKERRCBG00000008576, BRAKERRCBG00000010103	BRAKERJTUG00000006031, BRAKERJTUG00000006246, BRAKERJTUG00000006908, BRAKERJTUG00000007835, BRAKERJTUG00000008994, BRAKERJTUG00000016152	BRAKERXYFG00000001446, BRAKERXYFG00000015131, BRAKERXYFG00000016544, BRAKERXYFG00000018075, BRAKERXYFG00000022016	ENSAJGG00005009532, ENSAJGG00005012264	ENSKZQG00000005419, ENSKZQG00000005457	FBgn0005683, FBgn0031091	ENSQNAG00000005228, ENSQNAG00000009694	LOC119652961, LOC119655894	ENSCHKG00000000251, ENSCHKG00000002335, ENSCHKG00000007129, ENSCHKG00000009371, ENSCHKG00000009473	ENSAMHG00005006411, ENSAMHG00005008406	ENSEYDG00000006774, ENSEYDG00000007307	BRAKERZWPG00000010476, BRAKERZWPG00000013728	ENSNNMG00000005836, ENSNNMG00000011922	ENSQOYG00000004862, ENSQOYG00000005919, ENSQOYG00000007600	ENSJBKG00000001537, ENSJBKG00000006913
OG0000269	BRAKERRCBG00000007469, BRAKERRCBG00000007575, BRAKERRCBG00000017189	BRAKERJTUG00000000722, BRAKERJTUG00000005473	BRAKERXYFG00000002442, BRAKERXYFG00000009156, BRAKERXYFG00000021572, BRAKERXYFG00000021715	ENSAJGG00005004023, ENSAJGG00005004039, ENSAJGG00005011295	ENSKZQG00000000525, ENSKZQG00000002087, ENSKZQG00000005891	FBgn0010348, FBgn0013749	ENSQNAG00000000748, ENSQNAG00000011276, ENSQNAG00000012361	LOC119650343, LOC119658606, LOC119661014	ENSCHKG00000001289, ENSCHKG00000001798	ENSAMHG00005003007, ENSAMHG00005007286, ENSAMHG00005007960	ENSEYDG00000002948, ENSEYDG00000003190, ENSEYDG00000010510	BRAKERZWPG00000004771, BRAKERZWPG00000005708, BRAKERZWPG00000019159	ENSNNMG00000000262, ENSNNMG00000006761, ENSNNMG00000010791	ENSQOYG00000009796, ENSQOYG00000010610	ENSJBKG00000003449, ENSJBKG00000003527, ENSJBKG00000008922
OG0000270	BRAKERRCBG00000010026, BRAKERRCBG00000010411, BRAKERRCBG00000010672, BRAKERRCBG00000011332, BRAKERRCBG00000012644	BRAKERJTUG00000002481, BRAKERJTUG00000002974, BRAKERJTUG00000003480, BRAKERJTUG00000004054, BRAKERJTUG00000005497, BRAKERJTUG00000013800	BRAKERXYFG00000017395, BRAKERXYFG00000017722, BRAKERXYFG00000018706, BRAKERXYFG00000019507, BRAKERXYFG00000020531	ENSAJGG00005001096, ENSAJGG00005009935	ENSKZQG00000002151, ENSKZQG00000007692	FBgn0011768	ENSQNAG00000004643, ENSQNAG00000010281	LOC119656700, LOC119657691, LOC119658051	ENSCHKG00000000732	ENSAMHG00005003076, ENSAMHG00005005402, ENSAMHG00005008432	ENSEYDG00000000431, ENSEYDG00000004659	BRAKERZWPG00000005672, BRAKERZWPG00000009038, BRAKERZWPG00000013529	ENSNNMG00000003875, ENSNNMG00000008463	ENSQOYG00000000913, ENSQOYG00000003051, ENSQOYG00000003208	ENSJBKG00000000823, ENSJBKG00000012538
OG0000271	BRAKERRCBG00000013823, BRAKERRCBG00000013840, BRAKERRCBG00000014762	BRAKERJTUG00000014509, BRAKERJTUG00000017063	BRAKERXYFG00000011222, BRAKERXYFG00000013620, BRAKERXYFG00000014128	ENSAJGG00005005705, ENSAJGG00005006226, ENSAJGG00005008448	ENSKZQG00000009581, ENSKZQG00000010429, ENSKZQG00000011440		ENSQNAG00000000235, ENSQNAG00000000715, ENSQNAG00000005915	LOC119653636, LOC119656151	ENSCHKG00000002246, ENSCHKG00000006471, ENSCHKG00000007639	ENSAMHG00005008707, ENSAMHG00005009014, ENSAMHG00005009729	ENSEYDG00000000117, ENSEYDG00000001346, ENSEYDG00000003235	BRAKERZWPG00000001161, BRAKERZWPG00000002154, BRAKERZWPG00000002664, BRAKERZWPG00000003622	ENSNNMG00000001883, ENSNNMG00000002262, ENSNNMG00000003301	ENSQOYG00000004692, ENSQOYG00000005355, ENSQOYG00000006005, ENSQOYG00000006144	ENSJBKG00000008669, ENSJBKG00000011421, ENSJBKG00000011775
OG0000272	BRAKERRCBG00000015530, BRAKERRCBG00000016604	BRAKERJTUG00000016681, BRAKERJTUG00000017259	BRAKERXYFG00000001004, BRAKERXYFG00000001177, BRAKERXYFG00000002575	ENSAJGG00005000521, ENSAJGG00005001885, ENSAJGG00005002794	ENSKZQG00000010872, ENSKZQG00000012613, ENSKZQG00000012694	FBgn0027584, FBgn0032132	ENSQNAG00000003910, ENSQNAG00000009845, ENSQNAG00000010657	LOC119651983, LOC119652604, LOC119652856	ENSCHKG00000006904, ENSCHKG00000007945, ENSCHKG00000010116	ENSAMHG00005002347, ENSAMHG00005005066, ENSAMHG00005005236	ENSEYDG00000006098, ENSEYDG00000007255, ENSEYDG00000010616	BRAKERZWPG00000010552, BRAKERZWPG00000011144	ENSNNMG00000004329, ENSNNMG00000004980, ENSNNMG00000007457	ENSQOYG00000001704, ENSQOYG00000004286, ENSQOYG00000005733	ENSJBKG00000001039, ENSJBKG00000001677, ENSJBKG00000008209, ENSJBKG00000008233
OG0000273			BRAKERXYFG00000019831	ENSAJGG00005007052, ENSAJGG00005011468	ENSKZQG00000000745, ENSKZQG00000002181, ENSKZQG00000008707		ENSQNAG00000003072, ENSQNAG00000004060, ENSQNAG00000011960	LOC119646443, LOC119648468, LOC119648595, LOC119652088, LOC119652098, LOC119652114, LOC119653966, LOC119658105, LOC119658124, LOC119658125, LOC119658182, LOC119658218, LOC119659033, LOC119661065, LOC119661066	ENSCHKG00000000564, ENSCHKG00000002205, ENSCHKG00000003508		ENSEYDG00000001158, ENSEYDG00000009487	BRAKERZWPG00000007812, BRAKERZWPG00000007978, BRAKERZWPG00000008824, BRAKERZWPG00000008834, BRAKERZWPG00000008842, BRAKERZWPG00000009366, BRAKERZWPG00000009370, BRAKERZWPG00000018206	ENSNNMG00000000185, ENSNNMG00000002302, ENSNNMG00000003510, ENSNNMG00000006222		ENSJBKG00000012420
OG0000274				ENSAJGG00005000504, ENSAJGG00005005476, ENSAJGG00005007753, ENSAJGG00005008084, ENSAJGG00005008618, ENSAJGG00005008805, ENSAJGG00005009373, ENSAJGG00005009887, ENSAJGG00005009908, ENSAJGG00005009961, ENSAJGG00005010943, ENSAJGG00005011573, ENSAJGG00005011625	ENSKZQG00000004178, ENSKZQG00000004217, ENSKZQG00000004582, ENSKZQG00000004890, ENSKZQG00000005027, ENSKZQG00000005555, ENSKZQG00000005907, ENSKZQG00000005977, ENSKZQG00000006675, ENSKZQG00000006822, ENSKZQG00000006915, ENSKZQG00000007083, ENSKZQG00000008017, ENSKZQG00000008556, ENSKZQG00000009978, ENSKZQG00000010673, ENSKZQG00000011632, ENSKZQG00000011689		ENSQNAG00000002227		ENSCHKG00000000336, ENSCHKG00000001505, ENSCHKG00000002286, ENSCHKG00000003717, ENSCHKG00000004036, ENSCHKG00000005471, ENSCHKG00000005623, ENSCHKG00000006176, ENSCHKG00000007498		ENSEYDG00000009530
OG0000275				ENSAJGG00005001230, ENSAJGG00005001758, ENSAJGG00005003026, ENSAJGG00005003065, ENSAJGG00005004649, ENSAJGG00005007141, ENSAJGG00005007685, ENSAJGG00005007700, ENSAJGG00005007917, ENSAJGG00005009090, ENSAJGG00005010080, ENSAJGG00005010559	ENSKZQG00000001716, ENSKZQG00000003813, ENSKZQG00000003960, ENSKZQG00000004406, ENSKZQG00000005157, ENSKZQG00000005363, ENSKZQG00000005755, ENSKZQG00000008504, ENSKZQG00000008633, ENSKZQG00000009909, ENSKZQG00000011546, ENSKZQG00000013099		ENSQNAG00000000437			ENSAMHG00005005078, ENSAMHG00005005667, ENSAMHG00005006067, ENSAMHG00005006163, ENSAMHG00005007151, ENSAMHG00005007271, ENSAMHG00005007876, ENSAMHG00005010099, ENSAMHG00005011043			ENSNNMG00000000584, ENSNNMG00000000704		ENSJBKG00000002498, ENSJBKG00000002851, ENSJBKG00000003093, ENSJBKG00000005128, ENSJBKG00000007346, ENSJBKG00000009596
OG0000276	BRAKERRCBG00000000220, BRAKERRCBG00000000631, BRAKERRCBG00000001106, BRAKERRCBG00000003419, BRAKERRCBG00000003427, BRAKERRCBG00000005022	BRAKERJTUG00000006518, BRAKERJTUG00000011698, BRAKERJTUG00000012793, BRAKERJTUG00000013518	BRAKERXYFG00000000541, BRAKERXYFG00000001207, BRAKERXYFG00000003432, BRAKERXYFG00000005848, BRAKERXYFG00000005906, BRAKERXYFG00000006011, BRAKERXYFG00000006667, BRAKERXYFG00000007095, BRAKERXYFG00000008101, BRAKERXYFG00000008282	ENSAJGG00005000587	ENSKZQG00000003734	FBgn0028841	ENSQNAG00000006922	LOC119646163, LOC119646655, LOC119646661, LOC119660561, LOC119661251, LOC119661727	ENSCHKG00000005888, ENSCHKG00000006585	ENSAMHG00005005344	ENSEYDG00000010906	BRAKERZWPG00000001303	ENSNNMG00000008420	ENSQOYG00000005670, ENSQOYG00000005890, ENSQOYG00000006145, ENSQOYG00000009975	ENSJBKG00000003340
OG0000277	BRAKERRCBG00000000967, BRAKERRCBG00000002868, BRAKERRCBG00000003077, BRAKERRCBG00000004105	BRAKERJTUG00000010681, BRAKERJTUG00000011339, BRAKERJTUG00000012495	BRAKERXYFG00000000727, BRAKERXYFG00000000785, BRAKERXYFG00000003130, BRAKERXYFG00000006409	ENSAJGG00005007085	ENSKZQG00000000755	FBgn0039864	ENSQNAG00000011895	LOC119658996, LOC119660364	ENSCHKG00000001954, ENSCHKG00000002773, ENSCHKG00000002801	ENSAMHG00005007574	ENSEYDG00000005538	BRAKERZWPG00000014683, BRAKERZWPG00000015278, BRAKERZWPG00000015557, BRAKERZWPG00000015604, BRAKERZWPG00000015757, BRAKERZWPG00000016318, BRAKERZWPG00000016892	ENSNNMG00000004834, ENSNNMG00000005751, ENSNNMG00000005982, ENSNNMG00000006089, ENSNNMG00000006435, ENSNNMG00000006729, ENSNNMG00000007558, ENSNNMG00000007820, ENSNNMG00000008219	ENSQOYG00000005195, ENSQOYG00000007303	ENSJBKG00000007644
[truncated: 15,686 more rows]
