# Supplementary material for: Comparative analysis of gene family evolution demonstrates expansion of digestive, immunity and olfactory functions in the black soldier fly (Hermetia illucens) lineage
Source: Heredity (Edinb). 2025 Oct 23;135(3):187–98. doi: 10.1038/s41437-025-00805-6 (PMC13031285; doi:10.1038/s41437-025-00805-6)
Supplement: Supplementary file 8 — Supplementary Table 7 [file 41437_2025_805_MOESM8_ESM.xlsx]

## Sheet: All
FamilyID	TaxonID	Count	Change	Pvalue
OG0000003	Beris_chalybata	51	8	5.29202e-05
OG0000003	Beris_morrisii	39	-4	0.0169678
OG0000003	17	8	7	3.46528e-07
OG0000003	18	14	6	0.000148392
OG0000003	29	6	0	0.519946
OG0000003	19	41	27	1.72974e-23
OG0000003	24	8	0	0.648425
OG0000003	25	7	-1	0.566121
OG0000003	Dioctria_rufipes	8	1	0.047259
OG0000003	22	13	0	0.653537
OG0000003	28	6	0	0.518669
OG0000003	20	43	2	0.325867
OG0000003	Chorisops_tibialis	80	39	3.29427e-15
OG0000003	21	13	-1	0.491401
OG0000003	Dioctria_linearis	6	-1	0.127027
OG0000160	Hermetia_illucens	32	23	2.72418e-13
OG0000003	Microchrysa_polita	33	20	5.90118e-10
OG0000003	Stratiomys_singularior	7	-6	0.012874
OG0000003	27	6	-1	0.230349
OG0000003	23	8	0	0.790411
OG0000003	26	7	-1	0.474343
OG0000003	Tolmerus_cingulatus	6	0	0.615391
OG0000003	Machimus_atricapillus	4	-2	0.00405205
OG0000003	Eutolmus_rufibarbis	5	-1	0.174458
OG0000003	Neoitamus_cyanurus	9	2	0.062857
OG0000003	Leptogaster_cylindrica	8	0	0.8657
OG0000003	Machimus_rusticus	6	0	0.614492
OG0000004	Beris_chalybata	22	0	0.812674
OG0000004	Beris_morrisii	22	0	0.812674
OG0000004	17	15	0	0.903874
OG0000004	18	21	6	0.000879513
OG0000004	29	6	0	0.519946
OG0000004	19	21	0	0.878251
OG0000004	24	9	0	0.661821
OG0000004	25	9	0	0.852079
OG0000004	Dioctria_rufipes	9	0	0.603616
OG0000004	22	32	7	2.06426e-07
OG0000004	28	6	0	0.518669
OG0000004	20	22	1	0.437796
OG0000004	Chorisops_tibialis	18	-3	0.311467
OG0000004	21	25	4	0.0127547
OG0000004	Dioctria_linearis	9	0	0.603616
OG0000004	Hermetia_illucens	66	34	3.37458e-13
OG0000004	Microchrysa_polita	35	3	0.357088
OG0000004	Stratiomys_singularior	19	-6	0.0678582
OG0000004	27	6	-3	0.000867651
OG0000004	23	9	-6	0.000254317
OG0000004	26	9	0	0.808269
OG0000004	Tolmerus_cingulatus	6	0	0.615391
OG0000004	Machimus_atricapillus	4	-2	0.00405205
OG0000004	Eutolmus_rufibarbis	5	-1	0.174458
OG0000004	Neoitamus_cyanurus	10	1	0.215753
OG0000004	Leptogaster_cylindrica	4	-5	0.00356976
OG0000004	Machimus_rusticus	6	0	0.614492
OG0000005	Beris_chalybata	27	0	0.83459
OG0000005	Beris_morrisii	27	0	0.83459
OG0000005	17	22	-4	0.181215
OG0000005	18	26	4	0.0510416
OG0000005	29	5	0	0.516706
OG0000005	19	27	1	0.505644
OG0000005	24	6	0	0.618734
OG0000005	25	5	-1	0.503118
OG0000005	Dioctria_rufipes	6	1	0.0338392
OG0000005	22	30	3	0.00962746
OG0000005	28	5	0	0.515631
OG0000005	20	27	0	0.888983
OG0000005	Chorisops_tibialis	35	8	0.0138909
OG0000005	21	27	1	0.41358
OG0000005	Dioctria_linearis	4	-1	0.0939013
OG0000003	Hermetia_illucens	0	-13	8.70696e-11
OG0000005	Microchrysa_polita	40	10	0.00539828
OG0000005	Stratiomys_singularior	16	-11	0.00119976
OG0000005	27	5	0	0.615457
OG0000005	23	6	-16	7.41067e-15
OG0000005	26	5	-1	0.407412
OG0000005	Tolmerus_cingulatus	5	0	0.599294
OG0000005	Machimus_atricapillus	4	-1	0.150745
OG0000005	Eutolmus_rufibarbis	5	0	0.598493
OG0000005	Neoitamus_cyanurus	4	-1	0.292164
OG0000005	Leptogaster_cylindrica	4	-2	0.197176
OG0000005	Machimus_rusticus	5	0	0.598493
OG0000006	Beris_chalybata	22	0	0.812674
OG0000006	Beris_morrisii	25	3	0.0319948
OG0000006	17	12	6	0.000576247
OG0000006	18	13	1	0.356534
OG0000006	29	10	0	0.532579
OG0000006	19	21	8	1.05125e-05
OG0000006	24	13	1	0.137252
OG0000006	25	21	8	0.000191708
OG0000006	Dioctria_rufipes	21	0	0.695446
OG0000006	22	13	0	0.653537
OG0000006	28	9	-1	0.0459957
OG0000006	20	22	1	0.437796
OG0000006	Chorisops_tibialis	27	6	0.0375415
OG0000006	21	13	0	0.793054
OG0000006	Dioctria_linearis	21	0	0.695446
OG0000038	Hermetia_illucens	30	16	1.95487e-07
OG0000006	Microchrysa_polita	9	-4	0.0637749
OG0000006	Stratiomys_singularior	10	-3	0.257688
OG0000006	27	10	-3	0.0025553
OG0000006	23	12	0	0.835793
OG0000006	26	13	0	0.846593
OG0000006	Tolmerus_cingulatus	9	0	0.657721
OG0000006	Machimus_atricapillus	9	0	0.657721
OG0000006	Eutolmus_rufibarbis	12	2	0.0282806
OG0000006	Neoitamus_cyanurus	17	4	0.00491254
OG0000006	Leptogaster_cylindrica	10	-2	0.357281
OG0000006	Machimus_rusticus	9	-1	0.261198
OG0000011	Beris_chalybata	20	-4	0.00302188
OG0000011	Beris_morrisii	28	4	0.00682698
OG0000011	17	6	5	1.98304e-05
OG0000011	18	11	5	0.000170167
OG0000011	29	8	0	0.526327
OG0000011	19	24	13	9.61217e-11
OG0000011	24	6	0	0.618734
OG0000011	25	6	0	0.810915
OG0000011	Dioctria_rufipes	6	0	0.573157
OG0000011	22	11	0	0.635352
OG0000011	28	8	0	0.524658
OG0000011	20	24	0	0.881408
OG0000011	Chorisops_tibialis	56	32	1.16735e-14
OG0000011	21	11	0	0.772178
OG0000011	Dioctria_linearis	3	-3	2.71914e-05
OG0000093	Hermetia_illucens	21	13	2.79761e-07
OG0000011	Microchrysa_polita	14	3	0.119142
OG0000011	Stratiomys_singularior	11	0	0.909768
OG0000011	27	8	0	0.665316
OG0000011	23	6	0	0.753751
OG0000011	26	8	2	0.0829532
OG0000011	Tolmerus_cingulatus	13	5	2.25399e-06
OG0000011	Machimus_atricapillus	6	-2	0.00725489
OG0000011	Eutolmus_rufibarbis	5	-3	0.000343877
OG0000011	Neoitamus_cyanurus	13	5	9.90444e-05
OG0000011	Leptogaster_cylindrica	5	-1	0.56191
OG0000011	Machimus_rusticus	8	0	0.64348
OG0000014	Beris_chalybata	26	1	0.322673
OG0000014	Beris_morrisii	25	0	0.826656
OG0000014	17	8	0	0.863367
OG0000014	18	20	12	2.90843e-10
OG0000014	29	2	0	0.506785
OG0000014	19	24	4	0.031275
OG0000014	24	3	0	0.565689
OG0000014	25	3	0	0.723208
OG0000014	Dioctria_rufipes	3	0	0.538807
OG0000014	22	21	1	0.147207
OG0000014	28	2	0	0.506343
OG0000014	20	25	1	0.468501
OG0000014	Chorisops_tibialis	33	9	0.00371249
OG0000014	21	20	0	0.840421
OG0000014	Dioctria_linearis	3	0	0.538807
OG0000220	Hermetia_illucens	12	9	1.29344e-06
OG0000014	Microchrysa_polita	23	2	0.428709
OG0000014	Stratiomys_singularior	12	-8	0.00508636
OG0000014	27	2	0	0.551979
OG0000014	23	3	-5	4.31681e-05
OG0000014	26	2	-1	0.257416
OG0000014	Tolmerus_cingulatus	2	0	0.54388
OG0000014	Machimus_atricapillus	2	0	0.54388
OG0000014	Eutolmus_rufibarbis	1	-1	0.0652421
OG0000014	Neoitamus_cyanurus	1	-1	0.140946
OG0000014	Leptogaster_cylindrica	1	-2	0.0365463
OG0000014	Machimus_rusticus	2	0	0.543487
OG0000016	Beris_chalybata	7	0	0.668002
OG0000016	Beris_morrisii	7	0	0.668002
OG0000016	17	8	3	0.0327665
OG0000016	18	7	-1	0.483988
OG0000016	29	11	0	0.535658
OG0000016	19	7	0	0.766723
OG0000016	24	16	0	0.734525
OG0000016	25	23	7	0.00126414
OG0000016	Dioctria_rufipes	23	0	0.707118
OG0000016	22	7	0	0.593765
OG0000016	28	11	0	0.53343
OG0000016	20	7	0	0.755375
OG0000016	Chorisops_tibialis	8	1	0.411346
OG0000016	21	7	0	0.713041
OG0000016	Dioctria_linearis	25	2	0.0471282
OG0000234	Hermetia_illucens	12	9	1.29344e-06
OG0000016	Microchrysa_polita	6	-1	0.636275
OG0000016	Stratiomys_singularior	4	-3	0.12688
OG0000016	27	11	-4	0.000331417
OG0000016	23	16	8	8.13293e-07
OG0000016	26	15	-1	0.621343
OG0000016	Tolmerus_cingulatus	8	-3	0.000945424
OG0000016	Machimus_atricapillus	11	0	0.68167
OG0000016	Eutolmus_rufibarbis	7	-4	4.62658e-05
OG0000016	Neoitamus_cyanurus	18	3	0.0409964
OG0000016	Leptogaster_cylindrica	20	4	0.0955412
OG0000016	Machimus_rusticus	12	1	0.121427
OG0000017	Beris_chalybata	22	3	0.023403
OG0000017	Beris_morrisii	18	-1	0.480216
OG0000017	17	6	2	0.118892
OG0000017	18	16	10	4.1273e-09
OG0000017	29	4	0	0.513433
OG0000017	19	18	2	0.140658
OG0000017	24	5	0	0.602278
OG0000017	25	5	0	0.78929
OG0000017	Dioctria_rufipes	5	0	0.562166
OG0000017	22	20	3	0.00298098
OG0000017	28	4	0	0.512565
OG0000017	20	19	1	0.401796
OG0000017	Chorisops_tibialis	21	3	0.197643
OG0000017	21	17	1	0.302219
OG0000017	Dioctria_linearis	4	-1	0.0939013
OG0000143	Hermetia_illucens	10	8	1.76032e-06
OG0000017	Microchrysa_polita	25	5	0.0917099
OG0000017	Stratiomys_singularior	9	-8	0.00253653
OG0000017	27	4	-1	0.175715
OG0000017	23	5	-1	0.400144
OG0000017	26	5	0	0.734004
OG0000017	Tolmerus_cingulatus	7	3	0.000155794
OG0000017	Machimus_atricapillus	4	0	0.582072
OG0000017	Eutolmus_rufibarbis	4	0	0.581386
OG0000017	Neoitamus_cyanurus	12	7	1.18355e-07
OG0000017	Leptogaster_cylindrica	3	-2	0.161591
OG0000017	Machimus_rusticus	3	-1	0.123067
OG0000018	Beris_chalybata	23	1	0.294516
OG0000018	Beris_morrisii	22	0	0.812674
OG0000018	17	9	0	0.87242
OG0000018	18	17	8	2.53778e-06
OG0000018	29	5	0	0.516706
OG0000018	19	20	3	0.0823647
OG0000018	24	5	0	0.602278
OG0000018	25	3	-2	0.056089
OG0000018	Dioctria_rufipes	3	0	0.538807
OG0000018	22	19	2	0.0357481
OG0000018	28	5	0	0.515631
OG0000018	20	22	2	0.165659
OG0000018	Chorisops_tibialis	20	0	0.924236
OG0000018	21	17	0	0.82384
OG0000018	Dioctria_linearis	3	0	0.538807
OG0000083	Hermetia_illucens	15	10	2.08717e-06
OG0000018	Microchrysa_polita	24	5	0.0837171
OG0000018	Stratiomys_singularior	7	-10	0.000141824
OG0000018	27	5	0	0.615457
OG0000018	23	5	-4	0.00160539
OG0000018	26	5	0	0.734004
OG0000018	Tolmerus_cingulatus	5	0	0.599294
OG0000018	Machimus_atricapillus	4	-1	0.150745
OG0000018	Eutolmus_rufibarbis	5	0	0.598493
OG0000018	Neoitamus_cyanurus	5	0	0.689294
OG0000018	Leptogaster_cylindrica	5	0	0.821908
OG0000018	Machimus_rusticus	6	1	0.0565981
OG0000019	Beris_chalybata	13	0	0.747197
OG0000019	Beris_morrisii	12	-1	0.392145
OG0000019	17	7	0	0.852103
OG0000019	18	14	7	6.17421e-06
OG0000019	29	4	0	0.513433
OG0000019	19	14	0	0.845434
OG0000019	24	4	0	0.584629
OG0000019	25	3	-1	0.409119
OG0000019	Dioctria_rufipes	3	0	0.538807
OG0000019	22	24	5	1.63195e-05
OG0000019	28	4	0	0.512565
OG0000019	20	13	-1	0.560963
OG0000019	Chorisops_tibialis	19	5	0.0360961
OG0000019	21	19	5	0.000491811
OG0000019	Dioctria_linearis	3	0	0.538807
OG0000025	Hermetia_illucens	28	14	2.4092e-06
OG0000019	Microchrysa_polita	34	10	0.00332645
OG0000019	Stratiomys_singularior	17	-2	0.550615
OG0000019	27	4	0	0.596
OG0000019	23	4	-3	0.0061983
OG0000019	26	4	0	0.704816
OG0000019	Tolmerus_cingulatus	4	0	0.582072
OG0000019	Machimus_atricapillus	4	0	0.582072
OG0000019	Eutolmus_rufibarbis	4	0	0.581386
OG0000019	Neoitamus_cyanurus	3	-1	0.248159
OG0000019	Leptogaster_cylindrica	3	-1	0.471231
OG0000019	Machimus_rusticus	4	0	0.581386
OG0000020	Beris_chalybata	29	9	1.07638e-07
OG0000020	Beris_morrisii	19	-1	0.49195
OG0000020	17	7	1	0.337069
OG0000020	18	13	6	7.47898e-05
OG0000020	29	4	-1	0.0251022
OG0000020	19	14	1	0.345793
OG0000020	24	5	0	0.602278
OG0000020	25	5	0	0.78929
OG0000020	Dioctria_rufipes	5	0	0.562166
OG0000020	22	15	1	0.105518
OG0000020	28	5	0	0.515631
OG0000020	20	20	6	0.000255165
OG0000020	Chorisops_tibialis	9	-5	0.0218528
OG0000020	21	14	1	0.258255
OG0000020	Dioctria_linearis	5	0	0.562166
OG0000011	Hermetia_illucens	2	-9	4.05363e-06
OG0000020	Microchrysa_polita	15	0	0.916361
OG0000020	Stratiomys_singularior	13	-1	0.763845
OG0000020	27	5	0	0.615457
OG0000020	23	5	-2	0.0463583
OG0000020	26	5	0	0.734004
OG0000020	Tolmerus_cingulatus	5	0	0.599294
OG0000020	Machimus_atricapillus	7	2	0.00820889
OG0000020	Eutolmus_rufibarbis	4	0	0.581386
OG0000020	Neoitamus_cyanurus	5	0	0.689294
OG0000020	Leptogaster_cylindrica	3	-2	0.161591
OG0000020	Machimus_rusticus	4	0	0.581386
OG0000023	Beris_chalybata	17	0	0.781817
OG0000023	Beris_morrisii	18	1	0.241428
OG0000023	17	7	3	0.0197955
OG0000023	18	12	5	0.000294416
OG0000023	29	8	0	0.526327
OG0000023	19	14	2	0.0965782
OG0000023	24	6	0	0.618734
OG0000023	25	6	0	0.810915
OG0000023	Dioctria_rufipes	7	1	0.0405622
OG0000023	22	13	0	0.653537
OG0000023	28	8	0	0.524658
OG0000023	20	17	3	0.0498112
OG0000023	Chorisops_tibialis	14	0	0.908657
OG0000023	21	13	1	0.242283
OG0000023	Dioctria_linearis	4	-2	0.00140645
OG0000020	Hermetia_illucens	29	14	4.06268e-06
OG0000023	Microchrysa_polita	16	3	0.149687
OG0000023	Stratiomys_singularior	11	-2	0.468264
OG0000023	27	8	1	0.0945468
OG0000023	23	6	-1	0.436037
OG0000023	26	7	1	0.202694
OG0000023	Tolmerus_cingulatus	8	0	0.644531
OG0000023	Machimus_atricapillus	10	2	0.0194922
OG0000023	Eutolmus_rufibarbis	8	0	0.64348
OG0000023	Neoitamus_cyanurus	6	-1	0.365434
OG0000023	Leptogaster_cylindrica	2	-4	0.00461939
OG0000023	Machimus_rusticus	10	2	0.0191666
OG0000025	Beris_chalybata	25	5	0.000488971
OG0000025	Beris_morrisii	19	-1	0.49195
OG0000025	17	6	1	0.29501
OG0000025	18	14	8	4.97576e-07
OG0000025	29	3	0	0.510126
OG0000025	19	17	3	0.0585624
OG0000025	24	3	0	0.565689
OG0000025	25	3	0	0.723208
OG0000025	Dioctria_rufipes	2	-1	0.0583498
OG0000025	22	14	0	0.662052
OG0000025	28	3	0	0.509468
OG0000025	20	20	3	0.0710794
OG0000025	Chorisops_tibialis	17	0	0.917539
OG0000025	21	14	0	0.80194
OG0000025	Dioctria_linearis	3	0	0.538807
OG0000095	Hermetia_illucens	14	9	9.19804e-06
OG0000025	Microchrysa_polita	13	-1	0.743893
OG0000025	Stratiomys_singularior	12	-2	0.485066
OG0000025	27	3	0	0.574894
OG0000025	23	3	-3	0.00400527
OG0000025	26	3	0	0.668972
OG0000025	Tolmerus_cingulatus	3	0	0.563633
OG0000025	Machimus_atricapillus	3	0	0.563633
OG0000025	Eutolmus_rufibarbis	3	0	0.563082
OG0000025	Neoitamus_cyanurus	5	2	0.0145106
OG0000025	Leptogaster_cylindrica	2	-1	0.404079
OG0000025	Machimus_rusticus	3	0	0.563082
OG0000027	Beris_chalybata	9	-3	0.00311304
OG0000027	Beris_morrisii	17	5	5.84028e-05
OG0000027	17	7	6	2.62141e-06
OG0000027	18	8	1	0.239094
OG0000027	29	8	1	0.0119523
OG0000027	19	12	4	0.00238806
OG0000027	24	9	0	0.661821
OG0000027	25	11	2	0.12846
OG0000027	Dioctria_rufipes	12	1	0.0737065
OG0000027	22	8	0	0.604871
OG0000027	28	6	-1	0.0326032
OG0000027	20	12	0	0.821013
OG0000027	Chorisops_tibialis	19	7	0.004045
OG0000027	21	8	0	0.730556
OG0000027	Dioctria_linearis	11	0	0.622006
OG0000319	Hermetia_illucens	14	9	9.19804e-06
OG0000027	Microchrysa_polita	16	8	0.000242774
OG0000027	Stratiomys_singularior	2	-6	0.00106975
OG0000027	27	7	0	0.649989
OG0000027	23	9	2	0.0988915
OG0000027	26	7	-2	0.142986
OG0000027	Tolmerus_cingulatus	4	-2	0.00405205
OG0000027	Machimus_atricapillus	6	0	0.615391
OG0000027	Eutolmus_rufibarbis	8	0	0.64348
OG0000027	Neoitamus_cyanurus	5	-2	0.0271065
OG0000027	Leptogaster_cylindrica	13	4	0.0295819
OG0000027	Machimus_rusticus	9	1	0.0896209
OG0000029	Beris_chalybata	13	0	0.747197
OG0000029	Beris_morrisii	17	4	0.000970787
OG0000029	17	5	2	0.077897
OG0000029	18	11	6	1.32806e-05
OG0000029	29	5	0	0.516706
OG0000029	19	12	1	0.307861
OG0000029	24	5	0	0.602278
OG0000029	25	5	0	0.78929
OG0000029	Dioctria_rufipes	3	-2	0.000949675
OG0000029	22	15	2	0.0226883
OG0000029	28	4	-1	0.0234846
OG0000029	20	13	1	0.308307
OG0000029	Chorisops_tibialis	10	-2	0.389106
OG0000029	21	13	2	0.0979695
OG0000029	Dioctria_linearis	7	2	0.00300204
OG0001275	Hermetia_illucens	7	6	9.84029e-06
OG0000029	Microchrysa_polita	23	8	0.00398291
OG0000029	Stratiomys_singularior	10	-3	0.257688
OG0000029	27	5	0	0.615457
OG0000029	23	5	0	0.729757
OG0000029	26	5	0	0.734004
OG0000029	Tolmerus_cingulatus	4	0	0.582072
OG0000029	Machimus_atricapillus	2	-2	0.00169968
OG0000029	Eutolmus_rufibarbis	5	0	0.598493
OG0000029	Neoitamus_cyanurus	7	2	0.0364116
OG0000029	Leptogaster_cylindrica	3	-2	0.161591
OG0000029	Machimus_rusticus	7	2	0.00806435
OG0000030	Beris_chalybata	24	0	0.822298
OG0000030	Beris_morrisii	24	0	0.822298
OG0000030	17	4	2	0.0389092
OG0000030	18	13	9	5.3354e-09
OG0000030	29	3	0	0.510126
OG0000030	19	20	7	4.1297e-05
OG0000030	24	3	-1	0.12802
OG0000030	25	2	-1	0.343361
OG0000030	Dioctria_rufipes	1	-1	0.0395982
OG0000030	22	13	0	0.653537
OG0000030	28	3	0	0.509468
OG0000030	20	24	4	0.0254884
OG0000030	Chorisops_tibialis	22	2	0.394271
OG0000030	21	13	0	0.793054
OG0000030	Dioctria_linearis	2	0	0.526397
OG0000055	Hermetia_illucens	21	11	2.61134e-05
OG0000030	Microchrysa_polita	18	5	0.0379202
OG0000030	Stratiomys_singularior	3	-10	5.36366e-06
OG0000030	27	3	0	0.574894
OG0000030	23	4	0	0.700671
OG0000030	26	3	0	0.668972
OG0000030	Tolmerus_cingulatus	2	-1	0.09585
OG0000030	Machimus_atricapillus	3	0	0.563633
OG0000030	Eutolmus_rufibarbis	3	0	0.563082
OG0000030	Neoitamus_cyanurus	3	0	0.630687
OG0000030	Leptogaster_cylindrica	4	0	0.796387
OG0000030	Machimus_rusticus	3	0	0.563082
OG0000031	Beris_chalybata	24	15	5.5707e-18
OG0000031	Beris_morrisii	8	-1	0.310061
OG0000031	17	5	4	0.000150013
OG0000031	18	5	0	0.739693
OG0000031	29	12	0	0.538706
OG0000031	19	7	2	0.0550564
OG0000031	24	8	0	0.648425
OG0000031	25	7	-1	0.566121
OG0000031	Dioctria_rufipes	6	-1	0.127027
OG0000031	22	3	0	0.543923
OG0000031	28	12	0	0.536299
OG0000031	20	9	2	0.0809728
OG0000031	Chorisops_tibialis	6	-1	0.618884
OG0000031	21	3	-2	0.0107823
OG0000031	Dioctria_linearis	7	0	0.583716
OG0000296	Hermetia_illucens	10	7	3.17493e-05
OG0000031	Microchrysa_polita	4	1	0.236331
OG0000031	Stratiomys_singularior	0	-3	0.0111884
OG0000031	27	12	0	0.716114
OG0000031	23	8	3	0.00657176
OG0000031	26	12	4	0.00312528
OG0000031	Tolmerus_cingulatus	22	10	4.90134e-12
OG0000031	Machimus_atricapillus	4	-8	2.50062e-11
OG0000031	Eutolmus_rufibarbis	7	-5	2.91777e-06
OG0000031	Neoitamus_cyanurus	15	3	0.0257292
OG0000031	Leptogaster_cylindrica	8	0	0.8657
OG0000031	Machimus_rusticus	14	2	0.0383911
OG0000032	Beris_chalybata	11	0	0.725189
OG0000032	Beris_morrisii	9	-2	0.0248182
OG0000032	17	12	-11	1.70395e-05
OG0000032	18	12	0	0.84313
OG0000032	29	3	0	0.510126
OG0000032	19	12	0	0.830271
OG0000032	24	4	0	0.584629
OG0000032	25	4	0	0.760992
OG0000032	Dioctria_rufipes	3	-1	0.0764417
OG0000032	22	15	3	0.00116067
OG0000032	28	3	0	0.509468
OG0000032	20	11	-1	0.527719
OG0000032	Chorisops_tibialis	13	1	0.535394
OG0000032	21	12	0	0.783181
OG0000032	Dioctria_linearis	6	2	0.00192555
OG0000046	Hermetia_illucens	13	8	3.94407e-05
OG0000032	Microchrysa_polita	19	4	0.0828022
OG0000032	Stratiomys_singularior	4	-8	0.000237522
OG0000032	27	3	0	0.574894
OG0000032	23	4	-8	1.13968e-07
OG0000032	26	3	-1	0.316045
OG0000032	Tolmerus_cingulatus	2	-1	0.09585
OG0000032	Machimus_atricapillus	4	1	0.0344119
OG0000032	Eutolmus_rufibarbis	5	2	0.00295625
OG0000032	Neoitamus_cyanurus	0	-3	0.000157322
OG0000032	Leptogaster_cylindrica	3	-1	0.471231
OG0000032	Machimus_rusticus	3	0	0.563082
OG0000033	Beris_chalybata	16	-2	0.0571422
OG0000033	Beris_morrisii	31	13	1.5243e-12
OG0000033	17	5	4	0.000150013
OG0000033	18	9	4	0.000813425
OG0000033	29	4	0	0.513433
OG0000033	19	14	5	0.000446783
OG0000033	24	5	0	0.602278
OG0000033	25	5	0	0.78929
OG0000033	Dioctria_rufipes	5	0	0.562166
OG0000033	22	9	0	0.615488
OG0000033	28	4	0	0.512565
OG0000033	20	18	4	0.00998412
OG0000033	Chorisops_tibialis	14	0	0.908657
OG0000033	21	9	0	0.746078
OG0000033	Dioctria_linearis	5	0	0.562166
OG0000200	Hermetia_illucens	8	6	5.08824e-05
OG0000033	Microchrysa_polita	16	7	0.00177118
OG0000033	Stratiomys_singularior	4	-5	0.01282
OG0000033	27	4	0	0.596
OG0000033	23	5	0	0.729757
OG0000033	26	4	-1	0.365448
OG0000033	Tolmerus_cingulatus	4	0	0.582072
OG0000033	Machimus_atricapillus	4	0	0.582072
OG0000033	Eutolmus_rufibarbis	4	0	0.581386
OG0000033	Neoitamus_cyanurus	3	-1	0.248159
OG0000033	Leptogaster_cylindrica	5	0	0.821908
OG0000033	Machimus_rusticus	4	0	0.581386
OG0000038	Beris_chalybata	10	0	0.712708
OG0000038	Beris_morrisii	9	-1	0.332849
OG0000038	17	4	3	0.00113481
OG0000038	18	10	6	4.96503e-06
OG0000038	29	4	0	0.513433
OG0000038	19	10	0	0.810421
OG0000038	24	4	0	0.584629
OG0000038	25	4	0	0.760992
OG0000038	Dioctria_rufipes	4	0	0.550723
OG0000038	22	14	1	0.0983118
OG0000038	28	4	0	0.512565
OG0000038	20	10	0	0.800243
OG0000038	Chorisops_tibialis	11	1	0.495217
OG0000038	21	13	3	0.0120635
OG0000038	Dioctria_linearis	3	-1	0.0764417
OG0000981	Hermetia_illucens	6	5	5.96122e-05
OG0000038	Microchrysa_polita	15	1	0.586525
OG0000038	Stratiomys_singularior	13	0	0.917348
OG0000038	27	4	0	0.596
OG0000038	23	4	0	0.700671
OG0000038	26	4	0	0.704816
OG0000038	Tolmerus_cingulatus	3	-1	0.124114
OG0000038	Machimus_atricapillus	5	1	0.0458091
OG0000038	Eutolmus_rufibarbis	4	0	0.581386
OG0000038	Neoitamus_cyanurus	6	2	0.024676
OG0000038	Leptogaster_cylindrica	2	-2	0.060725
OG0000038	Machimus_rusticus	4	0	0.581386
OG0000039	Beris_chalybata	6	0	0.65022
OG0000039	Beris_morrisii	4	-2	0.0078234
OG0000039	17	7	1	0.337069
OG0000039	18	7	0	0.783213
OG0000039	29	5	0	0.516706
OG0000039	19	8	1	0.21546
OG0000039	24	5	-2	0.00594707
OG0000039	25	2	-3	0.00811715
OG0000039	Dioctria_rufipes	2	0	0.526397
OG0000039	22	7	0	0.593765
OG0000039	28	5	0	0.515631
OG0000039	20	6	-2	0.045896
OG0000039	Chorisops_tibialis	33	25	6.78123e-16
OG0000039	21	7	0	0.713041
OG0000039	Dioctria_linearis	2	0	0.526397
OG0000312	Hermetia_illucens	11	7	7.90347e-05
OG0000039	Microchrysa_polita	7	0	0.873359
OG0000039	Stratiomys_singularior	6	-1	0.664028
OG0000039	27	5	0	0.615457
OG0000039	23	7	0	0.773698
OG0000039	26	5	0	0.734004
OG0000039	Tolmerus_cingulatus	5	0	0.599294
OG0000039	Machimus_atricapillus	9	4	9.74288e-06
OG0000039	Eutolmus_rufibarbis	5	0	0.598493
OG0000039	Neoitamus_cyanurus	1	-4	4.81883e-05
OG0000039	Leptogaster_cylindrica	21	14	2.79628e-09
OG0000039	Machimus_rusticus	3	-2	0.00271046
OG0000040	Beris_chalybata	9	0	0.699101
OG0000040	Beris_morrisii	10	1	0.13861
OG0000040	17	7	4	0.0014543
OG0000040	18	7	0	0.783213
OG0000040	29	8	0	0.526327
OG0000040	19	9	2	0.0916923
OG0000040	24	9	0	0.661821
OG0000040	25	11	2	0.12846
OG0000040	Dioctria_rufipes	11	0	0.622006
OG0000040	22	5	0	0.569985
OG0000040	28	8	0	0.524658
OG0000040	20	9	0	0.787465
OG0000040	Chorisops_tibialis	11	2	0.204545
OG0000040	21	5	-2	0.0206741
OG0000040	Dioctria_linearis	11	0	0.622006
OG0000136	Hermetia_illucens	14	8	9.74318e-05
OG0000040	Microchrysa_polita	5	0	0.845596
OG0000040	Stratiomys_singularior	2	-3	0.039288
OG0000040	27	8	0	0.665316
OG0000040	23	9	2	0.0988915
OG0000040	26	8	-1	0.5013
OG0000040	Tolmerus_cingulatus	5	-3	0.000353736
OG0000040	Machimus_atricapillus	9	1	0.0904458
OG0000040	Eutolmus_rufibarbis	4	-4	1.16523e-05
OG0000040	Neoitamus_cyanurus	8	0	0.750467
OG0000040	Leptogaster_cylindrica	13	4	0.0295819
OG0000040	Machimus_rusticus	14	6	9.42258e-08
OG0000041	Beris_chalybata	16	1	0.217847
OG0000041	Beris_morrisii	15	0	0.765873
OG0000041	17	9	-2	0.329277
OG0000041	18	12	3	0.0313229
OG0000041	29	2	0	0.506785
OG0000041	19	15	3	0.0436002
OG0000041	24	2	0	0.545351
OG0000041	25	1	-1	0.258764
OG0000041	Dioctria_rufipes	1	0	0.513469
OG0000041	22	12	0	0.644644
OG0000041	28	2	0	0.506343
OG0000041	20	15	0	0.843713
OG0000041	Chorisops_tibialis	22	7	0.00502781
OG0000041	21	12	0	0.783181
OG0000041	Dioctria_linearis	0	-1	0.0201582
OG0000157	Hermetia_illucens	9	6	0.000151897
OG0000041	Microchrysa_polita	12	0	0.905901
OG0000041	Stratiomys_singularior	6	-6	0.0100056
OG0000041	27	2	0	0.551979
OG0000041	23	2	-7	1.52172e-07
OG0000041	26	2	0	0.624621
OG0000041	Tolmerus_cingulatus	2	0	0.54388
OG0000041	Machimus_atricapillus	2	0	0.54388
OG0000041	Eutolmus_rufibarbis	1	-1	0.0652421
OG0000041	Neoitamus_cyanurus	1	-1	0.140946
OG0000041	Leptogaster_cylindrica	1	-1	0.312848
OG0000041	Machimus_rusticus	2	0	0.543487
OG0000042	Beris_chalybata	11	0	0.725189
OG0000042	Beris_morrisii	11	0	0.725189
OG0000042	17	6	2	0.118892
OG0000042	18	8	2	0.0882214
OG0000042	29	7	0	0.523153
OG0000042	19	10	2	0.110379
OG0000042	24	6	0	0.618734
OG0000042	25	4	-2	0.145633
OG0000042	Dioctria_rufipes	4	0	0.550723
OG0000042	22	8	0	0.604871
OG0000042	28	7	0	0.521677
OG0000042	20	11	1	0.268936
OG0000042	Chorisops_tibialis	11	1	0.495217
OG0000042	21	8	0	0.730556
OG0000042	Dioctria_linearis	4	0	0.550723
OG0000053	Hermetia_illucens	15	8	0.000238677
OG0000042	Microchrysa_polita	9	1	0.465486
OG0000042	Stratiomys_singularior	5	-3	0.15144
OG0000042	27	7	0	0.649989
OG0000042	23	6	0	0.753751
OG0000042	26	7	1	0.202694
OG0000042	Tolmerus_cingulatus	7	0	0.630444
OG0000042	Machimus_atricapillus	6	-1	0.199549
OG0000042	Eutolmus_rufibarbis	7	0	0.629462
OG0000042	Neoitamus_cyanurus	9	2	0.062857
OG0000042	Leptogaster_cylindrica	5	-1	0.56191
OG0000042	Machimus_rusticus	7	0	0.629462
OG0000043	Beris_chalybata	6	0	0.65022
OG0000043	Beris_morrisii	6	0	0.65022
OG0000043	17	6	3	0.00987546
OG0000043	18	6	0	0.763571
OG0000043	29	9	0	0.529469
OG0000043	19	6	0	0.746613
OG0000043	24	9	0	0.661821
OG0000043	25	9	0	0.852079
OG0000043	Dioctria_rufipes	9	0	0.603616
OG0000043	22	5	0	0.569985
OG0000043	28	9	0	0.527609
OG0000043	20	6	0	0.735105
OG0000043	Chorisops_tibialis	8	2	0.127139
OG0000043	21	5	-1	0.299221
OG0000043	Dioctria_linearis	10	1	0.0605577
OG0000950	Hermetia_illucens	7	5	0.000266688
OG0000043	Microchrysa_polita	5	0	0.845596
OG0000043	Stratiomys_singularior	5	0	0.860287
OG0000043	27	9	0	0.679498
OG0000043	23	9	3	0.0103981
OG0000043	26	9	0	0.808269
OG0000043	Tolmerus_cingulatus	10	1	0.101289
OG0000043	Machimus_atricapillus	7	-2	0.00914253
OG0000043	Eutolmus_rufibarbis	8	-1	0.241296
OG0000043	Neoitamus_cyanurus	10	1	0.215753
OG0000043	Leptogaster_cylindrica	9	0	0.874556
OG0000043	Machimus_rusticus	10	1	0.100372
OG0000045	Beris_chalybata	3	-3	0.000378255
OG0000045	Beris_morrisii	6	0	0.65022
OG0000045	17	8	-4	0.0306274
OG0000045	18	8	0	0.799521
OG0000045	29	5	0	0.516706
OG0000045	19	8	0	0.783685
OG0000045	24	7	0	0.634088
OG0000045	25	9	2	0.0919625
OG0000045	Dioctria_rufipes	10	1	0.0605577
OG0000045	22	8	0	0.604871
OG0000045	28	5	0	0.515631
OG0000045	20	6	-2	0.045896
OG0000045	Chorisops_tibialis	13	5	0.00773122
OG0000045	21	8	0	0.730556
OG0000045	Dioctria_linearis	9	0	0.603616
OG0000383	Hermetia_illucens	12	7	0.000286278
OG0000045	Microchrysa_polita	14	6	0.00519662
OG0000045	Stratiomys_singularior	4	-4	0.0311148
OG0000045	27	5	-2	0.00789601
OG0000045	23	7	-1	0.4671
OG0000045	26	7	0	0.77779
OG0000045	Tolmerus_cingulatus	5	0	0.599294
OG0000045	Machimus_atricapillus	2	-3	7.27288e-05
OG0000045	Eutolmus_rufibarbis	5	0	0.598493
OG0000045	Neoitamus_cyanurus	10	3	0.00718842
OG0000045	Leptogaster_cylindrica	2	-5	0.000581018
OG0000045	Machimus_rusticus	5	0	0.598493
OG0000046	Beris_chalybata	4	0	0.60933
OG0000046	Beris_morrisii	3	-1	0.165904
OG0000046	17	5	2	0.077897
OG0000046	18	5	0	0.739693
OG0000046	29	8	0	0.526327
OG0000046	19	5	0	0.722602
OG0000046	24	8	0	0.648425
OG0000046	25	9	1	0.348656
OG0000046	Dioctria_rufipes	9	0	0.603616
OG0000046	22	5	0	0.569985
OG0000046	28	8	0	0.524658
OG0000046	20	4	-1	0.327701
OG0000046	Chorisops_tibialis	7	2	0.0999624
OG0000046	21	5	0	0.67072
OG0000046	Dioctria_linearis	10	1	0.0605577
OG0000392	Hermetia_illucens	10	6	0.000343479
OG0000046	Microchrysa_polita	4	-1	0.569982
OG0000046	Stratiomys_singularior	4	-1	0.601749
OG0000046	27	8	0	0.665316
OG0000046	23	8	3	0.00657176
OG0000046	26	8	0	0.794338
OG0000046	Tolmerus_cingulatus	2	-6	2.26052e-09
OG0000046	Machimus_atricapillus	10	2	0.0194922
OG0000046	Eutolmus_rufibarbis	8	0	0.64348
OG0000046	Neoitamus_cyanurus	7	-1	0.396069
OG0000046	Leptogaster_cylindrica	11	3	0.0858752
OG0000046	Machimus_rusticus	10	2	0.0191666
OG0000047	Beris_chalybata	12	1	0.166437
OG0000047	Beris_morrisii	10	-1	0.354033
OG0000047	17	5	0	0.8187
OG0000047	18	6	1	0.178938
OG0000047	29	6	0	0.519946
OG0000047	19	11	5	9.98273e-05
OG0000047	24	5	0	0.602278
OG0000047	25	5	0	0.78929
OG0000047	Dioctria_rufipes	5	0	0.562166
OG0000047	22	6	0	0.582146
OG0000047	28	6	0	0.518669
OG0000047	20	11	0	0.811331
OG0000047	Chorisops_tibialis	18	7	0.00282759
OG0000047	21	6	0	0.693218
OG0000047	Dioctria_linearis	5	0	0.562166
OG0000041	Hermetia_illucens	21	9	0.000397816
OG0000047	Microchrysa_polita	4	-2	0.245753
OG0000047	Stratiomys_singularior	5	-1	0.636685
OG0000047	27	6	1	0.0681402
OG0000047	23	5	0	0.729757
OG0000047	26	5	0	0.734004
OG0000047	Tolmerus_cingulatus	5	-1	0.175855
OG0000047	Machimus_atricapillus	7	1	0.0683528
OG0000047	Eutolmus_rufibarbis	6	0	0.614492
OG0000047	Neoitamus_cyanurus	5	0	0.689294
OG0000047	Leptogaster_cylindrica	3	-2	0.161591
OG0000047	Machimus_rusticus	6	0	0.614492
OG0000048	Beris_chalybata	7	0	0.668002
OG0000048	Beris_morrisii	3	-4	2.61444e-05
OG0000048	17	8	-12	5.26114e-07
OG0000048	18	8	0	0.799521
OG0000048	29	3	0	0.510126
OG0000048	19	8	0	0.783685
OG0000048	24	3	0	0.565689
OG0000048	25	3	0	0.723208
OG0000048	Dioctria_rufipes	1	-2	0.000294393
OG0000048	22	8	0	0.604871
OG0000048	28	3	0	0.509468
OG0000048	20	7	-1	0.434976
OG0000048	Chorisops_tibialis	34	26	1.30185e-16
OG0000048	21	8	0	0.730556
OG0000048	Dioctria_linearis	3	0	0.538807
OG0000077	Hermetia_illucens	17	8	0.000406487
OG0000048	Microchrysa_polita	5	-3	0.122529
OG0000048	Stratiomys_singularior	2	-6	0.00106975
OG0000048	27	3	0	0.574894
OG0000048	23	3	-5	4.31681e-05
OG0000048	26	3	0	0.668972
OG0000048	Tolmerus_cingulatus	4	1	0.0344119
OG0000048	Machimus_atricapillus	1	-2	0.00087699
OG0000048	Eutolmus_rufibarbis	4	1	0.0340897
OG0000048	Neoitamus_cyanurus	4	1	0.0776434
OG0000048	Leptogaster_cylindrica	0	-3	0.00392245
OG0000048	Machimus_rusticus	1	-2	0.000859914
OG0000049	Beris_chalybata	6	0	0.65022
OG0000049	Beris_morrisii	6	0	0.65022
OG0000049	17	5	1	0.246806
OG0000049	18	5	0	0.739693
OG0000049	29	9	0	0.529469
OG0000049	19	6	1	0.160012
OG0000049	24	7	1	0.0707196
OG0000049	25	7	0	0.827778
OG0000049	Dioctria_rufipes	7	0	0.583716
OG0000049	22	4	0	0.557254
OG0000049	28	9	0	0.527609
OG0000049	20	6	0	0.735105
OG0000049	Chorisops_tibialis	8	2	0.127139
OG0000049	21	4	-1	0.262431
OG0000049	Dioctria_linearis	9	2	0.00576473
OG0000027	Hermetia_illucens	2	-6	0.000506982
OG0000049	Microchrysa_polita	4	0	0.823263
OG0000049	Stratiomys_singularior	4	0	0.840381
OG0000049	27	9	1	0.107455
OG0000049	23	6	1	0.167743
OG0000049	26	8	1	0.231059
OG0000049	Tolmerus_cingulatus	10	1	0.101289
OG0000049	Machimus_atricapillus	9	0	0.657721
OG0000049	Eutolmus_rufibarbis	9	0	0.656614
OG0000049	Neoitamus_cyanurus	8	0	0.750467
OG0000049	Leptogaster_cylindrica	6	0	0.840564
OG0000049	Machimus_rusticus	8	-1	0.241296
OG0000051	Beris_chalybata	13	1	0.179825
OG0000051	Beris_morrisii	11	-1	0.373756
OG0000051	17	5	1	0.246806
OG0000051	18	11	6	1.32806e-05
OG0000051	29	2	0	0.506785
OG0000051	19	12	1	0.307861
OG0000051	24	2	-2	0.00182479
OG0000051	25	1	-1	0.258764
OG0000051	Dioctria_rufipes	1	0	0.513469
OG0000051	22	12	1	0.0837001
OG0000051	28	2	0	0.506343
OG0000051	20	12	0	0.821013
OG0000051	Chorisops_tibialis	16	4	0.0724144
OG0000051	21	11	0	0.772178
OG0000051	Dioctria_linearis	1	0	0.513469
OG0000096	Hermetia_illucens	0	-4	0.000929037
OG0000051	Microchrysa_polita	15	3	0.134553
OG0000051	Stratiomys_singularior	8	-3	0.218794
OG0000051	27	2	0	0.551979
OG0000051	23	4	-1	0.358361
OG0000051	26	2	0	0.624621
OG0000051	Tolmerus_cingulatus	3	1	0.0229602
OG0000051	Machimus_atricapillus	0	-2	0.000309344
OG0000051	Eutolmus_rufibarbis	6	4	6.45833e-07
OG0000051	Neoitamus_cyanurus	2	0	0.593873
OG0000051	Leptogaster_cylindrica	4	0	0.796387
OG0000051	Machimus_rusticus	1	-1	0.0652421
OG0000053	Beris_chalybata	4	0	0.60933
OG0000053	Beris_morrisii	1	-3	9.18613e-05
OG0000053	17	7	-16	4.93181e-10
OG0000053	18	7	0	0.783213
OG0000053	29	1	-1	0.0101781
OG0000053	19	7	0	0.766723
OG0000053	24	4	0	0.584629
OG0000053	25	5	1	0.202327
OG0000053	Dioctria_rufipes	5	0	0.562166
OG0000053	22	7	0	0.593765
OG0000053	28	2	0	0.506343
OG0000053	20	4	-3	0.00425268
OG0000053	Chorisops_tibialis	32	25	2.00467e-16
OG0000053	21	7	0	0.713041
OG0000053	Dioctria_linearis	5	0	0.562166
OG0000048	Hermetia_illucens	15	7	0.00106151
OG0000053	Microchrysa_polita	6	-1	0.636275
OG0000053	Stratiomys_singularior	1	-6	0.000257516
OG0000053	27	2	0	0.551979
OG0000053	23	4	-3	0.0061983
OG0000053	26	2	-2	0.0176336
OG0000053	Tolmerus_cingulatus	2	0	0.54388
OG0000053	Machimus_atricapillus	2	0	0.54388
OG0000053	Eutolmus_rufibarbis	1	0	0.522497
OG0000053	Neoitamus_cyanurus	1	-1	0.140946
OG0000053	Leptogaster_cylindrica	0	-4	0.000378344
OG0000053	Machimus_rusticus	1	0	0.522497
OG0000055	Beris_chalybata	9	0	0.699101
OG0000055	Beris_morrisii	14	5	1.73411e-05
OG0000055	17	4	3	0.00113481
OG0000055	18	7	3	0.0044426
OG0000055	29	4	0	0.513433
OG0000055	19	8	1	0.21546
OG0000055	24	4	0	0.584629
OG0000055	25	4	0	0.760992
OG0000055	Dioctria_rufipes	5	1	0.0270944
OG0000055	22	10	2	0.00946449
OG0000055	28	4	0	0.512565
OG0000055	20	9	1	0.224609
OG0000055	Chorisops_tibialis	7	-1	0.643572
OG0000055	21	8	1	0.151812
OG0000055	Dioctria_linearis	4	0	0.550723
OG0000014	Hermetia_illucens	31	10	0.00181142
OG0000055	Microchrysa_polita	11	1	0.516388
OG0000055	Stratiomys_singularior	3	-5	0.00485339
OG0000055	27	4	0	0.596
OG0000055	23	4	0	0.700671
OG0000055	26	4	0	0.704816
OG0000055	Tolmerus_cingulatus	4	0	0.582072
OG0000055	Machimus_atricapillus	4	0	0.582072
OG0000055	Eutolmus_rufibarbis	4	0	0.581386
OG0000055	Neoitamus_cyanurus	5	1	0.102763
OG0000055	Leptogaster_cylindrica	1	-3	0.00901495
OG0000055	Machimus_rusticus	4	0	0.581386
OG0000057	Beris_chalybata	4	0	0.60933
OG0000057	Beris_morrisii	4	0	0.60933
OG0000057	17	5	3	0.0036881
OG0000057	18	5	0	0.739693
OG0000057	29	6	0	0.519946
OG0000057	19	4	-1	0.346489
OG0000057	24	6	1	0.0591188
OG0000057	25	8	2	0.0739879
OG0000057	Dioctria_rufipes	8	0	0.593863
OG0000057	22	8	0	0.604871
OG0000057	28	6	0	0.518669
OG0000057	20	4	0	0.682793
OG0000057	Chorisops_tibialis	4	0	0.812332
OG0000057	21	8	3	0.00200829
OG0000057	Dioctria_linearis	10	2	0.00742429
OG0000816	Hermetia_illucens	4	3	0.00218771
OG0000057	Microchrysa_polita	11	3	0.0728209
OG0000057	Stratiomys_singularior	9	1	0.502042
OG0000057	27	6	0	0.633409
OG0000057	23	5	0	0.729757
OG0000057	26	6	0	0.757962
OG0000057	Tolmerus_cingulatus	7	1	0.0683528
OG0000057	Machimus_atricapillus	5	-1	0.175855
OG0000057	Eutolmus_rufibarbis	8	2	0.011361
OG0000057	Neoitamus_cyanurus	7	1	0.150706
OG0000057	Leptogaster_cylindrica	4	-1	0.522169
OG0000057	Machimus_rusticus	4	-2	0.00397624
OG0000060	Beris_chalybata	3	-4	2.61444e-05
OG0000060	Beris_morrisii	8	1	0.109448
OG0000060	17	7	-3	0.068949
OG0000060	18	7	0	0.783213
OG0000060	29	6	0	0.519946
OG0000060	19	7	0	0.766723
OG0000060	24	6	0	0.618734
OG0000060	25	6	0	0.810915
OG0000060	Dioctria_rufipes	6	0	0.573157
OG0000060	22	7	0	0.593765
OG0000060	28	6	0	0.518669
OG0000060	20	7	0	0.755375
OG0000060	Chorisops_tibialis	10	3	0.0853799
OG0000060	21	7	0	0.713041
OG0000060	Dioctria_linearis	6	0	0.573157
OG0006605	Hermetia_illucens	4	3	0.00218771
OG0000060	Microchrysa_polita	4	-3	0.0569168
OG0000060	Stratiomys_singularior	3	-4	0.0222205
OG0000060	27	6	0	0.633409
OG0000060	23	6	-1	0.436037
OG0000060	26	6	0	0.757962
OG0000060	Tolmerus_cingulatus	5	-1	0.175855
OG0000060	Machimus_atricapillus	6	0	0.615391
OG0000060	Eutolmus_rufibarbis	7	1	0.0677208
OG0000060	Neoitamus_cyanurus	7	1	0.150706
OG0000060	Leptogaster_cylindrica	5	-1	0.56191
OG0000060	Machimus_rusticus	5	-1	0.174458
OG0000061	Beris_chalybata	14	2	0.0662926
OG0000061	Beris_morrisii	12	0	0.736652
OG0000061	17	5	0	0.8187
OG0000061	18	9	4	0.000813425
OG0000061	29	2	0	0.506785
OG0000061	19	11	2	0.0638903
OG0000061	24	3	0	0.565689
OG0000061	25	3	0	0.723208
OG0000061	Dioctria_rufipes	3	0	0.538807
OG0000061	22	9	0	0.615488
OG0000061	28	2	0	0.506343
OG0000061	20	12	1	0.289212
OG0000061	Chorisops_tibialis	11	0	0.896029
OG0000061	21	9	0	0.746078
OG0000061	Dioctria_linearis	3	0	0.538807
OG0000162	Hermetia_illucens	13	6	0.00308
OG0000061	Microchrysa_polita	9	0	0.890045
OG0000061	Stratiomys_singularior	9	0	0.899581
OG0000061	27	2	-1	0.112914
OG0000061	23	3	-2	0.0255086
OG0000061	26	3	0	0.668972
OG0000061	Tolmerus_cingulatus	2	0	0.54388
OG0000061	Machimus_atricapillus	3	1	0.0229602
OG0000061	Eutolmus_rufibarbis	2	0	0.543487
OG0000061	Neoitamus_cyanurus	3	0	0.630687
OG0000061	Leptogaster_cylindrica	2	-1	0.404079
OG0000061	Machimus_rusticus	2	0	0.543487
OG0000062	Beris_chalybata	12	2	0.0499658
OG0000062	Beris_morrisii	7	-3	0.0018466
OG0000062	17	4	2	0.0389092
OG0000062	18	9	5	7.61616e-05
OG0000062	29	4	0	0.513433
OG0000062	19	10	1	0.264625
OG0000062	24	4	0	0.584629
OG0000062	25	4	0	0.760992
OG0000062	Dioctria_rufipes	5	1	0.0270944
OG0000062	22	10	1	0.0688435
OG0000062	28	4	0	0.512565
OG0000062	20	10	0	0.800243
OG0000062	Chorisops_tibialis	13	3	0.0895727
OG0000062	21	9	0	0.746078
OG0000062	Dioctria_linearis	2	-2	0.000578049
OG0000229	Hermetia_illucens	7	4	0.0031328
OG0000062	Microchrysa_polita	14	4	0.0610633
OG0000062	Stratiomys_singularior	4	-5	0.01282
OG0000062	27	4	0	0.596
OG0000062	23	4	0	0.700671
OG0000062	26	4	0	0.704816
OG0000062	Tolmerus_cingulatus	2	-2	0.00169968
OG0000062	Machimus_atricapillus	6	2	0.00533841
OG0000062	Eutolmus_rufibarbis	3	-1	0.123067
OG0000062	Neoitamus_cyanurus	3	-1	0.248159
OG0000062	Leptogaster_cylindrica	4	0	0.796387
OG0000062	Machimus_rusticus	4	0	0.581386
OG0000063	Beris_chalybata	5	0	0.630727
OG0000063	Beris_morrisii	9	4	3.45929e-05
OG0000063	17	3	2	0.00858461
OG0000063	18	3	0	0.674158
OG0000063	29	8	0	0.526327
OG0000063	19	3	0	0.658809
OG0000063	24	7	1	0.0707196
OG0000063	25	11	4	0.00739259
OG0000063	Dioctria_rufipes	11	0	0.622006
OG0000063	22	3	0	0.543923
OG0000063	28	8	0	0.524658
OG0000063	20	5	2	0.0196172
OG0000063	Chorisops_tibialis	3	0	0.777748
OG0000063	21	3	0	0.61589
OG0000063	Dioctria_linearis	11	0	0.622006
OG0000236	Hermetia_illucens	7	4	0.0031328
OG0000063	Microchrysa_polita	0	-3	0.00735731
OG0000063	Stratiomys_singularior	2	-1	0.49085
OG0000063	27	8	1	0.0945468
OG0000063	23	6	3	0.00170953
OG0000063	26	7	0	0.77779
OG0000063	Tolmerus_cingulatus	14	6	9.94612e-08
OG0000063	Machimus_atricapillus	5	-3	0.000353736
OG0000063	Eutolmus_rufibarbis	12	4	5.0268e-05
OG0000063	Neoitamus_cyanurus	5	-2	0.0271065
OG0000063	Leptogaster_cylindrica	6	0	0.840564
OG0000063	Machimus_rusticus	7	-1	0.220261
OG0000068	Beris_chalybata	9	0	0.699101
OG0000068	Beris_morrisii	9	0	0.699101
OG0000068	17	7	-1	0.614425
OG0000068	18	9	2	0.109548
OG0000068	29	4	1	0.00512376
OG0000068	19	9	0	0.798093
OG0000068	24	3	0	0.565689
OG0000068	25	1	-2	0.022072
OG0000068	Dioctria_rufipes	1	0	0.513469
OG0000068	22	10	1	0.0688435
OG0000068	28	3	0	0.509468
OG0000068	20	9	0	0.787465
OG0000068	Chorisops_tibialis	11	2	0.204545
OG0000068	21	9	0	0.746078
OG0000068	Dioctria_linearis	1	0	0.513469
OG0000322	Hermetia_illucens	7	4	0.0031328
OG0000068	Microchrysa_polita	19	9	0.000308403
OG0000068	Stratiomys_singularior	2	-7	0.000197349
OG0000068	27	3	0	0.574894
OG0000068	23	3	-4	0.000633539
OG0000068	26	3	0	0.668972
OG0000068	Tolmerus_cingulatus	3	0	0.563633
OG0000068	Machimus_atricapillus	2	-1	0.09585
OG0000068	Eutolmus_rufibarbis	5	1	0.0453814
OG0000068	Neoitamus_cyanurus	2	-1	0.198105
OG0000068	Leptogaster_cylindrica	2	-1	0.404079
OG0000068	Machimus_rusticus	4	0	0.581386
OG0000071	Beris_chalybata	4	0	0.60933
OG0000071	Beris_morrisii	1	-3	9.18613e-05
OG0000071	17	4	3	0.00113481
OG0000071	18	5	1	0.145855
OG0000071	29	4	0	0.513433
OG0000071	19	4	-1	0.346489
OG0000071	24	4	0	0.584629
OG0000071	25	5	1	0.202327
OG0000071	Dioctria_rufipes	6	1	0.0338392
OG0000071	22	13	5	3.36414e-07
OG0000071	28	4	0	0.512565
OG0000071	20	4	0	0.682793
OG0000071	Chorisops_tibialis	4	0	0.812332
OG0000071	21	8	3	0.00200829
OG0000071	Dioctria_linearis	5	0	0.562166
OG0000325	Hermetia_illucens	7	4	0.0031328
OG0000071	Microchrysa_polita	19	6	0.0131429
OG0000071	Stratiomys_singularior	7	-1	0.686104
OG0000071	27	4	0	0.596
OG0000071	23	4	0	0.700671
OG0000071	26	4	0	0.704816
OG0000071	Tolmerus_cingulatus	5	1	0.0458091
OG0000071	Machimus_atricapillus	4	0	0.582072
OG0000071	Eutolmus_rufibarbis	3	-1	0.123067
OG0000071	Neoitamus_cyanurus	2	-2	0.00914268
OG0000071	Leptogaster_cylindrica	3	-1	0.471231
OG0000071	Machimus_rusticus	4	0	0.581386
OG0000075	Beris_chalybata	6	0	0.65022
OG0000075	Beris_morrisii	3	-3	0.000378255
OG0000075	17	6	-19	1.13845e-12
OG0000075	18	6	0	0.763571
OG0000075	29	3	0	0.510126
OG0000075	19	7	1	0.188524
OG0000075	24	3	0	0.565689
OG0000075	25	2	-1	0.343361
OG0000075	Dioctria_rufipes	2	0	0.526397
OG0000075	22	3	0	0.543923
OG0000075	28	3	0	0.509468
OG0000075	20	6	-1	0.403879
OG0000075	Chorisops_tibialis	28	21	1.53952e-13
OG0000075	21	3	-3	0.00108514
OG0000075	Dioctria_linearis	1	-1	0.0395982
OG0000061	Hermetia_illucens	15	6	0.0040796
OG0000075	Microchrysa_polita	3	0	0.790118
OG0000075	Stratiomys_singularior	2	-1	0.49085
OG0000075	27	3	0	0.574894
OG0000075	23	3	-3	0.00400527
OG0000075	26	3	0	0.668972
OG0000075	Tolmerus_cingulatus	3	0	0.563633
OG0000075	Machimus_atricapillus	2	-1	0.09585
OG0000075	Eutolmus_rufibarbis	3	0	0.563082
OG0000075	Neoitamus_cyanurus	2	-1	0.198105
OG0000075	Leptogaster_cylindrica	2	-1	0.404079
OG0000075	Machimus_rusticus	3	0	0.563082
OG0000076	Beris_chalybata	11	0	0.725189
OG0000076	Beris_morrisii	11	0	0.725189
OG0000076	17	7	-2	0.28119
OG0000076	18	8	1	0.239094
OG0000076	29	3	0	0.510126
OG0000076	19	9	1	0.240816
OG0000076	24	4	0	0.584629
OG0000076	25	4	0	0.760992
OG0000076	Dioctria_rufipes	6	2	0.00192555
OG0000076	22	8	0	0.604871
OG0000076	28	3	0	0.509468
OG0000076	20	11	2	0.115123
OG0000076	Chorisops_tibialis	8	-1	0.664108
OG0000076	21	8	0	0.730556
OG0000076	Dioctria_linearis	3	-1	0.0764417
OG0000017	Hermetia_illucens	29	9	0.00424128
OG0000076	Microchrysa_polita	9	1	0.465486
OG0000076	Stratiomys_singularior	6	-2	0.352206
OG0000076	27	3	0	0.574894
OG0000076	23	4	-3	0.0061983
OG0000076	26	3	-1	0.316045
OG0000076	Tolmerus_cingulatus	3	0	0.563633
OG0000076	Machimus_atricapillus	2	-1	0.09585
OG0000076	Eutolmus_rufibarbis	2	-1	0.0950166
OG0000076	Neoitamus_cyanurus	3	0	0.630687
OG0000076	Leptogaster_cylindrica	1	-3	0.00901495
OG0000076	Machimus_rusticus	3	0	0.563082
OG0000077	Beris_chalybata	5	0	0.630727
OG0000077	Beris_morrisii	5	0	0.630727
OG0000077	17	6	-1	0.5881
OG0000077	18	7	1	0.21003
OG0000077	29	5	0	0.516706
OG0000077	19	7	0	0.766723
OG0000077	24	4	0	0.584629
OG0000077	25	1	-3	0.00428148
OG0000077	Dioctria_rufipes	1	0	0.513469
OG0000077	22	9	1	0.061333
OG0000077	28	5	0	0.515631
OG0000077	20	5	-2	0.0365108
OG0000077	Chorisops_tibialis	8	1	0.411346
OG0000077	21	8	1	0.151812
OG0000077	Dioctria_linearis	1	0	0.513469
OG0000071	Hermetia_illucens	20	7	0.00431421
OG0000077	Microchrysa_polita	9	0	0.890045
OG0000077	Stratiomys_singularior	7	-1	0.686104
OG0000077	27	5	0	0.615457
OG0000077	23	4	-2	0.0355223
OG0000077	26	5	1	0.14041
OG0000077	Tolmerus_cingulatus	4	-1	0.150745
OG0000077	Machimus_atricapillus	5	0	0.599294
OG0000077	Eutolmus_rufibarbis	4	-1	0.149511
OG0000077	Neoitamus_cyanurus	5	0	0.689294
OG0000077	Leptogaster_cylindrica	2	-2	0.060725
OG0000077	Machimus_rusticus	6	1	0.0565981
OG0000081	Beris_chalybata	3	-1	0.165904
OG0000081	Beris_morrisii	4	0	0.60933
OG0000081	17	4	2	0.0389092
OG0000081	18	4	0	0.710403
OG0000081	29	7	0	0.523153
OG0000081	19	4	0	0.693737
OG0000081	24	7	1	0.0707196
OG0000081	25	8	1	0.3177
OG0000081	Dioctria_rufipes	8	0	0.593863
OG0000081	22	4	0	0.557254
OG0000081	28	6	-1	0.0326032
OG0000081	20	4	0	0.682793
OG0000081	Chorisops_tibialis	4	0	0.812332
OG0000081	21	4	0	0.645113
OG0000081	Dioctria_linearis	8	0	0.593863
OG0000313	Hermetia_illucens	5	3	0.00673708
OG0000081	Microchrysa_polita	3	-1	0.5214
OG0000081	Stratiomys_singularior	7	3	0.0471137
OG0000081	27	7	0	0.649989
OG0000081	23	6	2	0.0415619
OG0000081	26	7	0	0.77779
OG0000081	Tolmerus_cingulatus	6	0	0.615391
OG0000081	Machimus_atricapillus	6	0	0.615391
OG0000081	Eutolmus_rufibarbis	7	0	0.629462
OG0000081	Neoitamus_cyanurus	10	3	0.00718842
OG0000081	Leptogaster_cylindrica	6	0	0.840564
OG0000081	Machimus_rusticus	7	0	0.629462
OG0000083	Beris_chalybata	2	0	0.559941
OG0000083	Beris_morrisii	0	-2	0.000629685
OG0000083	17	6	-9	1.50001e-05
OG0000083	18	5	-1	0.417156
OG0000083	29	5	0	0.516706
OG0000083	19	2	-3	0.00199096
OG0000083	24	6	0	0.618734
OG0000083	25	5	-1	0.503118
OG0000083	Dioctria_rufipes	5	0	0.562166
OG0000083	22	5	0	0.569985
OG0000083	28	5	0	0.515631
OG0000083	20	2	0	0.608287
OG0000083	Chorisops_tibialis	1	-1	0.34051
OG0000083	21	5	0	0.67072
OG0000083	Dioctria_linearis	5	0	0.562166
OG0000365	Hermetia_illucens	5	3	0.00673708
OG0000083	Microchrysa_polita	3	-2	0.205756
OG0000083	Stratiomys_singularior	5	0	0.860287
OG0000083	27	5	-1	0.203968
OG0000083	23	6	0	0.753751
OG0000083	26	6	0	0.757962
OG0000083	Tolmerus_cingulatus	5	0	0.599294
OG0000083	Machimus_atricapillus	4	-1	0.150745
OG0000083	Eutolmus_rufibarbis	7	2	0.00806435
OG0000083	Neoitamus_cyanurus	6	0	0.712655
OG0000083	Leptogaster_cylindrica	6	0	0.840564
OG0000083	Machimus_rusticus	5	0	0.598493
OG0000084	Beris_chalybata	9	0	0.699101
OG0000084	Beris_morrisii	13	4	0.000270695
OG0000084	17	4	1	0.191965
OG0000084	18	4	0	0.710403
OG0000084	29	5	0	0.516706
OG0000084	19	8	4	0.000264649
OG0000084	24	4	0	0.584629
OG0000084	25	6	2	0.0841434
OG0000084	Dioctria_rufipes	13	7	3.58761e-11
OG0000084	22	2	0	0.529959
OG0000084	28	5	0	0.515631
OG0000084	20	9	1	0.224609
OG0000084	Chorisops_tibialis	9	1	0.443345
OG0000084	21	2	-2	0.0068103
OG0000084	Dioctria_linearis	5	-1	0.110755
OG0000031	Hermetia_illucens	0	-3	0.00735731
OG0000084	Microchrysa_polita	2	0	0.738027
OG0000084	Stratiomys_singularior	2	0	0.760154
OG0000084	27	5	1	0.054688
OG0000084	23	4	0	0.700671
OG0000084	26	4	0	0.704816
OG0000084	Tolmerus_cingulatus	5	0	0.599294
OG0000084	Machimus_atricapillus	4	-1	0.150745
OG0000084	Eutolmus_rufibarbis	7	2	0.00806435
OG0000084	Neoitamus_cyanurus	4	0	0.662208
OG0000084	Leptogaster_cylindrica	2	-2	0.060725
OG0000084	Machimus_rusticus	5	0	0.598493
OG0000087	Beris_chalybata	12	0	0.736652
OG0000087	Beris_morrisii	13	1	0.179825
OG0000087	17	5	0	0.8187
OG0000087	18	9	4	0.000813425
OG0000087	29	2	0	0.506785
OG0000087	19	10	1	0.264625
OG0000087	24	2	0	0.545351
OG0000087	25	1	-1	0.258764
OG0000087	Dioctria_rufipes	0	-1	0.0201582
OG0000087	22	10	1	0.0688435
OG0000087	28	2	0	0.506343
OG0000087	20	12	2	0.0657047
OG0000087	Chorisops_tibialis	9	-1	0.681509
OG0000087	21	9	0	0.746078
OG0000087	Dioctria_linearis	1	0	0.513469
OG0000153	Hermetia_illucens	0	-3	0.00735731
OG0000087	Microchrysa_polita	13	3	0.103585
OG0000087	Stratiomys_singularior	5	-4	0.0410426
OG0000087	27	2	0	0.551979
OG0000087	23	2	-3	0.00232382
OG0000087	26	2	0	0.624621
OG0000087	Tolmerus_cingulatus	3	1	0.0229602
OG0000087	Machimus_atricapillus	0	-2	0.000309344
OG0000087	Eutolmus_rufibarbis	1	-1	0.0652421
OG0000087	Neoitamus_cyanurus	2	0	0.593873
OG0000087	Leptogaster_cylindrica	0	-2	0.0159567
OG0000087	Machimus_rusticus	3	1	0.0227448
OG0000088	Beris_chalybata	4	0	0.60933
OG0000088	Beris_morrisii	4	0	0.60933
OG0000088	17	4	1	0.191965
OG0000088	18	5	1	0.145855
OG0000088	29	4	0	0.513433
OG0000088	19	5	0	0.722602
OG0000088	24	4	0	0.584629
OG0000088	25	4	0	0.760992
OG0000088	Dioctria_rufipes	4	0	0.550723
OG0000088	22	7	1	0.0461709
OG0000088	28	4	0	0.512565
OG0000088	20	4	-1	0.327701
OG0000088	Chorisops_tibialis	8	3	0.045337
OG0000088	21	6	1	0.110743
OG0000088	Dioctria_linearis	6	2	0.00192555
OG0000214	Hermetia_illucens	0	-3	0.00735731
OG0000088	Microchrysa_polita	13	6	0.00308
OG0000088	Stratiomys_singularior	4	-2	0.282387
OG0000088	27	4	0	0.596
OG0000088	23	4	0	0.700671
OG0000088	26	4	0	0.704816
OG0000088	Tolmerus_cingulatus	4	0	0.582072
OG0000088	Machimus_atricapillus	6	2	0.00533841
OG0000088	Eutolmus_rufibarbis	4	0	0.581386
OG0000088	Neoitamus_cyanurus	4	0	0.662208
OG0000088	Leptogaster_cylindrica	4	0	0.796387
OG0000088	Machimus_rusticus	4	0	0.581386
OG0000091	Beris_chalybata	5	0	0.630727
OG0000091	Beris_morrisii	6	1	0.0790959
OG0000091	17	5	2	0.077897
OG0000091	18	5	0	0.739693
OG0000091	29	4	-1	0.0251022
OG0000091	19	5	0	0.722602
OG0000091	24	5	0	0.602278
OG0000091	25	6	1	0.244839
OG0000091	Dioctria_rufipes	8	2	0.00428633
OG0000091	22	5	0	0.569985
OG0000091	28	5	0	0.515631
OG0000091	20	5	0	0.711183
OG0000091	Chorisops_tibialis	7	2	0.0999624
OG0000091	21	5	0	0.67072
OG0000091	Dioctria_linearis	6	0	0.573157
OG0000091	Hermetia_illucens	9	4	0.0116121
OG0000091	Microchrysa_polita	4	-1	0.569982
OG0000091	Stratiomys_singularior	2	-3	0.039288
OG0000091	27	5	0	0.615457
OG0000091	23	5	0	0.729757
OG0000091	26	5	0	0.734004
OG0000091	Tolmerus_cingulatus	5	0	0.599294
OG0000091	Machimus_atricapillus	5	0	0.599294
OG0000091	Eutolmus_rufibarbis	4	0	0.581386
OG0000091	Neoitamus_cyanurus	7	2	0.0364116
OG0000091	Leptogaster_cylindrica	4	-1	0.522169
OG0000091	Machimus_rusticus	3	-1	0.123067
OG0000092	Beris_chalybata	3	0	0.585816
OG0000092	Beris_morrisii	3	0	0.585816
OG0000092	17	4	1	0.191965
OG0000092	18	4	0	0.710403
OG0000092	29	8	0	0.526327
OG0000092	19	3	-1	0.298218
OG0000092	24	4	0	0.584629
OG0000092	25	3	-1	0.409119
OG0000092	Dioctria_rufipes	3	0	0.538807
OG0000092	22	4	0	0.557254
OG0000092	28	8	0	0.524658
OG0000092	20	3	0	0.648918
OG0000092	Chorisops_tibialis	2	-1	0.43378
OG0000092	21	4	0	0.645113
OG0000092	Dioctria_linearis	3	0	0.538807
OG0000019	Hermetia_illucens	32	8	0.012983
OG0000092	Microchrysa_polita	6	2	0.0834634
OG0000092	Stratiomys_singularior	5	1	0.334915
OG0000092	27	8	0	0.665316
OG0000092	23	4	0	0.700671
OG0000092	26	8	4	0.000355683
OG0000092	Tolmerus_cingulatus	8	0	0.644531
OG0000092	Machimus_atricapillus	7	-1	0.221922
OG0000092	Eutolmus_rufibarbis	7	-1	0.220261
OG0000092	Neoitamus_cyanurus	11	3	0.0100326
OG0000092	Leptogaster_cylindrica	3	-1	0.471231
OG0000092	Machimus_rusticus	10	2	0.0191666
OG0000093	Beris_chalybata	9	0	0.699101
OG0000093	Beris_morrisii	9	0	0.699101
OG0000093	17	6	-1	0.5881
OG0000093	18	7	1	0.21003
OG0000093	29	2	0	0.506785
OG0000093	19	7	0	0.766723
OG0000093	24	2	-3	8.10378e-05
OG0000093	25	1	-1	0.258764
OG0000093	Dioctria_rufipes	1	0	0.513469
OG0000093	22	8	1	0.0537737
OG0000093	28	2	0	0.506343
OG0000093	20	9	2	0.0809728
OG0000093	Chorisops_tibialis	3	-4	0.0110831
OG0000093	21	7	0	0.713041
OG0000093	Dioctria_linearis	1	0	0.513469
OG0008696	Hermetia_illucens	3	2	0.0132531
OG0000093	Microchrysa_polita	8	0	0.882601
OG0000093	Stratiomys_singularior	3	-4	0.0222205
OG0000093	27	2	0	0.551979
OG0000093	23	5	-1	0.400144
OG0000093	26	2	0	0.624621
OG0000093	Tolmerus_cingulatus	1	-1	0.0658323
OG0000093	Machimus_atricapillus	3	1	0.0229602
OG0000093	Eutolmus_rufibarbis	3	1	0.0227448
OG0000093	Neoitamus_cyanurus	1	-1	0.140946
OG0000093	Leptogaster_cylindrica	6	1	0.301175
OG0000093	Machimus_rusticus	1	-1	0.0652421
OG0000095	Beris_chalybata	3	0	0.585816
OG0000095	Beris_morrisii	1	-2	0.00174958
OG0000095	17	5	-18	1.83479e-12
OG0000095	18	5	0	0.739693
OG0000095	29	1	0	0.50341
OG0000095	19	5	0	0.722602
OG0000095	24	1	0	0.523497
OG0000095	25	1	0	0.600484
OG0000095	Dioctria_rufipes	1	0	0.513469
OG0000095	22	5	0	0.569985
OG0000095	28	1	0	0.503186
OG0000095	20	3	-2	0.0197191
OG0000095	Chorisops_tibialis	26	21	1.19932e-14
OG0000095	21	5	0	0.67072
OG0000095	Dioctria_linearis	1	0	0.513469
OG0000175	Hermetia_illucens	1	-3	0.0160451
OG0000095	Microchrysa_polita	3	-2	0.205756
OG0000095	Stratiomys_singularior	0	-5	0.000272335
OG0000095	27	1	0	0.527079
OG0000095	23	1	-4	6.65178e-05
OG0000095	26	1	0	0.569348
OG0000095	Tolmerus_cingulatus	1	0	0.522708
OG0000095	Machimus_atricapillus	1	0	0.522708
OG0000095	Eutolmus_rufibarbis	1	0	0.522497
OG0000095	Neoitamus_cyanurus	2	1	0.025972
OG0000095	Leptogaster_cylindrica	0	-1	0.184965
OG0000095	Machimus_rusticus	0	-1	0.0336159
OG0000096	Beris_chalybata	16	4	0.000738651
OG0000096	Beris_morrisii	11	-1	0.373756
OG0000096	17	1	0	0.623454
OG0000096	18	4	3	0.000208568
OG0000096	29	1	0	0.50341
OG0000096	19	11	7	2.37843e-07
OG0000096	24	1	0	0.523497
OG0000096	25	0	-1	0.14791
OG0000096	Dioctria_rufipes	0	0	0.5
OG0000096	22	4	0	0.557254
OG0000096	28	1	0	0.503186
OG0000096	20	12	1	0.289212
OG0000096	Chorisops_tibialis	17	6	0.00567588
OG0000096	21	4	0	0.645113
OG0000096	Dioctria_linearis	0	0	0.5
OG0000118	Hermetia_illucens	6	3	0.0176752
OG0000096	Microchrysa_polita	27	23	4.62335e-16
OG0000096	Stratiomys_singularior	0	-4	0.00170145
OG0000096	27	1	0	0.527079
OG0000096	23	1	0	0.567383
OG0000096	26	1	0	0.569348
OG0000096	Tolmerus_cingulatus	1	0	0.522708
OG0000096	Machimus_atricapillus	1	0	0.522708
OG0000096	Eutolmus_rufibarbis	0	-1	0.0336159
OG0000096	Neoitamus_cyanurus	1	0	0.550729
OG0000096	Leptogaster_cylindrica	0	-1	0.184965
OG0000096	Machimus_rusticus	1	0	0.522497
OG0000097	Beris_chalybata	8	-1	0.310061
OG0000097	Beris_morrisii	9	0	0.699101
OG0000097	17	5	0	0.8187
OG0000097	18	7	2	0.0671289
OG0000097	29	2	0	0.506785
OG0000097	19	9	2	0.0916923
OG0000097	24	3	0	0.565689
OG0000097	25	3	0	0.723208
OG0000097	Dioctria_rufipes	3	0	0.538807
OG0000097	22	7	0	0.593765
OG0000097	28	2	0	0.506343
OG0000097	20	9	0	0.787465
OG0000097	Chorisops_tibialis	15	6	0.00289663
OG0000097	21	7	0	0.713041
OG0000097	Dioctria_linearis	3	0	0.538807
OG0000283	Hermetia_illucens	6	3	0.0176752
OG0000097	Microchrysa_polita	11	4	0.0276045
OG0000097	Stratiomys_singularior	3	-4	0.0222205
OG0000097	27	2	0	0.551979
OG0000097	23	3	-2	0.0255086
OG0000097	26	2	-1	0.257416
OG0000097	Tolmerus_cingulatus	2	0	0.54388
OG0000097	Machimus_atricapillus	2	0	0.54388
OG0000097	Eutolmus_rufibarbis	2	0	0.543487
OG0000097	Neoitamus_cyanurus	2	0	0.593873
OG0000097	Leptogaster_cylindrica	2	-1	0.404079
OG0000097	Machimus_rusticus	2	0	0.543487
OG0000100	Beris_chalybata	10	5	1.72455e-06
OG0000100	Beris_morrisii	5	0	0.630727
OG0000100	17	5	-1	0.55599
OG0000100	18	5	0	0.739693
OG0000100	29	4	0	0.513433
OG0000100	19	5	0	0.722602
OG0000100	24	5	0	0.602278
OG0000100	25	7	2	0.115768
OG0000100	Dioctria_rufipes	8	1	0.047259
OG0000100	22	5	0	0.569985
OG0000100	28	4	0	0.512565
OG0000100	20	5	0	0.711183
OG0000100	Chorisops_tibialis	2	-3	0.0222947
OG0000100	21	5	0	0.67072
OG0000100	Dioctria_linearis	7	0	0.583716
OG0000316	Hermetia_illucens	6	3	0.0176752
OG0000100	Microchrysa_polita	8	3	0.0544822
OG0000100	Stratiomys_singularior	4	-1	0.601749
OG0000100	27	4	0	0.596
OG0000100	23	5	0	0.729757
OG0000100	26	4	-1	0.365448
OG0000100	Tolmerus_cingulatus	4	0	0.582072
OG0000100	Machimus_atricapillus	1	-3	3.18325e-05
OG0000100	Eutolmus_rufibarbis	6	2	0.00524277
OG0000100	Neoitamus_cyanurus	4	0	0.662208
OG0000100	Leptogaster_cylindrica	3	-2	0.161591
OG0000100	Machimus_rusticus	3	-1	0.123067
OG0000102	Beris_chalybata	12	0	0.736652
OG0000102	Beris_morrisii	14	2	0.0662926
OG0000102	17	3	1	0.130717
OG0000102	18	6	3	0.00207969
OG0000102	29	2	0	0.506785
OG0000102	19	10	4	0.000947472
OG0000102	24	3	0	0.565689
OG0000102	25	3	0	0.723208
OG0000102	Dioctria_rufipes	2	-1	0.0583498
OG0000102	22	6	0	0.582146
OG0000102	28	2	0	0.506343
OG0000102	20	12	2	0.0657047
OG0000102	Chorisops_tibialis	11	1	0.495217
OG0000102	21	6	0	0.693218
OG0000102	Dioctria_linearis	3	0	0.538807
OG0000358	Hermetia_illucens	6	3	0.0176752
OG0000102	Microchrysa_polita	13	7	0.00031866
OG0000102	Stratiomys_singularior	1	-5	0.00147368
OG0000102	27	2	0	0.551979
OG0000102	23	3	0	0.665151
OG0000102	26	2	-1	0.257416
OG0000102	Tolmerus_cingulatus	1	-1	0.0658323
OG0000102	Machimus_atricapillus	2	0	0.54388
OG0000102	Eutolmus_rufibarbis	3	1	0.0227448
OG0000102	Neoitamus_cyanurus	1	-1	0.140946
OG0000102	Leptogaster_cylindrica	3	0	0.760208
OG0000102	Machimus_rusticus	1	-1	0.0652421
OG0000103	Beris_chalybata	14	4	0.000392188
OG0000103	Beris_morrisii	8	-2	0.0208814
OG0000103	17	5	-1	0.55599
OG0000103	18	5	0	0.739693
OG0000103	29	1	-1	0.0101781
OG0000103	19	10	5	5.30669e-05
OG0000103	24	3	0	0.565689
OG0000103	25	3	0	0.723208
OG0000103	Dioctria_rufipes	2	-1	0.0583498
OG0000103	22	5	0	0.569985
OG0000103	28	2	0	0.506343
OG0000103	20	10	0	0.800243
OG0000103	Chorisops_tibialis	15	5	0.0149071
OG0000103	21	5	0	0.67072
OG0000103	Dioctria_linearis	4	1	0.0203326
OG0000367	Hermetia_illucens	6	3	0.0176752
OG0000103	Microchrysa_polita	4	-1	0.569982
OG0000103	Stratiomys_singularior	3	-2	0.239972
OG0000103	27	2	-1	0.112914
OG0000103	23	3	-2	0.0255086
OG0000103	26	3	0	0.668972
OG0000103	Tolmerus_cingulatus	3	1	0.0229602
OG0000103	Machimus_atricapillus	2	0	0.54388
OG0000103	Eutolmus_rufibarbis	1	0	0.522497
OG0000103	Neoitamus_cyanurus	3	0	0.630687
OG0000103	Leptogaster_cylindrica	3	0	0.760208
OG0000103	Machimus_rusticus	1	0	0.522497
OG0000104	Beris_chalybata	7	2	0.0151678
OG0000104	Beris_morrisii	4	-1	0.199452
OG0000104	17	5	3	0.0036881
OG0000104	18	5	0	0.739693
OG0000104	29	5	0	0.516706
OG0000104	19	5	0	0.722602
OG0000104	24	5	0	0.602278
OG0000104	25	5	0	0.78929
OG0000104	Dioctria_rufipes	5	0	0.562166
OG0000104	22	5	0	0.569985
OG0000104	28	5	0	0.515631
OG0000104	20	5	0	0.711183
OG0000104	Chorisops_tibialis	5	0	0.836065
OG0000104	21	5	0	0.67072
OG0000104	Dioctria_linearis	5	0	0.562166
OG0000539	Hermetia_illucens	6	3	0.0176752
OG0000104	Microchrysa_polita	4	-1	0.569982
OG0000104	Stratiomys_singularior	5	0	0.860287
OG0000104	27	5	0	0.615457
OG0000104	23	5	0	0.729757
OG0000104	26	5	0	0.734004
OG0000104	Tolmerus_cingulatus	5	0	0.599294
OG0000104	Machimus_atricapillus	6	1	0.0571292
OG0000104	Eutolmus_rufibarbis	5	0	0.598493
OG0000104	Neoitamus_cyanurus	5	0	0.689294
OG0000104	Leptogaster_cylindrica	5	0	0.821908
OG0000104	Machimus_rusticus	5	0	0.598493
OG0000111	Beris_chalybata	16	1	0.217847
OG0000111	Beris_morrisii	15	0	0.765873
OG0000111	17	2	0	0.703267
OG0000111	18	7	5	6.16569e-06
OG0000111	29	0	0	0.5
OG0000111	19	7	0	0.766723
OG0000111	24	0	0	0.5
OG0000111	25	0	0	0.5
OG0000111	Dioctria_rufipes	0	0	0.5
OG0000111	22	11	4	6.99296e-06
OG0000111	28	0	0	0.5
OG0000111	20	15	8	1.55462e-07
OG0000111	Chorisops_tibialis	3	-4	0.0110831
OG0000111	21	7	0	0.713041
OG0000111	Dioctria_linearis	0	0	0.5
OG0000115	Hermetia_illucens	0	-2	0.0248185
OG0000111	Microchrysa_polita	18	7	0.00410284
OG0000111	Stratiomys_singularior	1	-6	0.000257516
OG0000111	27	0	0	0.5
OG0000111	23	0	-2	0.00355685
OG0000111	26	0	0	0.5
OG0000111	Tolmerus_cingulatus	0	0	0.5
OG0000111	Machimus_atricapillus	0	0	0.5
OG0000111	Eutolmus_rufibarbis	0	0	0.5
OG0000111	Neoitamus_cyanurus	0	0	0.5
OG0000111	Leptogaster_cylindrica	0	0	0.5
OG0000111	Machimus_rusticus	0	0	0.5
OG0000113	Beris_chalybata	5	0	0.630727
OG0000113	Beris_morrisii	5	0	0.630727
OG0000113	17	4	0	0.792824
OG0000113	18	5	1	0.145855
OG0000113	29	2	0	0.506785
OG0000113	19	5	0	0.722602
OG0000113	24	3	0	0.565689
OG0000113	25	3	0	0.723208
OG0000113	Dioctria_rufipes	7	4	2.42817e-07
OG0000113	22	6	1	0.0385301
OG0000113	28	2	0	0.506343
OG0000113	20	5	0	0.711183
OG0000113	Chorisops_tibialis	12	7	0.000183242
OG0000113	21	5	0	0.67072
OG0000113	Dioctria_linearis	3	0	0.538807
OG0000184	Hermetia_illucens	0	-2	0.0248185
OG0000113	Microchrysa_polita	13	7	0.00031866
OG0000113	Stratiomys_singularior	2	-3	0.039288
OG0000113	27	2	0	0.551979
OG0000113	23	3	-1	0.309358
OG0000113	26	2	-1	0.257416
OG0000113	Tolmerus_cingulatus	1	-1	0.0658323
OG0000113	Machimus_atricapillus	3	1	0.0229602
OG0000113	Eutolmus_rufibarbis	4	2	0.00127075
OG0000113	Neoitamus_cyanurus	2	0	0.593873
OG0000113	Leptogaster_cylindrica	2	-1	0.404079
OG0000113	Machimus_rusticus	1	-1	0.0652421
OG0000115	Beris_chalybata	4	0	0.60933
OG0000115	Beris_morrisii	9	5	1.83426e-06
OG0000115	17	3	1	0.130717
OG0000115	18	3	0	0.674158
OG0000115	29	7	0	0.523153
OG0000115	19	4	1	0.0986088
OG0000115	24	5	1	0.0474118
OG0000115	25	5	0	0.78929
OG0000115	Dioctria_rufipes	5	0	0.562166
OG0000115	22	2	0	0.529959
OG0000115	28	7	0	0.521677
OG0000115	20	4	0	0.682793
OG0000115	Chorisops_tibialis	4	0	0.812332
OG0000115	21	2	-1	0.17539
OG0000115	Dioctria_linearis	6	1	0.0338392
OG0000278	Hermetia_illucens	0	-2	0.0248185
OG0000115	Microchrysa_polita	3	1	0.162556
OG0000115	Stratiomys_singularior	0	-2	0.033472
OG0000115	27	7	2	0.011462
OG0000115	23	4	1	0.103622
OG0000115	26	5	0	0.734004
OG0000115	Tolmerus_cingulatus	7	0	0.630444
OG0000115	Machimus_atricapillus	8	1	0.0794632
OG0000115	Eutolmus_rufibarbis	7	0	0.629462
OG0000115	Neoitamus_cyanurus	5	0	0.689294
OG0000115	Leptogaster_cylindrica	4	0	0.796387
OG0000115	Machimus_rusticus	6	-1	0.19801
OG0000118	Beris_chalybata	5	0	0.630727
OG0000118	Beris_morrisii	7	2	0.0151678
OG0000118	17	3	0	0.756366
OG0000118	18	3	0	0.674158
OG0000118	29	7	0	0.523153
OG0000118	19	3	0	0.658809
OG0000118	24	3	0	0.565689
OG0000118	25	1	-2	0.022072
OG0000118	Dioctria_rufipes	1	0	0.513469
OG0000118	22	3	0	0.543923
OG0000118	28	7	0	0.521677
OG0000118	20	5	2	0.0196172
OG0000118	Chorisops_tibialis	1	-2	0.0460929
OG0000118	21	3	0	0.61589
OG0000118	Dioctria_linearis	1	0	0.513469
OG0000430	Hermetia_illucens	0	-2	0.0248185
OG0000118	Microchrysa_polita	2	-1	0.455205
OG0000118	Stratiomys_singularior	2	-1	0.49085
OG0000118	27	7	0	0.649989
OG0000118	23	3	0	0.665151
OG0000118	26	7	4	0.000157994
OG0000118	Tolmerus_cingulatus	9	2	0.0153391
OG0000118	Machimus_atricapillus	3	-4	6.61043e-06
OG0000118	Eutolmus_rufibarbis	7	0	0.629462
OG0000118	Neoitamus_cyanurus	7	0	0.732883
OG0000118	Leptogaster_cylindrica	1	-2	0.0365463
OG0000118	Machimus_rusticus	14	7	3.06414e-09
OG0000120	Beris_chalybata	0	0	0.5
OG0000120	Beris_morrisii	0	0	0.5
OG0000120	17	1	0	0.623454
OG0000120	18	0	-1	0.106684
OG0000120	29	10	0	0.532579
OG0000120	19	0	0	0.5
OG0000120	24	5	0	0.602278
OG0000120	25	4	-1	0.461173
OG0000120	Dioctria_rufipes	4	0	0.550723
OG0000120	22	0	0	0.5
OG0000120	28	11	1	0.0159482
OG0000120	20	0	0	0.5
OG0000120	Chorisops_tibialis	0	0	0.5
OG0000120	21	0	0	0.5
OG0000120	Dioctria_linearis	4	0	0.550723
OG0000574	Hermetia_illucens	0	-2	0.0248185
OG0000120	Microchrysa_polita	0	0	0.5
OG0000120	Stratiomys_singularior	0	0	0.5
OG0000120	27	10	0	0.692634
OG0000120	23	5	4	1.18245e-05
OG0000120	26	10	5	0.000191727
OG0000120	Tolmerus_cingulatus	12	1	0.122516
OG0000120	Machimus_atricapillus	11	0	0.68167
OG0000120	Eutolmus_rufibarbis	9	-1	0.261198
OG0000120	Neoitamus_cyanurus	13	3	0.0170868
OG0000120	Leptogaster_cylindrica	5	0	0.821908
OG0000120	Machimus_rusticus	10	0	0.668928
OG0000121	Beris_chalybata	6	0	0.65022
OG0000121	Beris_morrisii	7	1	0.0944079
OG0000121	17	3	1	0.130717
OG0000121	18	6	3	0.00207969
OG0000121	29	5	0	0.516706
OG0000121	19	6	0	0.746613
OG0000121	24	3	0	0.565689
OG0000121	25	3	0	0.723208
OG0000121	Dioctria_rufipes	3	0	0.538807
OG0000121	22	6	0	0.582146
OG0000121	28	5	0	0.515631
OG0000121	20	6	0	0.735105
OG0000121	Chorisops_tibialis	6	0	0.853117
OG0000121	21	6	0	0.693218
OG0000121	Dioctria_linearis	2	-1	0.0583498
OG0000615	Hermetia_illucens	0	-2	0.0248185
OG0000121	Microchrysa_polita	8	2	0.142762
OG0000121	Stratiomys_singularior	4	-2	0.282387
OG0000121	27	5	1	0.054688
OG0000121	23	3	0	0.665151
OG0000121	26	4	1	0.106698
OG0000121	Tolmerus_cingulatus	5	0	0.599294
OG0000121	Machimus_atricapillus	3	-2	0.00276277
OG0000121	Eutolmus_rufibarbis	5	0	0.598493
OG0000121	Neoitamus_cyanurus	4	0	0.662208
OG0000121	Leptogaster_cylindrica	2	-1	0.404079
OG0000121	Machimus_rusticus	5	0	0.598493
OG0000123	Beris_chalybata	3	-1	0.165904
OG0000123	Beris_morrisii	4	0	0.60933
OG0000123	17	6	-2	0.253784
OG0000123	18	6	0	0.763571
OG0000123	29	1	0	0.50341
OG0000123	19	5	-1	0.387911
OG0000123	24	1	-2	0.000942601
OG0000123	25	1	0	0.600484
OG0000123	Dioctria_rufipes	1	0	0.513469
OG0000123	22	9	0	0.615488
OG0000123	28	1	0	0.503186
OG0000123	20	4	-1	0.327701
OG0000123	Chorisops_tibialis	5	0	0.836065
OG0000123	21	9	3	0.00328622
OG0000123	Dioctria_linearis	1	0	0.513469
OG0000633	Hermetia_illucens	0	-2	0.0248185
OG0000123	Microchrysa_polita	8	-1	0.679658
OG0000123	Stratiomys_singularior	18	9	0.000389786
OG0000123	27	1	0	0.527079
OG0000123	23	3	-3	0.00400527
OG0000123	26	1	0	0.569348
OG0000123	Tolmerus_cingulatus	1	0	0.522708
OG0000123	Machimus_atricapillus	1	0	0.522708
OG0000123	Eutolmus_rufibarbis	1	0	0.522497
OG0000123	Neoitamus_cyanurus	1	0	0.550729
OG0000123	Leptogaster_cylindrica	3	0	0.760208
OG0000123	Machimus_rusticus	1	0	0.522497
OG0000124	Beris_chalybata	3	0	0.585816
OG0000124	Beris_morrisii	1	-2	0.00174958
OG0000124	17	4	0	0.792824
OG0000124	18	3	-1	0.325089
OG0000124	29	7	0	0.523153
OG0000124	19	3	0	0.658809
OG0000124	24	5	1	0.0474118
OG0000124	25	5	0	0.78929
OG0000124	Dioctria_rufipes	6	1	0.0338392
OG0000124	22	2	0	0.529959
OG0000124	28	7	0	0.521677
OG0000124	20	3	0	0.648918
OG0000124	Chorisops_tibialis	3	0	0.777748
OG0000124	21	2	-1	0.17539
OG0000124	Dioctria_linearis	3	-2	0.000949675
OG0000837	Hermetia_illucens	0	-2	0.0248185
OG0000124	Microchrysa_polita	2	0	0.738027
OG0000124	Stratiomys_singularior	2	0	0.760154
OG0000124	27	7	0	0.649989
OG0000124	23	4	0	0.700671
OG0000124	26	7	2	0.0628939
OG0000124	Tolmerus_cingulatus	5	-2	0.00555383
OG0000124	Machimus_atricapillus	11	4	3.20678e-05
OG0000124	Eutolmus_rufibarbis	6	-1	0.19801
OG0000124	Neoitamus_cyanurus	8	1	0.173344
OG0000124	Leptogaster_cylindrica	3	-1	0.471231
OG0000124	Machimus_rusticus	8	1	0.0787331
OG0000126	Beris_chalybata	9	0	0.699101
OG0000126	Beris_morrisii	9	0	0.699101
OG0000126	17	4	0	0.792824
OG0000126	18	7	3	0.0044426
OG0000126	29	2	0	0.506785
OG0000126	19	7	0	0.766723
OG0000126	24	2	0	0.545351
OG0000126	25	2	0	0.671776
OG0000126	Dioctria_rufipes	2	0	0.526397
OG0000126	22	7	0	0.593765
OG0000126	28	1	-1	0.0095138
OG0000126	20	9	2	0.0809728
OG0000126	Chorisops_tibialis	7	0	0.865902
OG0000126	21	7	0	0.713041
OG0000126	Dioctria_linearis	2	0	0.526397
OG0002033	Hermetia_illucens	0	-2	0.0248185
OG0000126	Microchrysa_polita	8	1	0.433762
OG0000126	Stratiomys_singularior	4	-3	0.12688
OG0000126	27	2	0	0.551979
OG0000126	23	2	-2	0.0166025
OG0000126	26	2	0	0.624621
OG0000126	Tolmerus_cingulatus	1	0	0.522708
OG0000126	Machimus_atricapillus	1	0	0.522708
OG0000126	Eutolmus_rufibarbis	2	0	0.543487
OG0000126	Neoitamus_cyanurus	2	0	0.593873
OG0000126	Leptogaster_cylindrica	2	0	0.707073
OG0000126	Machimus_rusticus	2	0	0.543487
OG0000127	Beris_chalybata	5	0	0.630727
OG0000127	Beris_morrisii	3	-2	0.00538594
OG0000127	17	5	0	0.8187
OG0000127	18	5	0	0.739693
OG0000127	29	4	0	0.513433
OG0000127	19	5	0	0.722602
OG0000127	24	4	0	0.584629
OG0000127	25	4	0	0.760992
OG0000127	Dioctria_rufipes	3	-1	0.0764417
OG0000127	22	5	0	0.569985
OG0000127	28	4	0	0.512565
OG0000127	20	5	0	0.711183
OG0000127	Chorisops_tibialis	7	2	0.0999624
OG0000127	21	5	0	0.67072
OG0000127	Dioctria_linearis	5	1	0.0270944
OG0002436	Hermetia_illucens	0	-2	0.0248185
OG0000127	Microchrysa_polita	5	0	0.845596
OG0000127	Stratiomys_singularior	4	-1	0.601749
OG0000127	27	4	0	0.596
OG0000127	23	4	-1	0.358361
OG0000127	26	4	0	0.704816
OG0000127	Tolmerus_cingulatus	4	0	0.582072
OG0000127	Machimus_atricapillus	3	-1	0.124114
OG0000127	Eutolmus_rufibarbis	4	0	0.581386
OG0000127	Neoitamus_cyanurus	4	0	0.662208
OG0000127	Leptogaster_cylindrica	2	-2	0.060725
OG0000127	Machimus_rusticus	4	0	0.581386
OG0000131	Beris_chalybata	2	0	0.559941
OG0000131	Beris_morrisii	2	0	0.559941
OG0000131	17	2	0	0.703267
OG0000131	18	2	0	0.628932
OG0000131	29	8	0	0.526327
OG0000131	19	2	0	0.616277
OG0000131	24	4	0	0.584629
OG0000131	25	4	0	0.760992
OG0000131	Dioctria_rufipes	2	-2	0.000578049
OG0000131	22	2	0	0.529959
OG0000131	28	9	1	0.0127617
OG0000131	20	2	0	0.608287
OG0000131	Chorisops_tibialis	2	0	0.724928
OG0000131	21	2	0	0.582453
OG0000131	Dioctria_linearis	4	0	0.550723
OG0000040	Hermetia_illucens	2	-3	0.0277282
OG0000131	Microchrysa_polita	1	-1	0.360982
OG0000131	Stratiomys_singularior	3	1	0.185536
OG0000131	27	8	4	9.2735e-06
OG0000131	23	4	2	0.0114891
OG0000131	26	4	0	0.704816
OG0000131	Tolmerus_cingulatus	13	4	8.0034e-05
OG0000131	Machimus_atricapillus	9	0	0.657721
OG0000131	Eutolmus_rufibarbis	4	-4	1.16523e-05
OG0000131	Neoitamus_cyanurus	2	-2	0.00914268
OG0000131	Leptogaster_cylindrica	8	4	0.00333907
OG0000131	Machimus_rusticus	8	0	0.64348
OG0000134	Beris_chalybata	16	2	0.0832039
OG0000134	Beris_morrisii	14	0	0.756911
OG0000134	17	2	1	0.0649407
OG0000134	18	2	0	0.628932
OG0000134	29	3	0	0.510126
OG0000134	19	4	2	0.0104165
OG0000134	24	2	0	0.545351
OG0000134	25	2	0	0.671776
OG0000134	Dioctria_rufipes	2	0	0.526397
OG0000134	22	2	0	0.529959
OG0000134	28	3	0	0.509468
OG0000134	20	14	10	7.44572e-11
OG0000134	Chorisops_tibialis	2	-2	0.144959
OG0000134	21	2	0	0.582453
OG0000134	Dioctria_linearis	2	0	0.526397
OG0000356	Hermetia_illucens	7	3	0.0342133
OG0000134	Microchrysa_polita	2	0	0.738027
OG0000134	Stratiomys_singularior	2	0	0.760154
OG0000134	27	3	0	0.574894
OG0000134	23	2	0	0.621467
OG0000134	26	3	1	0.0716395
OG0000134	Tolmerus_cingulatus	3	0	0.563633
OG0000134	Machimus_atricapillus	2	-1	0.09585
OG0000134	Eutolmus_rufibarbis	3	0	0.563082
OG0000134	Neoitamus_cyanurus	5	2	0.0145106
OG0000134	Leptogaster_cylindrica	2	0	0.707073
OG0000134	Machimus_rusticus	4	1	0.0340897
OG0000136	Beris_chalybata	6	0	0.65022
OG0000136	Beris_morrisii	6	0	0.65022
OG0000136	17	3	0	0.756366
OG0000136	18	6	3	0.00207969
OG0000136	29	3	0	0.510126
OG0000136	19	6	0	0.746613
OG0000136	24	3	0	0.565689
OG0000136	25	2	-1	0.343361
OG0000136	Dioctria_rufipes	1	-1	0.0395982
OG0000136	22	6	0	0.582146
OG0000136	28	3	0	0.509468
OG0000136	20	6	0	0.735105
OG0000136	Chorisops_tibialis	6	0	0.853117
OG0000136	21	6	0	0.693218
OG0000136	Dioctria_linearis	2	0	0.526397
OG0000005	Hermetia_illucens	37	7	0.0506688
OG0000136	Microchrysa_polita	6	0	0.861487
OG0000136	Stratiomys_singularior	3	-3	0.0573047
OG0000136	27	3	0	0.574894
OG0000136	23	3	0	0.665151
OG0000136	26	3	0	0.668972
OG0000136	Tolmerus_cingulatus	3	0	0.563633
OG0000136	Machimus_atricapillus	2	-1	0.09585
OG0000136	Eutolmus_rufibarbis	3	0	0.563082
OG0000136	Neoitamus_cyanurus	2	-1	0.198105
OG0000136	Leptogaster_cylindrica	3	0	0.760208
OG0000136	Machimus_rusticus	3	0	0.563082
OG0000139	Beris_chalybata	6	0	0.65022
OG0000139	Beris_morrisii	11	5	3.39739e-06
OG0000139	17	3	1	0.130717
OG0000139	18	4	1	0.11094
OG0000139	29	4	0	0.513433
OG0000139	19	4	0	0.693737
OG0000139	24	3	0	0.565689
OG0000139	25	1	-2	0.022072
OG0000139	Dioctria_rufipes	1	0	0.513469
OG0000139	22	4	0	0.557254
OG0000139	28	4	0	0.512565
OG0000139	20	6	2	0.0329359
OG0000139	Chorisops_tibialis	4	0	0.812332
OG0000139	21	4	0	0.645113
OG0000139	Dioctria_linearis	0	-1	0.0201582
OG0000032	Hermetia_illucens	20	5	0.0524059
OG0000139	Microchrysa_polita	5	1	0.299305
OG0000139	Stratiomys_singularior	3	-1	0.555368
OG0000139	27	4	0	0.596
OG0000139	23	3	0	0.665151
OG0000139	26	4	1	0.106698
OG0000139	Tolmerus_cingulatus	6	2	0.00533841
OG0000139	Machimus_atricapillus	3	-1	0.124114
OG0000139	Eutolmus_rufibarbis	3	-1	0.123067
OG0000139	Neoitamus_cyanurus	4	0	0.662208
OG0000139	Leptogaster_cylindrica	2	-1	0.404079
OG0000139	Machimus_rusticus	9	5	4.20451e-07
OG0000140	Beris_chalybata	5	1	0.0635464
OG0000140	Beris_morrisii	4	0	0.60933
OG0000140	17	3	1	0.130717
OG0000140	18	3	0	0.674158
OG0000140	29	6	0	0.519946
OG0000140	19	4	1	0.0986088
OG0000140	24	5	0	0.602278
OG0000140	25	4	-1	0.461173
OG0000140	Dioctria_rufipes	4	0	0.550723
OG0000140	22	1	0	0.51533
OG0000140	28	6	0	0.518669
OG0000140	20	4	0	0.682793
OG0000140	Chorisops_tibialis	4	0	0.812332
OG0000140	21	1	-2	0.00362482
OG0000140	Dioctria_linearis	3	-1	0.0764417
OG0000181	Hermetia_illucens	1	-2	0.054237
OG0000140	Microchrysa_polita	1	0	0.651447
OG0000140	Stratiomys_singularior	1	0	0.67109
OG0000140	27	6	0	0.633409
OG0000140	23	5	2	0.0250549
OG0000140	26	6	1	0.172461
OG0000140	Tolmerus_cingulatus	3	-3	0.000137284
OG0000140	Machimus_atricapillus	8	2	0.0115611
OG0000140	Eutolmus_rufibarbis	6	0	0.614492
OG0000140	Neoitamus_cyanurus	7	1	0.150706
OG0000140	Leptogaster_cylindrica	10	5	0.0024471
OG0000140	Machimus_rusticus	3	-3	0.000133358
OG0000142	Beris_chalybata	5	-1	0.230414
OG0000142	Beris_morrisii	6	0	0.65022
OG0000142	17	4	0	0.792824
OG0000142	18	5	1	0.145855
OG0000142	29	3	0	0.510126
OG0000142	19	6	1	0.160012
OG0000142	24	3	0	0.565689
OG0000142	25	3	0	0.723208
OG0000142	Dioctria_rufipes	3	0	0.538807
OG0000142	22	5	0	0.569985
OG0000142	28	3	0	0.509468
OG0000142	20	6	0	0.735105
OG0000142	Chorisops_tibialis	11	5	0.00322641
OG0000142	21	5	0	0.67072
OG0000142	Dioctria_linearis	2	-1	0.0583498
OG0000345	Hermetia_illucens	1	-2	0.054237
OG0000142	Microchrysa_polita	4	-1	0.569982
OG0000142	Stratiomys_singularior	2	-3	0.039288
OG0000142	27	3	0	0.574894
OG0000142	23	3	-1	0.309358
OG0000142	26	3	0	0.668972
OG0000142	Tolmerus_cingulatus	3	0	0.563633
OG0000142	Machimus_atricapillus	4	1	0.0344119
OG0000142	Eutolmus_rufibarbis	2	-1	0.0950166
OG0000142	Neoitamus_cyanurus	3	0	0.630687
OG0000142	Leptogaster_cylindrica	1	-2	0.0365463
OG0000142	Machimus_rusticus	4	1	0.0340897
OG0000143	Beris_chalybata	2	0	0.559941
[truncated: 11,393 more rows]

## Sheet: significant_changes_HerIll
FamilyID	TaxonID	Count	Change	Pvalue
OG0000003	Hermetia_illucens	0	-13	8.70696e-11
OG0000004	Hermetia_illucens	66	34	3.37458e-13
OG0000011	Hermetia_illucens	2	-9	4.05363e-06
OG0000014	Hermetia_illucens	31	10	0.00181142
OG0000017	Hermetia_illucens	29	9	0.00424128
OG0000019	Hermetia_illucens	32	8	0.012983
OG0000020	Hermetia_illucens	29	14	4.06268e-06
OG0000025	Hermetia_illucens	28	14	2.4092e-06
OG0000027	Hermetia_illucens	2	-6	0.000506982
OG0000031	Hermetia_illucens	0	-3	0.00735731
OG0000038	Hermetia_illucens	30	16	1.95487e-07
OG0000040	Hermetia_illucens	2	-3	0.0277282
OG0000041	Hermetia_illucens	21	9	0.000397816
OG0000046	Hermetia_illucens	13	8	3.94407e-05
OG0000048	Hermetia_illucens	15	7	0.00106151
OG0000053	Hermetia_illucens	15	8	0.000238677
OG0000055	Hermetia_illucens	21	11	2.61134e-05
OG0000061	Hermetia_illucens	15	6	0.0040796
OG0000071	Hermetia_illucens	20	7	0.00431421
OG0000077	Hermetia_illucens	17	8	0.000406487
OG0000083	Hermetia_illucens	15	10	2.08717e-06
OG0000091	Hermetia_illucens	9	4	0.0116121
OG0000093	Hermetia_illucens	21	13	2.79761e-07
OG0000095	Hermetia_illucens	14	9	9.19804e-06
OG0000096	Hermetia_illucens	0	-4	0.000929037
OG0000115	Hermetia_illucens	0	-2	0.0248185
OG0000118	Hermetia_illucens	6	3	0.0176752
OG0000136	Hermetia_illucens	14	8	9.74318e-05
OG0000143	Hermetia_illucens	10	8	1.76032e-06
OG0000153	Hermetia_illucens	0	-3	0.00735731
OG0000157	Hermetia_illucens	9	6	0.000151897
OG0000160	Hermetia_illucens	32	23	2.72418e-13
OG0000162	Hermetia_illucens	13	6	0.00308
OG0000175	Hermetia_illucens	1	-3	0.0160451
OG0000184	Hermetia_illucens	0	-2	0.0248185
OG0000200	Hermetia_illucens	8	6	5.08824e-05
OG0000214	Hermetia_illucens	0	-3	0.00735731
OG0000220	Hermetia_illucens	12	9	1.29344e-06
OG0000229	Hermetia_illucens	7	4	0.0031328
OG0000234	Hermetia_illucens	12	9	1.29344e-06
OG0000236	Hermetia_illucens	7	4	0.0031328
OG0000278	Hermetia_illucens	0	-2	0.0248185
OG0000283	Hermetia_illucens	6	3	0.0176752
OG0000296	Hermetia_illucens	10	7	3.17493e-05
OG0000312	Hermetia_illucens	11	7	7.90347e-05
OG0000313	Hermetia_illucens	5	3	0.00673708
OG0000316	Hermetia_illucens	6	3	0.0176752
OG0000319	Hermetia_illucens	14	9	9.19804e-06
OG0000322	Hermetia_illucens	7	4	0.0031328
OG0000325	Hermetia_illucens	7	4	0.0031328
OG0000356	Hermetia_illucens	7	3	0.0342133
OG0000358	Hermetia_illucens	6	3	0.0176752
OG0000365	Hermetia_illucens	5	3	0.00673708
OG0000367	Hermetia_illucens	6	3	0.0176752
OG0000383	Hermetia_illucens	12	7	0.000286278
OG0000392	Hermetia_illucens	10	6	0.000343479
OG0000430	Hermetia_illucens	0	-2	0.0248185
OG0000539	Hermetia_illucens	6	3	0.0176752
OG0000574	Hermetia_illucens	0	-2	0.0248185
OG0000615	Hermetia_illucens	0	-2	0.0248185
OG0000633	Hermetia_illucens	0	-2	0.0248185
OG0000816	Hermetia_illucens	4	3	0.00218771
OG0000837	Hermetia_illucens	0	-2	0.0248185
OG0000950	Hermetia_illucens	7	5	0.000266688
OG0000981	Hermetia_illucens	6	5	5.96122e-05
OG0001275	Hermetia_illucens	7	6	9.84029e-06
OG0002033	Hermetia_illucens	0	-2	0.0248185
OG0002436	Hermetia_illucens	0	-2	0.0248185
OG0006605	Hermetia_illucens	4	3	0.00218771
OG0008696	Hermetia_illucens	3	2	0.0132531
